# Supplementary material for: Hierarchical structural complexity in atomically precise nanocluster frameworks
Source: Natl Sci Rev. 2020 Apr 24;8(3):nwaa077. doi: 10.1093/nsr/nwaa077 (PMC8288395; doi:10.1093/nsr/nwaa077)
Supplement: nwaa077_Supplemental_Files [file nwaa077_supplemental_files.zip]

Archive with 5 entries (5 files):
- Ag29-Cs-NMP-2D.cif
- Ag29-Cs-NMP-2D-Checkcif.pdf
- Ag29-Cs-TMS-3D.cif
- Ag29-Cs-TMS-3D-Checkcif.pdf
- NSR_MS-2020-126.R1-SI.docx
