# Supplementary material for: Hierarchical structural complexity in atomically precise nanocluster frameworks
Source: Natl Sci Rev. 2020 Apr 24;8(3):nwaa077. doi: 10.1093/nsr/nwaa077 (PMC8288395; doi:10.1093/nsr/nwaa077)
Supplement: nwaa077_Supplemental_Files [file nwaa077_supplemental_files.zip › Ag29-Cs-NMP-2D.cif]

data_1
_audit_creation_date               2019-08-15
_audit_creation_method
;
Olex2 1.2
(compiled 2018.05.29 svn.r3508 for OlexSys, GUI svn.r5506)
;
_shelx_SHELXL_version_number       '2016/4'
_audit_contact_author_address      ?
_audit_contact_author_email        ?
_audit_contact_author_name         ''
_audit_contact_author_phone        ?
_publ_contact_author_id_orcid      ?
_publ_section_references
;
Dolomanov, O.V., Bourhis, L.J., Gildea, R.J, Howard, J.A.K. & Puschmann, H.
 (2009), J. Appl. Cryst. 42, 339-341.

Sheldrick, G.M. (2015). Acta Cryst. A71, 3-8.

Sheldrick, G.M. (2015). Acta Cryst. C71, 3-8.
;
_chemical_name_common              ?
_chemical_name_systematic          ?
_chemical_formula_moiety           'C90.2 H80.76 Ag29 Cs3 N3.64 O3.64 S24'
_chemical_formula_sum              'C90.20 H80.76 Ag29 Cs3 N3.64 O3.64 S24'
_chemical_formula_weight           5570.34
_chemical_melting_point            ?
loop_
  _atom_type_symbol
  _atom_type_description
  _atom_type_scat_dispersion_real
  _atom_type_scat_dispersion_imag
  _atom_type_scat_source
 'C' 'C' 0.0181 0.0091 'International Tables Vol C Tables 4.2.6.8 and 6.1.1.4'
 'H' 'H' 0.0000 0.0000 'International Tables Vol C Tables 4.2.6.8 and 6.1.1.4'
 'Ag' 'Ag' 0.1306 4.2820 'International Tables Vol C Tables 4.2.6.8 and 6.1.1.4'
 'Cs' 'Cs' -0.7457 7.9052
 'International Tables Vol C Tables 4.2.6.8 and 6.1.1.4'
 'N' 'N' 0.0311 0.0180 'International Tables Vol C Tables 4.2.6.8 and 6.1.1.4'
 'O' 'O' 0.0492 0.0322 'International Tables Vol C Tables 4.2.6.8 and 6.1.1.4'
 'S' 'S' 0.3331 0.5567 'International Tables Vol C Tables 4.2.6.8 and 6.1.1.4'

_shelx_space_group_comment
;
The symmetry employed for this shelxl refinement is uniquely defined
by the following loop, which should always be used as a source of
symmetry information in preference to the above space-group names.
They are only intended as comments.
;
_space_group_crystal_system        'orthorhombic'
_space_group_IT_number             60
_space_group_name_H-M_alt          'P b c n'
_space_group_name_Hall             '-P 2n 2ab'
loop_
  _space_group_symop_operation_xyz
 'x, y, z'
 '-x+1/2, -y+1/2, z+1/2'
 '-x, y, -z+1/2'
 'x+1/2, -y+1/2, -z'
 '-x, -y, -z'
 'x-1/2, y-1/2, -z-1/2'
 'x, -y, z-1/2'
 '-x-1/2, y-1/2, z'

_cell_length_a                     35.811
_cell_length_b                     28.255
_cell_length_c                     29.244
_cell_angle_alpha                  90
_cell_angle_beta                   90
_cell_angle_gamma                  90
_cell_volume                       29590.5
_cell_formula_units_Z              8
_cell_measurement_reflns_used      869
_cell_measurement_temperature      120
_cell_measurement_theta_max        41.62
_cell_measurement_theta_min        6.62
_shelx_estimated_absorpt_T_max     0.508
_shelx_estimated_absorpt_T_min     0.111
_exptl_absorpt_coefficient_mu      39.120
_exptl_absorpt_correction_T_max    0.6025
_exptl_absorpt_correction_T_min    0.0467
_exptl_absorpt_correction_type     multi-scan
_exptl_absorpt_process_details
;
STOE X-Red32, absorption correction by Gaussian integration, analogous to
P. Coppens, "The Evaluation of Absorption and Extinction in Single-Crystal
Structure Analysis", published in: F. R. Ahmed (Editor), "Crystallographic
Computing", Munksgaard, Copenhagen (1970), 255 - 270.
Afterwards scaling of reflection intensities was performed within STOE LANA.
J. Koziskova, F. Hahn, J. Richter, J. Kozisek, "Comparison of different
absorption corrections on the model structure of tetrakis(\m~2~-acetato)-
diaqua-di-copper(II)", Acta Chimica Slovaca, vol. 9, no. 2, 2016, pp. 136 - 140.
;
_exptl_absorpt_special_details     ?
_exptl_crystal_colour              'dark red'
_exptl_crystal_colour_modifier     dark
_exptl_crystal_colour_primary      red
_exptl_crystal_density_diffrn      2.501
_exptl_crystal_density_meas        ?
_exptl_crystal_density_method      ?
_exptl_crystal_description         block
_exptl_crystal_F_000               20708
_exptl_crystal_preparation         ?
_exptl_crystal_recrystallization_method  ?
_exptl_crystal_size_max            0.1
_exptl_crystal_size_mid            0.1
_exptl_crystal_size_min            0.02
_exptl_transmission_factor_max     ?
_exptl_transmission_factor_min     ?
_diffrn_reflns_av_R_equivalents    0.0350
_diffrn_reflns_av_unetI/netI       0.0465
_diffrn_reflns_Laue_measured_fraction_full  0.970
_diffrn_reflns_Laue_measured_fraction_max  0.954
_diffrn_reflns_limit_h_max         18
_diffrn_reflns_limit_h_min         -42
_diffrn_reflns_limit_k_max         33
_diffrn_reflns_limit_k_min         -26
_diffrn_reflns_limit_l_max         35
_diffrn_reflns_limit_l_min         -31
_diffrn_reflns_number              59108
_diffrn_reflns_point_group_measured_fraction_full  0.970
_diffrn_reflns_point_group_measured_fraction_max  0.954
_diffrn_reflns_theta_full          67.686
_diffrn_reflns_theta_max           69.637
_diffrn_reflns_theta_min           3.903
_diffrn_ambient_temperature        120
_diffrn_detector_area_resol_mean   ?
_diffrn_measured_fraction_theta_full  0.970
_diffrn_measured_fraction_theta_max  0.954
_diffrn_measurement_device_type    'STOE STADIVARI'
_diffrn_measurement_method         ?
_diffrn_radiation_type             CuK\a
_diffrn_radiation_wavelength       1.54186
_diffrn_source                     ?
_reflns_Friedel_coverage           0.000
_reflns_Friedel_fraction_full      .
_reflns_Friedel_fraction_max       .
_reflns_number_gt                  21688
_reflns_number_total               26612
_reflns_special_details
;
 Reflections were merged by SHELXL according to the crystal
 class for the calculation of statistics and refinement.
 
 Structure factors included contributions from the .fab file.
 
 _reflns_Friedel_fraction is defined as the number of unique
 Friedel pairs measured divided by the number that would be
 possible theoretically, ignoring centric projections and
 systematic absences.
;
_reflns_threshold_expression       'I > 2\s(I)'
_computing_cell_refinement         ?
_computing_data_collection         ?
_computing_data_reduction          ?
_computing_molecular_graphics      'Olex2 (Dolomanov et al., 2009)'
_computing_publication_material    'Olex2 (Dolomanov et al., 2009)'
_computing_structure_refinement    'ShelXL (Sheldrick, 2015)'
_computing_structure_solution      'ShelXT (Sheldrick, 2015)'
_refine_diff_density_max           3.051
_refine_diff_density_min           -3.908
_refine_diff_density_rms           0.275
_refine_ls_extinction_coef         .
_refine_ls_extinction_method       none
_refine_ls_goodness_of_fit_ref     1.115
_refine_ls_hydrogen_treatment      constr
_refine_ls_matrix_type             full
_refine_ls_number_parameters       1418
_refine_ls_number_reflns           26612
_refine_ls_number_restraints       1916
_refine_ls_R_factor_all            0.0881
_refine_ls_R_factor_gt             0.0726
_refine_ls_restrained_S_all        1.086
_refine_ls_shift/su_max            0.001
_refine_ls_shift/su_mean           0.000
_refine_ls_structure_factor_coef   Fsqd
_refine_ls_weighting_details      
 'w=1/[\s^2^(Fo^2^)+(0.0196P)^2^+1586.0455P] where P=(Fo^2^+2Fc^2^)/3'
_refine_ls_weighting_scheme        calc
_refine_ls_wR_factor_gt            0.1501
_refine_ls_wR_factor_ref           0.1566
_refine_special_details            ?
_olex2_refinement_description
;
1. Fixed Uiso
 At 1.2 times of:
  All C(H) groups, All C(H,H) groups
 At 1.5 times of:
  All C(H,H,H) groups
2. Restrained distances
 N13-C1AA
 1.33 with sigma of 0.01
 C3-C1AA
 1.45 with sigma of 0.01
 C3-C20
 1.51 with sigma of 0.01
 C20-C8
 1.51 with sigma of 0.01
 C20-C1AA
 2.5 with sigma of 0.1
 C8-C1AA
 2.5 with sigma of 0.1
 N13-C3
 2.5 with sigma of 0.1
 C20-N13
 2.5 with sigma of 0.1
 C47-N75
 1.33 with sigma of 0.01
 N75-C90
 1.52 with sigma of 0.01
 C90-C98
 1.45 with sigma of 0.01
 C98-C88
 1.51 with sigma of 0.01
 C88-C47
 1.52 with sigma of 0.01
 N2-C29
 1.3 with sigma of 0.02
 N13-C8
 1.41 with sigma of 0.1
 N13-C9
 1.4 with sigma of 0.1
 C6-C0AA
 1.48 with sigma of 0.02
 C7-C5
 1.48 with sigma of 0.02
 Cs0S-C5
 4.1 with sigma of 0.1
 N037-C17
 1.4 with sigma of 0.02
3. Uiso/Uaniso restraints and constraints
C01N \\sim C01O \\sim C01P \\sim C01Q \\sim C01R \\sim C01S \\sim C01T \\sim
C01U \\sim C01V \\sim C01W \\sim C01X \\sim C01Y \\sim C01Z \\sim C020 \\sim
C021 \\sim C022 \\sim C023 \\sim C024 \\sim C025 \\sim C026 \\sim C027 \\sim
C028 \\sim C029 \\sim C02A \\sim C02B \\sim C02C \\sim C02D \\sim C02E \\sim
C02F \\sim C02G \\sim C02H \\sim C02I \\sim C02J \\sim C02K \\sim C02L \\sim
C02N \\sim C02O \\sim C02P \\sim C02Q \\sim C02R \\sim C02S \\sim C02U \\sim
C02V \\sim C02W \\sim C02X \\sim C02Y \\sim C030 \\sim C031 \\sim C032 \\sim
C033 \\sim C034 \\sim C035 \\sim C036 \\sim C038 \\sim C039 \\sim C03A \\sim
C03B \\sim C03C \\sim C03D \\sim C03E \\sim C03F \\sim C03G \\sim C03H \\sim
C03I \\sim C03J \\sim C03K \\sim C03L \\sim C03N \\sim C03O \\sim C03P \\sim
C03Q \\sim C03S \\sim C36 \\sim C35 \\sim C40 \\sim C44 \\sim C47 \\sim C66
\\sim C90 \\sim C98 \\sim C88 \\sim C5 \\sim C7 \\sim C29 \\sim C0AA \\sim C6
\\sim C17 \\sim C3 \\sim C1AA \\sim C8 \\sim C9 \\sim C20: within 3.8A with
sigma of 0.01 and sigma for terminal atoms of 0.02
C1AA \\sim C3 \\sim C20 \\sim C8 \\sim N13 \\sim C9: within 2A with sigma of
0.01 and sigma for terminal atoms of 0.02
C88 \\sim C47 \\sim N75 \\sim C66 \\sim C90 \\sim C98: within 2A with sigma of
0.01 and sigma for terminal atoms of 0.02
C5 \\sim C7 \\sim O03M \\sim N2 \\sim C29 \\sim C6 \\sim C0AA: within 2A with
sigma of 0.01 and sigma for terminal atoms of 0.02
4. Others
 Fixed Sof: Cs00(0.64) O02Z(0.64) Cs3(0.36) C3(0.64) H3A(0.64) H3B(0.64)
 C1AA(0.64) C8(0.64) H8A(0.64) H8B(0.64) C9(0.64) H9A(0.64) H9B(0.64) H9C(0.64)
 N13(0.64) C20(0.64) H20A(0.64) H20B(0.64)
5.a Secondary CH2 refined with riding coordinates:
 C03Q(H03B,H03E), C35(H35A,H35B), C40(H40A,H40B), C90(H90A,H90B), C98(H98A,
 H98B), C88(H88A,H88B), C5(H5A,H5B), C0AA(H0AA,H0AB), C6(H6A,H6B), C3(H3A,H3B),
 C8(H8A,H8B), C20(H20A,H20B)
5.b Aromatic/amide H refined with riding coordinates:
 C01N(H01N), C01O(H01O), C01P(H01P), C01Q(H01Q), C01U(H01U), C01V(H01V),
 C01W(H01W), C01X(H01X), C01Y(H01Y), C01Z(H01Z), C020(H020), C021(H021),
 C023(H023), C024(H024), C027(H027), C02A(H02A), C02B(H02B), C02E(H02E),
 C02F(H02F), C02G(H02G), C02I(H02I), C02N(H02N), C02O(H02O), C02Q(H02Q),
 C02R(H02R), C02V(H02V), C031(H031), C032(H032), C034(H034), C035(H035),
 C036(H036), C038(H038), C039(H039), C03A(H03A), C03C(H03C), C03D(H03D),
 C03G(H03G), C03H(H03H), C03I(H03I), C03J(H03J), C03K(H03K), C03L(H03L),
 C03N(H03N), C03O(H03O), C03P(H03P), C03S(H03S), C36(H36), C44(H44)
5.c Idealised Me refined as rotating group:
 C66(H66A,H66B,H66C), C29(H29A,H29B,H29C), C17(H17A,H17B,H17C), C9(H9A,H9B,H9C)
;
_atom_sites_solution_hydrogens     geom
_atom_sites_solution_primary       dual
_atom_sites_solution_secondary     ?
loop_
  _atom_site_label
  _atom_site_type_symbol
  _atom_site_fract_x
  _atom_site_fract_y
  _atom_site_fract_z
  _atom_site_U_iso_or_equiv
  _atom_site_adp_type
  _atom_site_occupancy
  _atom_site_site_symmetry_order
  _atom_site_calc_flag
  _atom_site_refinement_flags_posn
  _atom_site_refinement_flags_adp
  _atom_site_refinement_flags_occupancy
  _atom_site_disorder_assembly
  _atom_site_disorder_group
 Ag01 Ag 0.37650(3) 0.73564(4) 0.52810(3) 0.0204(2) Uani 1 1 d . . . . .
 Ag02 Ag 0.33642(3) 0.74039(4) 0.44604(4) 0.0256(2) Uani 1 1 d . . . . .
 Ag03 Ag 0.32759(3) 0.66276(4) 0.50629(4) 0.0240(2) Uani 1 1 d . . . . .
 Ag04 Ag 0.33972(3) 0.69766(4) 0.60420(4) 0.0246(2) Uani 1 1 d . . . . .
 Ag05 Ag 0.30140(3) 0.76114(4) 0.53479(4) 0.0239(2) Uani 1 1 d . . . . .
 Ag06 Ag 0.35445(3) 0.79868(4) 0.59578(4) 0.0248(2) Uani 1 1 d . . . . .
 Ag07 Ag 0.42826(3) 0.80748(4) 0.54499(4) 0.0280(2) Uani 1 1 d . . . . .
 Ag08 Ag 0.41588(3) 0.72425(4) 0.61046(4) 0.0272(2) Uani 1 1 d . . . . .
 Ag09 Ag 0.39564(3) 0.64572(4) 0.55741(4) 0.0266(2) Uani 1 1 d . . . . .
 Ag0A Ag 0.45220(3) 0.71503(4) 0.52143(4) 0.0292(3) Uani 1 1 d . . . . .
 Ag0B Ag 0.41788(3) 0.77294(4) 0.45606(4) 0.0282(2) Uani 1 1 d . . . . .
 Ag0C Ag 0.35527(3) 0.82693(4) 0.50398(4) 0.0257(2) Uani 1 1 d . . . . .
 Ag0D Ag 0.39476(3) 0.67407(4) 0.45667(4) 0.0275(2) Uani 1 1 d . . . . .
 Ag0E Ag 0.26068(3) 0.67415(4) 0.57160(4) 0.0270(2) Uani 1 1 d . . . . .
 Ag0F Ag 0.30503(3) 0.68881(4) 0.36101(4) 0.0336(3) Uani 1 1 d . . . . .
 Ag0G Ag 0.36351(3) 0.83087(4) 0.40281(4) 0.0321(3) Uani 1 1 d . . . . .
 Ag0H Ag 0.28811(3) 0.60596(4) 0.42766(4) 0.0317(3) Uani 1 1 d . . . . .
 Ag0I Ag 0.24271(3) 0.84074(4) 0.56319(4) 0.0340(3) Uani 1 1 d . . . . .
 Ag0J Ag 0.34256(4) 0.63088(4) 0.69243(4) 0.0352(3) Uani 1 1 d . . . . .
 Ag0K Ag 0.30296(3) 0.88621(4) 0.62329(4) 0.0331(3) Uani 1 1 d . . . . .
 Ag0L Ag 0.42458(3) 0.82363(5) 0.64744(4) 0.0346(3) Uani 1 1 d . . . . .
 Ag0M Ag 0.36539(4) 0.60977(4) 0.37689(4) 0.0346(3) Uani 1 1 d . . . . .
 Ag0N Ag 0.42329(4) 0.66787(5) 0.70584(4) 0.0379(3) Uani 1 1 d . . . . .
 Ag0O Ag 0.30093(4) 0.91131(4) 0.52002(4) 0.0354(3) Uani 1 1 d . . . . .
 Ag0P Ag 0.40729(4) 0.58157(5) 0.64073(4) 0.0379(3) Uani 1 1 d . . . . .
 Ag0Q Ag 0.53059(3) 0.74928(5) 0.49310(4) 0.0402(3) Uani 1 1 d . . . . .
 Ag0R Ag 0.49300(4) 0.81883(5) 0.42428(4) 0.0398(3) Uani 1 1 d . . . . .
 Cs0S Cs 0.22587(4) 0.56242(4) 0.65351(5) 0.0539(3) Uani 1 1 d D . . . .
 Ag0T Ag 0.50808(4) 0.85090(5) 0.52428(4) 0.0407(3) Uani 1 1 d . . . . .
 Ag0U Ag 0.45746(4) 0.60989(5) 0.49375(4) 0.0413(3) Uani 1 1 d . . . . .
 Cs0V Cs 0.12890(6) 0.47489(6) 0.69998(8) 0.0950(7) Uani 1 1 d . . . . .
 Cs00 Cs 0.52190(9) 0.52150(10) 0.37688(12) 0.0922(9) Uani 0.64 1 d . . P A 2
 S00X S 0.23322(10) 0.75201(13) 0.54565(14) 0.0279(8) Uani 1 1 d . . . . .
 S00Y S 0.35867(11) 0.84778(14) 0.66534(13) 0.0304(8) Uani 1 1 d . . . . .
 S00Z S 0.28675(10) 0.67126(13) 0.65231(13) 0.0256(8) Uani 1 1 d . . . . .
 S010 S 0.42968(12) 0.81152(16) 0.38108(13) 0.0338(9) Uani 1 1 d . . . . .
 S011 S 0.24424(11) 0.65429(15) 0.38276(14) 0.0330(9) Uani 1 1 d . . . . .
 S012 S 0.27475(11) 0.60792(13) 0.51539(13) 0.0278(8) Uani 1 1 d . . . . .
 S013 S 0.31131(11) 0.77919(15) 0.37507(13) 0.0314(9) Uani 1 1 d . . . . .
 S014 S 0.35388(12) 0.65891(15) 0.30867(13) 0.0335(9) Uani 1 1 d . . . . .
 S015 S 0.36881(12) 0.67642(16) 0.75632(13) 0.0333(9) Uani 1 1 d . . . . .
 S016 S 0.42165(11) 0.56467(15) 0.55475(14) 0.0321(9) Uani 1 1 d . . . . .
 S017 S 0.34980(12) 0.89938(15) 0.45552(14) 0.0350(9) Uani 1 1 d . . . . .
 S018 S 0.45985(11) 0.87088(16) 0.58868(14) 0.0335(9) Uani 1 1 d . . . . .
 S019 S 0.43216(11) 0.61586(15) 0.41255(13) 0.0310(9) Uani 1 1 d . . . . .
 S01A S 0.45270(11) 0.74851(16) 0.67846(13) 0.0321(9) Uani 1 1 d . . . . .
 S01B S 0.50975(11) 0.66615(17) 0.51777(15) 0.0367(10) Uani 1 1 d . . . . .
 S01C S 0.32976(12) 0.54113(14) 0.40459(14) 0.0316(9) Uani 1 1 d . . . . .
 S01D S 0.32181(13) 0.96102(15) 0.58457(16) 0.0383(10) Uani 1 1 d . . . . .
 S01E S 0.23583(12) 0.89316(14) 0.49718(16) 0.0375(10) Uani 1 1 d . . . . .
 S01F S 0.24072(11) 0.85815(15) 0.64582(15) 0.0356(9) Uani 1 1 d . . . . .
 S01G S 0.34930(13) 0.54638(15) 0.67053(14) 0.0366(10) Uani 1 1 d . . . . .
 S01H S 0.53949(12) 0.75692(19) 0.40850(15) 0.0410(11) Uani 1 1 d . . . . .
 S01I S 0.50414(13) 0.89936(18) 0.45514(15) 0.0433(11) Uani 1 1 d . . . . .
 S01J S 0.55941(11) 0.80043(19) 0.55143(15) 0.0406(10) Uani 1 1 d . . . . .
 S01K S 0.46379(13) 0.5999(2) 0.68626(15) 0.0468(12) Uani 1 1 d . . . . .
 C01N C 0.3966(5) 0.7328(6) 0.3403(6) 0.034(2) Uani 1 1 d . U . . .
 H01N H 0.377783 0.736277 0.362896 0.041 Uiso 1 1 calc R . . . .
 C01O C 0.3127(5) 0.5700(6) 0.5894(6) 0.034(2) Uani 1 1 d . U . . .
 H01O H 0.325294 0.599559 0.591159 0.041 Uiso 1 1 calc R . . . .
 C01P C 0.3371(5) 0.4770(6) 0.4743(6) 0.033(2) Uani 1 1 d . U . . .
 H01P H 0.320904 0.457659 0.456569 0.040 Uiso 1 1 calc R . . B .
 C01Q C 0.2644(5) 0.7649(6) 0.6574(6) 0.034(2) Uani 1 1 d . U . . .
 H01Q H 0.277388 0.768769 0.629361 0.041 Uiso 1 1 calc R . . . .
 C01R C 0.2877(5) 0.5611(5) 0.5540(6) 0.0320(18) Uani 1 1 d . U . . .
 C01S C 0.3445(5) 0.8091(6) 0.7112(5) 0.033(2) Uani 1 1 d . U . . .
 C01T C 0.4269(5) 0.7628(6) 0.3409(6) 0.033(2) Uani 1 1 d . U . . .
 C01U C 0.3587(5) 0.7637(6) 0.7134(5) 0.034(2) Uani 1 1 d . U . . .
 H01U H 0.373723 0.751830 0.689130 0.041 Uiso 1 1 calc R . . . .
 C01V C 0.3732(5) 0.5486(6) 0.4830(6) 0.032(2) Uani 1 1 d . U . . .
 H01V H 0.380432 0.578838 0.471945 0.039 Uiso 1 1 calc R . . C .
 C01W C 0.2352(5) 0.7087(7) 0.4615(7) 0.043(2) Uani 1 1 d . U . . .
 H01W H 0.259612 0.698439 0.469312 0.051 Uiso 1 1 calc R . . . .
 C01X C 0.3023(5) 0.4917(6) 0.6190(7) 0.041(2) Uani 1 1 d . U . . .
 H01X H 0.306413 0.468046 0.641548 0.049 Uiso 1 1 calc R . . . .
 C01Y C 0.4532(5) 0.7606(7) 0.3063(6) 0.037(2) Uani 1 1 d . U . . .
 H01Y H 0.473391 0.782436 0.305049 0.045 Uiso 1 1 calc R . . . .
 C01Z C 0.5101(5) 0.7703(8) 0.6184(6) 0.044(2) Uani 1 1 d . U . . .
 H01Z H 0.491051 0.773572 0.596071 0.053 Uiso 1 1 calc R . . . .
 C020 C 0.4492(5) 0.7264(6) 0.2742(6) 0.036(2) Uani 1 1 d . U . . .
 H020 H 0.467849 0.723468 0.251322 0.043 Uiso 1 1 calc R . . . .
 C021 C 0.4274(5) 0.9047(6) 0.4601(7) 0.042(2) Uani 1 1 d . U . . .
 H021 H 0.427543 0.871200 0.457781 0.050 Uiso 1 1 calc R . . . .
 C022 C 0.4676(5) 0.6480(6) 0.3837(6) 0.035(2) Uani 1 1 d . U . . .
 C023 C 0.3929(5) 0.9234(6) 0.5818(7) 0.044(2) Uani 1 1 d . U . . .
 H023 H 0.380499 0.893992 0.577583 0.053 Uiso 1 1 calc R . . . .
 C024 C 0.4826(5) 0.6291(7) 0.3420(6) 0.036(2) Uani 1 1 d . U . . .
 H024 H 0.471737 0.602049 0.327940 0.043 Uiso 1 1 calc R . . A .
 C025 C 0.3510(5) 0.7349(6) 0.7516(5) 0.034(2) Uani 1 1 d . U . . .
 C026 C 0.2158(5) 0.7383(7) 0.4912(7) 0.044(2) Uani 1 1 d . U . . .
 C027 C 0.4855(4) 0.6862(6) 0.4028(6) 0.035(2) Uani 1 1 d . U . . .
 H027 H 0.476067 0.698014 0.430946 0.042 Uiso 1 1 calc R . . . .
 C028 C 0.2664(5) 0.7229(6) 0.6788(6) 0.033(2) Uani 1 1 d . U . . .
 C029 C 0.4610(5) 0.9285(6) 0.4608(7) 0.044(2) Uani 1 1 d . U . . .
 C02A C 0.4917(5) 0.6359(8) 0.6048(6) 0.044(2) Uani 1 1 d . U . . .
 H02A H 0.467489 0.630408 0.592540 0.053 Uiso 1 1 calc R . . . .
 C02B C 0.4191(5) 0.6952(7) 0.2732(6) 0.036(2) Uani 1 1 d . U . . .
 H02B H 0.416600 0.672491 0.249409 0.044 Uiso 1 1 calc R . . . .
 C02C C 0.3192(5) 0.5356(5) 0.6221(6) 0.033(2) Uani 1 1 d . U . . .
 C02D C 0.5004(5) 0.7548(8) 0.6622(6) 0.044(2) Uani 1 1 d . U . . .
 C02E C 0.5301(5) 0.6901(7) 0.3427(6) 0.038(2) Uani 1 1 d . U . . .
 H02E H 0.551102 0.704450 0.328595 0.046 Uiso 1 1 calc R . . . .
 C02F C 0.2683(5) 0.8324(7) 0.4336(7) 0.044(2) Uani 1 1 d . U . . .
 H02F H 0.289900 0.834113 0.452360 0.053 Uiso 1 1 calc R . . . .
 C02G C 0.2791(5) 0.4834(6) 0.5819(6) 0.035(2) Uani 1 1 d . U . . .
 H02G H 0.268804 0.452645 0.578462 0.042 Uiso 1 1 calc R . . . .
 C02H C 0.5196(5) 0.6546(8) 0.5773(6) 0.044(2) Uani 1 1 d . U . . .
 C02I C 0.3213(5) 0.8265(7) 0.7442(6) 0.038(2) Uani 1 1 d . U . . .
 H02I H 0.311347 0.857522 0.741661 0.046 Uiso 1 1 calc R . . . .
 C02J C 0.3929(5) 0.6984(6) 0.3082(6) 0.034(2) Uani 1 1 d . U . . .
 C02K C 0.3872(5) 0.5316(6) 0.5239(6) 0.032(2) Uani 1 1 d . U . . .
 C02L C 0.3478(5) 0.5202(6) 0.4579(6) 0.033(2) Uani 1 1 d . U . . .
 O02M O 0.1989(4) 0.6318(5) 0.5901(6) 0.063(4) Uani 1 1 d . . . . .
 C02N C 0.3291(5) 0.7546(7) 0.7853(6) 0.038(2) Uani 1 1 d . U . . .
 H02N H 0.325151 0.737243 0.812750 0.046 Uiso 1 1 calc R . . . .
 C02O C 0.2262(5) 0.7948(7) 0.7164(6) 0.039(2) Uani 1 1 d . U . . .
 H02O H 0.211142 0.819309 0.728743 0.047 Uiso 1 1 calc R . . . .
 C02P C 0.2698(5) 0.8068(7) 0.3937(7) 0.045(2) Uani 1 1 d . U . . .
 C02Q C 0.2700(5) 0.5171(6) 0.5496(6) 0.035(2) Uani 1 1 d . U . . .
 H02Q H 0.252696 0.510815 0.525704 0.043 Uiso 1 1 calc R . . . .
 C02R C 0.3125(5) 0.7987(7) 0.7809(6) 0.040(2) Uani 1 1 d . U . . .
 H02R H 0.295226 0.809483 0.803193 0.048 Uiso 1 1 calc R . . . .
 C02S C 0.2194(5) 0.6939(7) 0.4206(7) 0.045(2) Uani 1 1 d . U . . .
 O02T O 0.1445(5) 0.5820(6) 0.6797(6) 0.076(5) Uani 1 1 d . . . . .
 C02U C 0.4310(6) 0.9232(7) 0.5844(7) 0.046(2) Uani 1 1 d . U . . .
 C02V C 0.3749(5) 0.4872(6) 0.5417(6) 0.0355(19) Uani 1 1 d . U . . .
 H02V H 0.383830 0.475789 0.570250 0.043 Uiso 1 1 calc R . . D .
 C02W C 0.5466(5) 0.7810(8) 0.6063(6) 0.044(2) Uani 1 1 d . U . . .
 C02X C 0.3938(5) 0.9279(6) 0.4625(7) 0.045(2) Uani 1 1 d . U . . .
 C02Y C 0.2444(5) 0.8026(6) 0.6744(6) 0.037(2) Uani 1 1 d . U . . .
 O02Z O 0.5905(7) 0.5821(7) 0.3670(8) 0.058(6) Uani 0.64 1 d . . P . .
 C030 C 0.4992(5) 0.6252(8) 0.6506(6) 0.045(2) Uani 1 1 d . U . . .
 C031 C 0.5598(5) 0.6526(8) 0.6414(6) 0.048(2) Uani 1 1 d . U . . .
 H031 H 0.584308 0.655859 0.653324 0.058 Uiso 1 1 calc R . . . .
 C032 C 0.2485(6) 0.7163(7) 0.7203(6) 0.045(2) Uani 1 1 d . U . . .
 H032 H 0.249207 0.686618 0.735495 0.054 Uiso 1 1 calc R . . . .
 C033 C 0.2360(5) 0.8561(7) 0.4472(7) 0.046(2) Uani 1 1 d . U . . .
 C034 C 0.5343(5) 0.6368(8) 0.6681(6) 0.047(2) Uani 1 1 d . U . . .
 H034 H 0.539239 0.632955 0.699753 0.056 Uiso 1 1 calc R . . . .
 C035 C 0.5138(5) 0.6516(7) 0.3225(6) 0.039(2) Uani 1 1 d . U . . .
 H035 H 0.523865 0.639745 0.294634 0.046 Uiso 1 1 calc R . . . .
 C036 C 0.3496(5) 0.4611(6) 0.5163(6) 0.036(2) Uani 1 1 d . U . . .
 H036 H 0.340597 0.431895 0.527971 0.043 Uiso 1 1 calc R . . E .
 N037 N 0.1605(7) 0.6149(9) 0.5313(9) 0.095(8) Uani 1 1 d D . . . .
 C038 C 0.1830(5) 0.7065(7) 0.4094(7) 0.048(2) Uani 1 1 d . U . . .
 H038 H 0.171609 0.695376 0.382166 0.058 Uiso 1 1 calc R . . . .
 C039 C 0.1789(6) 0.7514(8) 0.4787(8) 0.053(2) Uani 1 1 d . U . . .
 H039 H 0.164498 0.771224 0.498053 0.063 Uiso 1 1 calc R . . . .
 C03A C 0.5745(5) 0.7782(8) 0.6402(6) 0.046(2) Uani 1 1 d . U . . .
 H03A H 0.599877 0.784811 0.633167 0.056 Uiso 1 1 calc R . . . .
 C03B C 0.3721(6) 0.9628(7) 0.5847(7) 0.047(2) Uani 1 1 d . U . . .
 C03C C 0.5536(5) 0.6656(8) 0.5948(6) 0.046(2) Uani 1 1 d . U . . .
 H03C H 0.572177 0.680990 0.577100 0.055 Uiso 1 1 calc R . . . .
 C03D C 0.2394(5) 0.8066(7) 0.3656(7) 0.049(2) Uani 1 1 d . U . . .
 H03D H 0.239621 0.788767 0.338068 0.059 Uiso 1 1 calc R . . . .
 C03E C 0.5162(5) 0.7089(7) 0.3840(6) 0.037(2) Uani 1 1 d . U . . .
 C03F C 0.1718(7) 0.6370(10) 0.5665(10) 0.074(4) Uani 1 1 d . U . . .
 C03G C 0.3895(6) 1.0065(7) 0.5873(7) 0.049(2) Uani 1 1 d . U . . .
 H03G H 0.375225 1.034748 0.589381 0.059 Uiso 1 1 calc R . . . .
 C03H C 0.2294(5) 0.7546(7) 0.7392(6) 0.042(2) Uani 1 1 d . U . . .
 H03H H 0.218542 0.751725 0.768728 0.050 Uiso 1 1 calc R . . . .
 C03I C 0.4604(6) 0.9784(7) 0.4640(7) 0.048(2) Uani 1 1 d . U . . .
 H03I H 0.483067 0.995816 0.462146 0.057 Uiso 1 1 calc R . . . .
 C03J C 0.3927(6) 0.9786(7) 0.4674(7) 0.047(2) Uani 1 1 d . U . . .
 H03J H 0.369765 0.995398 0.469025 0.057 Uiso 1 1 calc R . . . .
 C03K C 0.5275(5) 0.7543(8) 0.6952(6) 0.046(2) Uani 1 1 d . U . . .
 H03K H 0.521086 0.746175 0.725692 0.056 Uiso 1 1 calc R . . . .
 C03L C 0.4274(6) 1.0081(7) 0.5867(7) 0.048(2) Uani 1 1 d . U . . .
 H03L H 0.439297 1.038109 0.587267 0.058 Uiso 1 1 calc R . . . .
 O03M O 0.2071(6) 0.4932(8) 0.7301(8) 0.110(5) Uani 1 1 d . U . . .
 C03N C 0.2051(6) 0.8564(7) 0.4204(7) 0.051(2) Uani 1 1 d . U . . .
 H03N H 0.182745 0.871550 0.430018 0.061 Uiso 1 1 calc R . . . .
 C03O C 0.4506(6) 0.9657(7) 0.5853(7) 0.048(2) Uani 1 1 d . U . . .
 H03O H 0.477121 0.966966 0.584926 0.058 Uiso 1 1 calc R . . . .
 C03P C 0.5638(5) 0.7654(8) 0.6850(6) 0.048(2) Uani 1 1 d . U . . .
 H03P H 0.582086 0.764357 0.708528 0.057 Uiso 1 1 calc R . . . .
 C03Q C 0.1256(7) 0.6282(10) 0.5108(10) 0.078(4) Uani 1 1 d . U . . .
 H03B H 0.107202 0.602065 0.511832 0.093 Uiso 1 1 calc R . . . .
 H03E H 0.128832 0.638919 0.478832 0.093 Uiso 1 1 calc R . . . .
 C03S C 0.1644(5) 0.7352(7) 0.4386(7) 0.050(2) Uani 1 1 d . U . . .
 H03S H 0.139733 0.744562 0.430696 0.060 Uiso 1 1 calc R . . . .
 C36 C 0.4270(6) 1.0017(7) 0.4697(7) 0.050(2) Uani 1 1 d . U . . .
 H36 H 0.427322 1.034821 0.475436 0.060 Uiso 1 1 calc R . . . .
 C35 C 0.1444(7) 0.6772(10) 0.5780(9) 0.073(3) Uani 1 1 d . U . . .
 H35A H 0.133922 0.674034 0.609229 0.087 Uiso 1 1 calc R . . . .
 H35B H 0.155870 0.708803 0.574352 0.087 Uiso 1 1 calc R . . . .
 C40 C 0.1151(7) 0.6670(10) 0.5409(9) 0.076(3) Uani 1 1 d . U . . .
 H40A H 0.091033 0.659221 0.555786 0.091 Uiso 1 1 calc R . . . .
 H40B H 0.111354 0.695869 0.522348 0.091 Uiso 1 1 calc R . . . .
 Cs3 Cs 0.4369(2) 0.4568(4) 0.4517(5) 0.238(7) Uani 0.36 1 d . . P F 1
 C44 C 0.2074(6) 0.8337(8) 0.3781(8) 0.053(3) Uani 1 1 d . U . . .
 H44 H 0.187185 0.836323 0.357257 0.063 Uiso 1 1 calc R . . . .
 C47 C 0.1347(8) 0.6177(11) 0.6962(13) 0.115(5) Uani 1 1 d D U . . .
 C66 C 0.0740(10) 0.6161(13) 0.6653(13) 0.117(6) Uani 1 1 d . U . . .
 H66A H 0.080459 0.582555 0.661969 0.175 Uiso 1 1 calc GR . . . .
 H66B H 0.069331 0.629828 0.635085 0.175 Uiso 1 1 calc GR . . . .
 H66C H 0.051532 0.619086 0.684197 0.175 Uiso 1 1 calc GR . . . .
 N75 N 0.1032(8) 0.6398(10) 0.6860(11) 0.122(5) Uani 1 1 d D U . . .
 C90 C 0.0958(8) 0.6870(10) 0.7091(12) 0.114(5) Uani 1 1 d D U . . .
 H90A H 0.089446 0.711654 0.686365 0.137 Uiso 1 1 calc R . . . .
 H90B H 0.075361 0.684414 0.731680 0.137 Uiso 1 1 calc R . . . .
 C98 C 0.1313(8) 0.6971(11) 0.7313(13) 0.116(5) Uani 1 1 d D U . . .
 H98A H 0.128030 0.698783 0.764876 0.140 Uiso 1 1 calc R . . . .
 H98B H 0.141452 0.727704 0.720428 0.140 Uiso 1 1 calc R . . . .
 C88 C 0.1571(8) 0.6571(10) 0.7186(12) 0.102(4) Uani 1 1 d D U . . .
 H88A H 0.169616 0.644901 0.746403 0.123 Uiso 1 1 calc R . . . .
 H88B H 0.176467 0.668612 0.697271 0.123 Uiso 1 1 calc R . . . .
 N2 N 0.2303(7) 0.4408(9) 0.7839(9) 0.101(5) Uani 1 1 d D U . . .
 C5 C 0.2695(7) 0.4645(10) 0.7275(10) 0.087(4) Uani 1 1 d D U . . .
 H5A H 0.281521 0.494807 0.719197 0.105 Uiso 1 1 calc R . . . .
 H5B H 0.266675 0.445287 0.699415 0.105 Uiso 1 1 calc R . . . .
 C7 C 0.2332(8) 0.4734(12) 0.7476(12) 0.100(4) Uani 1 1 d D U . . .
 C29 C 0.2022(8) 0.4361(12) 0.8151(11) 0.107(5) Uani 1 1 d D U . . .
 H29A H 0.188561 0.466019 0.817584 0.161 Uiso 1 1 calc GR . . . .
 H29B H 0.212797 0.427732 0.844886 0.161 Uiso 1 1 calc GR . . . .
 H29C H 0.185076 0.411050 0.805105 0.161 Uiso 1 1 calc GR . . . .
 C0AA C 0.2673(8) 0.4218(11) 0.7957(11) 0.098(4) Uani 1 1 d D U . . .
 H0AA H 0.275016 0.432944 0.826378 0.118 Uiso 1 1 calc R . . . .
 H0AB H 0.266728 0.386740 0.795949 0.118 Uiso 1 1 calc R . . . .
 C6 C 0.2932(8) 0.4386(11) 0.7612(10) 0.098(4) Uani 1 1 d D U . . .
 H6A H 0.306250 0.411834 0.746437 0.118 Uiso 1 1 calc R . . . .
 H6B H 0.311975 0.460074 0.774912 0.118 Uiso 1 1 calc R . . . .
 C17 C 0.1776(8) 0.5802(10) 0.5059(10) 0.090(5) Uani 1 1 d D U . . .
 H17A H 0.184123 0.592832 0.475739 0.134 Uiso 1 1 calc GR . . . .
 H17B H 0.160501 0.553373 0.502279 0.134 Uiso 1 1 calc GR . . . .
 H17C H 0.200289 0.569672 0.521587 0.134 Uiso 1 1 calc GR . . . .
 C3 C 0.5876(8) 0.6313(10) 0.4407(9) 0.055(3) Uani 0.64 1 d D U P . .
 H3A H 0.591437 0.606468 0.464115 0.067 Uiso 0.64 1 calc R . P A .
 H3B H 0.561879 0.643867 0.442636 0.067 Uiso 0.64 1 calc R . P . .
 C1AA C 0.5970(8) 0.6151(11) 0.3950(9) 0.055(3) Uani 0.64 1 d D U P A .
 C8 C 0.6327(9) 0.6781(12) 0.3960(10) 0.061(4) Uani 0.64 1 d D U P . .
 H8A H 0.660018 0.683253 0.397534 0.073 Uiso 0.64 1 calc R . P A .
 H8B H 0.620948 0.706068 0.381509 0.073 Uiso 0.64 1 calc R . P . .
 C9 C 0.6399(9) 0.6406(14) 0.3342(12) 0.065(5) Uani 0.64 1 d D U P . .
 H9A H 0.626990 0.624503 0.309026 0.097 Uiso 0.64 1 calc GR . P A .
 H9B H 0.665478 0.628658 0.336544 0.097 Uiso 0.64 1 calc GR . P . .
 H9C H 0.640371 0.674728 0.328296 0.097 Uiso 0.64 1 calc GR . P . .
 N13 N 0.6237(7) 0.6332(11) 0.3691(10) 0.067(4) Uani 0.64 1 d D U P A .
 C20 C 0.6168(8) 0.6698(11) 0.4430(9) 0.061(4) Uani 0.64 1 d D U P A .
 H20A H 0.605416 0.699314 0.454721 0.074 Uiso 0.64 1 calc R . P . .
 H20B H 0.636986 0.660255 0.464255 0.074 Uiso 0.64 1 calc R . P . .

loop_
  _atom_site_aniso_label
  _atom_site_aniso_U_11
  _atom_site_aniso_U_22
  _atom_site_aniso_U_33
  _atom_site_aniso_U_23
  _atom_site_aniso_U_13
  _atom_site_aniso_U_12
 Ag01 0.0219(5) 0.0252(5) 0.0143(5) 0.0002(4) 0.0002(4) -0.0011(4)
 Ag02 0.0301(6) 0.0288(6) 0.0180(5) 0.0027(4) -0.0039(4) -0.0014(5)
 Ag03 0.0274(5) 0.0229(5) 0.0217(5) 0.0026(4) -0.0009(4) -0.0027(4)
 Ag04 0.0272(5) 0.0262(5) 0.0204(5) 0.0022(4) 0.0032(4) -0.0005(4)
 Ag05 0.0232(5) 0.0247(5) 0.0238(5) 0.0012(4) -0.0017(4) -0.0017(4)
 Ag06 0.0289(5) 0.0267(5) 0.0186(5) -0.0020(4) 0.0017(4) -0.0029(4)
 Ag07 0.0279(6) 0.0349(6) 0.0211(5) -0.0027(5) -0.0013(4) -0.0080(5)
 Ag08 0.0275(5) 0.0381(6) 0.0160(5) -0.0003(5) -0.0033(4) 0.0002(5)
 Ag09 0.0299(6) 0.0275(6) 0.0224(5) 0.0010(5) -0.0017(4) 0.0056(5)
 Ag0A 0.0231(5) 0.0431(7) 0.0215(5) -0.0008(5) 0.0006(4) 0.0024(5)
 Ag0B 0.0318(6) 0.0364(6) 0.0164(5) 0.0021(5) 0.0020(4) -0.0074(5)
 Ag0C 0.0310(6) 0.0232(5) 0.0229(5) 0.0035(4) -0.0015(4) -0.0044(4)
 Ag0D 0.0302(6) 0.0328(6) 0.0195(5) -0.0024(5) 0.0026(4) -0.0002(5)
 Ag0E 0.0295(6) 0.0265(6) 0.0248(6) 0.0018(5) 0.0009(4) -0.0013(5)
 Ag0F 0.0373(6) 0.0364(6) 0.0271(6) 0.0032(5) -0.0050(5) -0.0040(5)
 Ag0G 0.0400(6) 0.0330(6) 0.0234(6) 0.0047(5) -0.0022(5) -0.0056(5)
 Ag0H 0.0382(6) 0.0278(6) 0.0290(6) 0.0013(5) -0.0054(5) 0.0014(5)
 Ag0I 0.0355(6) 0.0254(6) 0.0410(7) -0.0005(5) -0.0025(5) 0.0005(5)
 Ag0J 0.0452(7) 0.0339(6) 0.0265(6) 0.0004(5) -0.0029(5) 0.0046(5)
 Ag0K 0.0359(6) 0.0279(6) 0.0356(7) -0.0020(5) 0.0029(5) -0.0049(5)
 Ag0L 0.0293(6) 0.0474(7) 0.0271(6) 0.0040(6) -0.0012(5) -0.0060(5)
 Ag0M 0.0468(7) 0.0344(6) 0.0225(6) 0.0031(5) -0.0006(5) -0.0049(6)
 Ag0N 0.0377(7) 0.0517(8) 0.0243(6) 0.0024(6) -0.0010(5) 0.0059(6)
 Ag0O 0.0428(7) 0.0267(6) 0.0367(7) 0.0009(5) -0.0022(5) -0.0016(5)
 Ag0P 0.0421(7) 0.0454(7) 0.0262(6) 0.0024(6) -0.0037(5) 0.0121(6)
 Ag0Q 0.0300(6) 0.0626(9) 0.0279(6) -0.0043(6) 0.0028(5) -0.0045(6)
 Ag0R 0.0371(7) 0.0522(8) 0.0302(6) -0.0010(6) 0.0049(5) -0.0100(6)
 Cs0S 0.0480(7) 0.0403(6) 0.0733(9) 0.0157(6) 0.0204(6) 0.0055(5)
 Ag0T 0.0366(7) 0.0557(8) 0.0298(7) 0.0003(6) 0.0009(5) -0.0104(6)
 Ag0U 0.0410(7) 0.0584(8) 0.0245(6) 0.0000(6) -0.0011(5) -0.0055(6)
 Cs0V 0.1091(14) 0.0585(10) 0.1173(16) 0.0200(10) 0.0632(13) 0.0079(10)
 Cs00 0.100(2) 0.0623(15) 0.114(2) 0.0107(16) -0.0304(18) 0.0344(15)
 S00X 0.0242(18) 0.0257(19) 0.034(2) 0.0026(16) -0.0010(15) 0.0020(15)
 S00Y 0.037(2) 0.029(2) 0.025(2) -0.0018(16) 0.0054(16) -0.0013(17)
 S00Z 0.0289(18) 0.0258(18) 0.0221(18) 0.0020(15) 0.0026(15) -0.0005(15)
 S010 0.037(2) 0.043(2) 0.0207(19) 0.0008(17) 0.0038(16) -0.0135(19)
 S011 0.036(2) 0.031(2) 0.032(2) 0.0003(17) -0.0115(17) -0.0029(17)
 S012 0.035(2) 0.0231(18) 0.0250(19) 0.0000(16) -0.0004(16) -0.0035(16)
 S013 0.038(2) 0.033(2) 0.0226(19) 0.0014(17) -0.0085(16) 0.0009(17)
 S014 0.043(2) 0.038(2) 0.0191(19) -0.0023(17) -0.0034(16) -0.0038(19)
 S015 0.039(2) 0.044(2) 0.0167(18) 0.0052(17) 0.0010(16) 0.0013(19)
 S016 0.038(2) 0.032(2) 0.026(2) 0.0020(17) 0.0011(16) 0.0147(17)
 S017 0.041(2) 0.032(2) 0.031(2) 0.0086(18) -0.0017(18) -0.0023(18)
 S018 0.0273(19) 0.045(2) 0.028(2) -0.0065(18) -0.0014(16) -0.0108(18)
 S019 0.038(2) 0.036(2) 0.0190(18) -0.0049(17) 0.0027(16) -0.0003(17)
 S01A 0.0291(19) 0.048(2) 0.0189(18) -0.0010(17) -0.0024(15) -0.0030(18)
 S01B 0.0262(19) 0.052(3) 0.032(2) -0.006(2) 0.0006(16) 0.0027(18)
 S01C 0.043(2) 0.0266(19) 0.025(2) -0.0017(16) -0.0047(17) -0.0030(17)
 S01D 0.047(2) 0.025(2) 0.042(2) 0.0008(18) 0.002(2) -0.0069(18)
 S01E 0.042(2) 0.0246(19) 0.046(3) -0.0011(19) -0.0062(19) 0.0084(18)
 S01F 0.032(2) 0.032(2) 0.042(2) -0.0027(19) 0.0077(18) 0.0027(17)
 S01G 0.055(3) 0.031(2) 0.024(2) 0.0087(17) 0.0028(18) 0.0014(19)
 S01H 0.030(2) 0.063(3) 0.031(2) -0.006(2) 0.0086(17) -0.005(2)
 S01I 0.041(2) 0.058(3) 0.031(2) 0.003(2) 0.0069(18) -0.021(2)
 S01J 0.025(2) 0.063(3) 0.033(2) -0.004(2) 0.0006(17) -0.004(2)
 S01K 0.042(2) 0.069(3) 0.029(2) 0.003(2) -0.0109(19) 0.018(2)
 C01N 0.032(4) 0.046(5) 0.024(4) 0.003(4) 0.004(4) 0.003(4)
 C01O 0.042(4) 0.023(4) 0.037(4) 0.009(4) 0.005(4) 0.006(4)
 C01P 0.040(4) 0.022(4) 0.037(4) 0.011(4) 0.004(4) 0.006(4)
 C01Q 0.041(4) 0.037(4) 0.024(4) -0.002(4) 0.013(4) 0.002(4)
 C01R 0.040(4) 0.020(3) 0.036(4) 0.009(3) 0.004(3) 0.008(3)
 C01S 0.043(4) 0.036(4) 0.020(4) -0.001(4) 0.011(4) 0.004(4)
 C01T 0.033(4) 0.040(4) 0.026(4) 0.003(4) 0.002(4) 0.006(4)
 C01U 0.042(4) 0.038(4) 0.022(4) -0.001(4) 0.010(4) 0.000(4)
 C01V 0.039(4) 0.024(4) 0.035(5) 0.006(4) 0.005(4) 0.008(4)
 C01W 0.036(4) 0.043(5) 0.050(5) 0.003(4) -0.021(4) 0.003(4)
 C01X 0.050(4) 0.027(4) 0.046(4) 0.010(4) 0.004(4) 0.007(4)
 C01Y 0.036(4) 0.048(4) 0.028(4) 0.005(4) 0.002(4) 0.004(4)
 C01Z 0.029(4) 0.073(5) 0.029(4) 0.003(4) -0.008(4) 0.005(4)
 C020 0.035(4) 0.046(4) 0.028(4) 0.003(4) 0.005(4) 0.006(4)
 C021 0.052(5) 0.024(4) 0.049(5) -0.002(4) 0.007(5) -0.017(4)
 C022 0.034(4) 0.043(4) 0.027(4) 0.003(4) 0.001(4) 0.006(4)
 C023 0.050(5) 0.029(4) 0.052(5) -0.004(4) 0.008(4) -0.017(4)
 C024 0.035(4) 0.044(4) 0.029(4) 0.005(4) 0.002(4) 0.004(4)
 C025 0.043(5) 0.039(5) 0.018(4) 0.000(4) 0.008(4) 0.002(4)
 C026 0.038(4) 0.044(5) 0.051(5) 0.001(4) -0.017(4) 0.002(4)
 C027 0.031(4) 0.048(4) 0.025(4) 0.002(4) 0.003(4) 0.005(4)
 C028 0.045(4) 0.033(4) 0.022(4) -0.002(4) 0.011(4) 0.001(4)
 C029 0.051(5) 0.031(5) 0.051(5) -0.002(4) 0.007(5) -0.017(4)
 C02A 0.031(4) 0.070(6) 0.032(5) 0.002(5) -0.007(4) 0.009(4)
 C02B 0.038(4) 0.045(5) 0.027(4) 0.003(4) 0.000(4) 0.007(4)
 C02C 0.043(4) 0.020(4) 0.035(4) 0.008(4) 0.004(4) 0.005(4)
 C02D 0.030(4) 0.073(5) 0.030(4) 0.004(4) -0.007(3) 0.005(4)
 C02E 0.035(4) 0.048(4) 0.031(4) 0.008(4) 0.002(4) 0.007(4)
 C02F 0.040(4) 0.043(5) 0.049(5) 0.004(4) -0.020(4) 0.003(4)
 C02G 0.043(4) 0.021(4) 0.039(4) 0.007(4) 0.005(4) 0.005(4)
 C02H 0.031(4) 0.071(5) 0.031(4) 0.001(4) -0.007(4) 0.008(4)
 C02I 0.048(4) 0.040(4) 0.026(4) 0.000(4) 0.010(4) 0.004(4)
 C02J 0.034(4) 0.044(5) 0.025(4) 0.001(4) 0.003(4) 0.004(4)
 C02K 0.040(4) 0.021(4) 0.035(4) 0.007(4) 0.004(4) 0.008(4)
 C02L 0.040(5) 0.025(4) 0.035(5) 0.007(4) 0.002(4) 0.004(4)
 O02M 0.039(7) 0.055(9) 0.093(12) 0.036(9) 0.008(8) -0.002(7)
 C02N 0.048(5) 0.041(5) 0.026(4) 0.002(4) 0.011(4) 0.004(4)
 C02O 0.049(4) 0.041(4) 0.028(4) -0.003(4) 0.014(4) 0.005(4)
 C02P 0.041(4) 0.045(5) 0.049(5) 0.002(4) -0.019(4) 0.004(4)
 C02Q 0.044(4) 0.023(4) 0.040(4) 0.006(4) 0.003(4) 0.005(4)
 C02R 0.049(4) 0.043(4) 0.027(4) 0.001(4) 0.011(4) 0.004(4)
 C02S 0.038(4) 0.044(5) 0.053(5) 0.000(4) -0.018(4) 0.002(4)
 O02T 0.079(11) 0.064(11) 0.086(13) -0.006(10) 0.020(10) 0.015(9)
 C02U 0.052(5) 0.032(4) 0.052(5) -0.003(4) 0.007(4) -0.017(4)
 C02V 0.042(4) 0.026(4) 0.038(4) 0.009(3) 0.004(4) 0.007(3)
 C02W 0.030(4) 0.075(5) 0.028(4) 0.005(4) -0.006(4) 0.005(4)
 C02X 0.052(5) 0.030(4) 0.052(5) -0.002(4) 0.006(4) -0.015(4)
 C02Y 0.046(4) 0.037(4) 0.028(4) -0.001(4) 0.012(4) 0.003(4)
 O02Z 0.086(17) 0.040(12) 0.049(13) 0.019(11) 0.007(12) 0.036(12)
 C030 0.031(4) 0.072(6) 0.033(5) 0.003(5) -0.008(4) 0.011(5)
 C031 0.033(4) 0.077(5) 0.034(4) 0.002(4) -0.008(4) 0.007(4)
 C032 0.055(4) 0.044(4) 0.036(4) -0.002(4) 0.011(4) 0.005(4)
 C033 0.042(4) 0.044(5) 0.052(5) 0.001(4) -0.018(4) 0.003(4)
 C034 0.033(4) 0.076(5) 0.032(4) 0.002(4) -0.010(4) 0.008(4)
 C035 0.037(4) 0.049(4) 0.030(4) 0.006(4) 0.004(4) 0.008(4)
 C036 0.042(4) 0.025(4) 0.039(4) 0.008(4) 0.003(4) 0.006(4)
 N037 0.081(16) 0.10(2) 0.10(2) 0.001(17) 0.004(15) 0.012(15)
 C038 0.042(5) 0.048(5) 0.055(5) -0.002(5) -0.021(4) 0.005(4)
 C039 0.045(4) 0.054(4) 0.059(5) 0.002(4) -0.018(4) 0.005(4)
 C03A 0.030(4) 0.078(5) 0.032(4) 0.002(4) -0.007(4) 0.004(4)
 C03B 0.052(5) 0.032(4) 0.056(5) -0.005(4) 0.007(4) -0.016(4)
 C03C 0.030(4) 0.075(5) 0.033(4) 0.003(4) -0.006(4) 0.008(4)
 C03D 0.045(4) 0.047(5) 0.054(5) -0.004(4) -0.020(4) 0.005(4)
 C03E 0.037(4) 0.044(4) 0.031(4) 0.008(4) 0.001(4) 0.007(4)
 C03F 0.063(7) 0.080(8) 0.079(8) 0.018(7) -0.018(7) 0.004(7)
 C03G 0.054(5) 0.034(4) 0.060(5) -0.005(4) 0.008(4) -0.016(4)
 C03H 0.052(5) 0.044(5) 0.030(4) 0.000(4) 0.014(4) 0.005(4)
 C03I 0.054(5) 0.032(5) 0.057(5) 0.000(4) 0.007(5) -0.018(4)
 C03J 0.054(4) 0.031(4) 0.057(5) -0.003(4) 0.007(4) -0.015(4)
 C03K 0.031(4) 0.077(5) 0.031(4) 0.006(4) -0.008(4) 0.006(4)
 C03L 0.054(5) 0.032(4) 0.059(5) -0.003(4) 0.008(4) -0.019(4)
 O03M 0.113(10) 0.113(10) 0.105(10) 0.032(9) -0.013(9) 0.026(9)
 C03N 0.045(5) 0.050(5) 0.058(5) -0.005(4) -0.020(4) 0.007(4)
 C03O 0.054(5) 0.032(4) 0.059(5) -0.004(4) 0.006(4) -0.020(4)
 C03P 0.031(4) 0.079(6) 0.033(5) 0.004(5) -0.010(4) 0.004(5)
 C03Q 0.066(7) 0.083(8) 0.085(8) 0.015(7) -0.021(7) 0.008(7)
 C03S 0.042(4) 0.051(5) 0.057(5) -0.003(4) -0.020(4) 0.005(4)
 C36 0.058(5) 0.032(4) 0.060(5) -0.005(4) 0.006(4) -0.017(4)
 C35 0.060(6) 0.078(7) 0.080(7) 0.013(6) -0.014(6) 0.007(6)
 C40 0.066(6) 0.079(7) 0.083(7) 0.012(6) -0.015(6) 0.009(6)
 Cs3 0.112(6) 0.161(8) 0.44(2) -0.191(11) 0.037(9) 0.016(6)
 C44 0.048(5) 0.053(5) 0.058(5) -0.002(5) -0.021(5) 0.006(4)
 C47 0.116(9) 0.104(9) 0.124(10) -0.021(8) 0.001(9) 0.015(8)
 C66 0.119(12) 0.101(11) 0.130(12) -0.029(11) -0.005(11) -0.001(10)
 N75 0.122(10) 0.110(10) 0.133(11) -0.022(9) 0.002(10) 0.013(9)
 C90 0.117(9) 0.102(9) 0.124(10) -0.024(8) -0.001(9) 0.014(8)
 C98 0.119(10) 0.106(9) 0.125(10) -0.022(9) -0.003(9) 0.011(9)
 C88 0.106(8) 0.092(8) 0.109(8) -0.020(7) -0.001(8) 0.012(7)
 N2 0.107(9) 0.087(9) 0.108(10) 0.024(8) -0.005(8) 0.013(8)
 C5 0.094(7) 0.075(7) 0.093(8) 0.019(7) -0.001(7) 0.013(7)
 C7 0.106(8) 0.091(8) 0.102(8) 0.025(7) -0.004(7) 0.019(7)
 C29 0.115(11) 0.095(10) 0.111(11) 0.018(10) -0.004(10) 0.005(10)
 C0AA 0.105(8) 0.085(8) 0.105(9) 0.020(7) -0.003(7) 0.014(7)
 C6 0.105(9) 0.085(8) 0.104(9) 0.023(8) -0.003(8) 0.015(8)
 C17 0.075(10) 0.097(11) 0.097(11) 0.021(10) -0.013(9) 0.008(10)
 C3 0.048(6) 0.060(7) 0.059(7) 0.020(6) -0.007(6) 0.020(6)
 C1AA 0.047(6) 0.062(6) 0.056(6) 0.020(6) -0.006(5) 0.020(5)
 C8 0.049(7) 0.067(7) 0.068(7) 0.022(7) -0.010(6) 0.021(7)
 C9 0.048(9) 0.077(10) 0.069(10) 0.023(9) -0.010(9) 0.016(9)
 N13 0.055(8) 0.075(8) 0.071(8) 0.024(8) -0.011(7) 0.028(7)
 C20 0.050(7) 0.066(8) 0.068(8) 0.022(7) -0.013(7) 0.020(7)

_geom_special_details
;
 All esds (except the esd in the dihedral angle between two l.s. planes)
 are estimated using the full covariance matrix.  The cell esds are taken
 into account individually in the estimation of esds in distances, angles
 and torsion angles; correlations between esds in cell parameters are only
 used when they are defined by crystal symmetry.  An approximate (isotropic)
 treatment of cell esds is used for estimating esds involving l.s. planes.
;
loop_
  _geom_bond_atom_site_label_1
  _geom_bond_atom_site_label_2
  _geom_bond_distance
  _geom_bond_site_symmetry_2
  _geom_bond_publ_flag
 Ag01 Ag02 2.7992(15) . ?
 Ag01 Ag03 2.7774(15) . ?
 Ag01 Ag04 2.8000(14) . ?
 Ag01 Ag05 2.7909(14) . ?
 Ag01 Ag06 2.7772(15) . ?
 Ag01 Ag07 2.7929(15) . ?
 Ag01 Ag08 2.8098(15) . ?
 Ag01 Ag09 2.7680(15) . ?
 Ag01 Ag0A 2.7797(15) . ?
 Ag01 Ag0B 2.7830(15) . ?
 Ag01 Ag0C 2.7800(15) . ?
 Ag01 Ag0D 2.7962(15) . ?
 Ag02 Ag03 2.8310(15) . ?
 Ag02 Ag05 2.9416(15) . ?
 Ag02 Ag0B 3.0728(15) . ?
 Ag02 Ag0C 3.0506(16) . ?
 Ag02 Ag0D 2.8237(16) . ?
 Ag02 Ag0F 3.0937(16) . ?
 Ag02 Ag0G 3.0126(16) . ?
 Ag02 S013 2.514(4) . ?
 Ag03 Ag04 3.0592(15) . ?
 Ag03 Ag05 3.0497(15) . ?
 Ag03 Ag09 2.8992(15) . ?
 Ag03 Ag0D 2.8274(15) . ?
 Ag03 Ag0E 3.0809(15) . ?
 Ag03 Ag0H 3.1406(16) . ?
 Ag03 S012 2.460(4) . ?
 Ag04 Ag05 3.0366(15) . ?
 Ag04 Ag06 2.9131(16) . ?
 Ag04 Ag08 2.8349(15) . ?
 Ag04 Ag09 2.8349(15) . ?
 Ag04 Ag0E 3.0597(15) . ?
 Ag04 Ag0J 3.1979(16) . ?
 Ag04 S00Z 2.477(4) . ?
 Ag05 Ag06 2.8132(15) . ?
 Ag05 Ag0C 2.8265(15) . ?
 Ag05 Ag0E 3.0540(15) . ?
 Ag05 Ag0I 3.1883(16) . ?
 Ag05 S00X 2.476(4) . ?
 Ag06 Ag07 3.0422(15) . ?
 Ag06 Ag08 3.0735(16) . ?
 Ag06 Ag0C 2.8009(15) . ?
 Ag06 Ag0K 3.1881(16) . ?
 Ag06 Ag0L 3.0146(16) . ?
 Ag06 S00Y 2.467(4) . ?
 Ag07 Ag08 3.0647(16) . ?
 Ag07 Ag0A 2.8344(17) . ?
 Ag07 Ag0B 2.8026(15) . ?
 Ag07 Ag0C 2.9280(16) . ?
 Ag07 Ag0L 3.0334(16) . ?
 Ag07 Ag0T 3.1692(16) . ?
 Ag07 S018 2.474(4) . ?
 Ag08 Ag09 2.8030(16) . ?
 Ag08 Ag0A 2.9221(16) . ?
 Ag08 Ag0L 3.0249(18) . ?
 Ag08 Ag0N 3.2229(17) . ?
 Ag08 S01A 2.482(4) . ?
 Ag09 Ag0A 3.0074(16) . ?
 Ag09 Ag0D 3.0532(15) . ?
 Ag09 Ag0P 3.0652(17) . ?
 Ag09 Ag0U 3.0646(17) . ?
 Ag09 S016 2.474(4) . ?
 Ag0A Ag0B 2.8004(16) . ?
 Ag0A Ag0D 3.0260(16) . ?
 Ag0A Ag0Q 3.0828(17) . ?
 Ag0A Ag0U 3.085(2) . ?
 Ag0A S01B 2.483(4) . ?
 Ag0B Ag0C 3.0527(16) . ?
 Ag0B Ag0D 2.9138(17) . ?
 Ag0B Ag0G 2.9826(17) . ?
 Ag0B Ag0R 3.1276(16) . ?
 Ag0B S010 2.485(4) . ?
 Ag0C Ag0G 2.9753(16) . ?
 Ag0C Ag0O 3.1131(17) . ?
 Ag0C S017 2.497(4) . ?
 Ag0D Ag0M 3.1384(16) . ?
 Ag0D Ag0U 3.0831(18) . ?
 Ag0D S019 2.483(4) . ?
 Ag0E Cs0S 4.1543(17) . ?
 Ag0E S00X 2.527(4) . ?
 Ag0E S00Z 2.539(4) . ?
 Ag0E S012 2.541(4) . ?
 Ag0E O02M 2.571(13) . ?
 Ag0F Ag0H 3.1057(17) . ?
 Ag0F Ag0M 3.1425(18) . ?
 Ag0F S011 2.469(4) . ?
 Ag0F S013 2.596(4) . ?
 Ag0F S014 2.473(4) . ?
 Ag0G S010 2.514(4) . ?
 Ag0G S013 2.507(4) . ?
 Ag0G S017 2.523(5) . ?
 Ag0H Ag0M 3.1424(18) . ?
 Ag0H S011 2.461(4) . ?
 Ag0H S012 2.610(4) . ?
 Ag0H S01C 2.457(4) . ?
 Ag0I Ag0K 3.0654(17) . ?
 Ag0I Ag0O 3.1490(18) . ?
 Ag0I S00X 2.581(4) . ?
 Ag0I S01E 2.446(5) . ?
 Ag0I S01F 2.467(5) . ?
 Ag0J Ag0N 3.0992(18) . ?
 Ag0J Ag0P 3.0985(18) . ?
 Ag0J S00Z 2.583(4) . ?
 Ag0J S015 2.456(4) . ?
 Ag0J S01G 2.484(5) . ?
 Ag0K Ag0O 3.1029(18) . ?
 Ag0K Cs0V 4.155(2) 8_665 ?
 Ag0K S00Y 2.583(4) . ?
 Ag0K S01D 2.491(4) . ?
 Ag0K S01F 2.456(4) . ?
 Ag0L S00Y 2.512(4) . ?
 Ag0L S018 2.516(4) . ?
 Ag0L S01A 2.518(5) . ?
 Ag0M S014 2.465(4) . ?
 Ag0M S019 2.614(4) . ?
 Ag0M S01C 2.459(4) . ?
 Ag0N Ag0P 3.1465(19) . ?
 Ag0N S015 2.458(4) . ?
 Ag0N S01A 2.635(5) . ?
 Ag0N S01K 2.473(5) . ?
 Ag0O S017 2.595(5) . ?
 Ag0O S01D 2.469(5) . ?
 Ag0O S01E 2.479(5) . ?
 Ag0P Cs00 3.896(3) 5_666 ?
 Ag0P S016 2.610(4) . ?
 Ag0P S01G 2.462(5) . ?
 Ag0P S01K 2.477(5) . ?
 Ag0Q Ag0R 3.118(2) . ?
 Ag0Q Ag0T 3.119(2) . ?
 Ag0Q S01B 2.568(5) . ?
 Ag0Q S01H 2.504(5) . ?
 Ag0Q S01J 2.462(5) . ?
 Ag0R Ag0T 3.1089(18) . ?
 Ag0R S010 2.604(4) . ?
 Ag0R S01H 2.458(5) . ?
 Ag0R S01I 2.480(5) . ?
 Cs0S S00Z 3.770(4) . ?
 Cs0S C01O 3.638(17) . ?
 Cs0S C01R 3.657(17) . ?
 Cs0S C01X 3.535(18) . ?
 Cs0S C02C 3.549(17) . ?
 Cs0S C02G 3.606(17) . ?
 Cs0S O02M 2.866(14) . ?
 Cs0S C02Q 3.657(18) . ?
 Cs0S O02T 3.063(16) . ?
 Cs0S O03M 3.05(2) . ?
 Cs0S C47 3.83(3) . ?
 Cs0S C7 3.74(3) . ?
 Ag0T S018 2.617(4) . ?
 Ag0T S01I 2.446(5) . ?
 Ag0T S01J 2.458(5) . ?
 Ag0U S016 2.542(4) . ?
 Ag0U S019 2.547(4) . ?
 Ag0U S01B 2.555(5) . ?
 Ag0U Cs3 4.556(8) . ?
 Ag0U Cs3 4.517(12) 5_666 ?
 Cs0V Ag0K 4.155(2) 8_655 ?
 Cs0V S00Y 3.758(4) 8_655 ?
 Cs0V S01D 3.829(5) 8_655 ?
 Cs0V C023 3.832(19) 8_655 ?
 Cs0V O02T 3.135(18) . ?
 Cs0V C03B 3.39(2) 8_655 ?
 Cs0V C03G 3.48(2) 8_655 ?
 Cs0V O03M 2.98(2) . ?
 S00X C026 1.755(19) . ?
 S00Y Cs0V 3.758(4) 8_665 ?
 S00Y C01S 1.803(17) . ?
 S00Z C028 1.805(17) . ?
 S010 C01T 1.813(18) . ?
 S011 C02S 1.81(2) . ?
 S012 C01R 1.800(16) . ?
 S013 C02P 1.77(2) . ?
 S014 C02J 1.790(18) . ?
 S015 C025 1.777(18) . ?
 S016 Cs00 3.743(5) 5_666 ?
 S016 C02K 1.790(18) . ?
 S017 C02X 1.781(19) . ?
 S018 C02U 1.81(2) . ?
 S019 C022 1.775(18) . ?
 S01A C02D 1.781(18) . ?
 S01B C02H 1.805(18) . ?
 S01B Cs3 4.064(13) 5_666 ?
 S01C C02L 1.789(17) . ?
 S01D Cs0S 3.897(5) 8_665 ?
 S01D Cs0V 3.829(5) 8_665 ?
 S01D C03B 1.80(2) . ?
 S01E C033 1.80(2) . ?
 S01F C02Y 1.784(18) . ?
 S01G C02C 1.804(18) . ?
 S01H C03E 1.745(19) . ?
 S01I C029 1.76(2) . ?
 S01J C02W 1.756(19) . ?
 S01K Cs00 3.930(6) 5_666 ?
 S01K C030 1.79(2) . ?
 C01N C01T 1.38(2) . ?
 C01N C02J 1.36(2) . ?
 C01O C01R 1.39(2) . ?
 C01O C02C 1.38(2) . ?
 C01P C02L 1.37(2) . ?
 C01P C036 1.38(2) . ?
 C01P Cs3 3.679(18) . ?
 C01Q C028 1.34(2) . ?
 C01Q C02Y 1.38(2) . ?
 C01R C02Q 1.40(2) . ?
 C01S C01U 1.38(2) . ?
 C01S C02I 1.37(2) . ?
 C01T C01Y 1.38(2) . ?
 C01U C025 1.41(2) . ?
 C01V C02K 1.38(2) . ?
 C01V C02L 1.42(2) . ?
 C01V Cs3 3.574(17) . ?
 C01W C026 1.39(3) . ?
 C01W C02S 1.39(3) . ?
 C01X C02C 1.38(2) . ?
 C01X C02G 1.39(3) . ?
 C01Y C020 1.36(2) . ?
 C01Z C02D 1.40(3) . ?
 C01Z C02W 1.39(2) . ?
 C020 C02B 1.39(2) . ?
 C021 C029 1.38(2) . ?
 C021 C02X 1.37(3) . ?
 C022 C024 1.44(2) . ?
 C022 C027 1.37(2) . ?
 C023 Cs0V 3.832(19) 8_665 ?
 C023 C02U 1.37(3) . ?
 C023 C03B 1.34(3) . ?
 C024 C035 1.41(2) . ?
 C025 C02N 1.38(2) . ?
 C026 C039 1.42(3) . ?
 C027 C03E 1.39(2) . ?
 C028 C032 1.39(2) . ?
 C029 C03I 1.41(3) . ?
 C02A C02H 1.39(3) . ?
 C02A C030 1.40(2) . ?
 C02B C02J 1.39(2) . ?
 C02D C03K 1.37(2) . ?
 C02E C035 1.37(3) . ?
 C02E C03E 1.41(2) . ?
 C02F C02P 1.37(3) . ?
 C02F C033 1.39(3) . ?
 C02G C02Q 1.38(2) . ?
 C02H C03C 1.36(2) . ?
 C02H Cs3 3.61(2) 5_666 ?
 C02I C02R 1.37(2) . ?
 C02K C02V 1.43(2) . ?
 C02K Cs3 3.476(18) . ?
 C02L Cs3 3.663(19) . ?
 O02M C03F 1.20(3) . ?
 C02N C02R 1.39(2) . ?
 C02O C02Y 1.41(2) . ?
 C02O C03H 1.32(3) . ?
 C02P C03D 1.36(2) . ?
 C02S C038 1.39(2) . ?
 O02T C47 1.17(3) . ?
 C02U C03O 1.39(2) . ?
 C02V C036 1.38(2) . ?
 C02V Cs3 3.55(2) . ?
 C02W C03A 1.41(2) . ?
 C02X C03J 1.44(3) . ?
 O02Z C1AA 1.26(4) . ?
 C030 C034 1.39(2) . ?
 C031 C034 1.28(3) . ?
 C031 C03C 1.43(3) . ?
 C032 C03H 1.39(3) . ?
 C033 C03N 1.36(2) . ?
 C036 Cs3 3.66(2) . ?
 N037 C03F 1.27(3) . ?
 N037 C03Q 1.44(3) . ?
 N037 C17 1.372(18) . ?
 C038 C03S 1.35(3) . ?
 C039 C03S 1.36(3) . ?
 C03A C03P 1.41(3) . ?
 C03B Cs0V 3.39(2) 8_665 ?
 C03B C03G 1.38(2) . ?
 C03C Cs3 3.73(2) 5_666 ?
 C03D C44 1.43(3) . ?
 C03F C35 1.54(4) . ?
 C03G Cs0V 3.48(2) 8_665 ?
 C03G C03L 1.36(3) . ?
 C03I C36 1.38(3) . ?
 C03J C36 1.39(3) . ?
 C03K C03P 1.37(3) . ?
 C03L C03O 1.46(3) . ?
 O03M C7 1.20(3) . ?
 C03N C44 1.39(3) . ?
 C03Q C40 1.45(4) . ?
 C35 C40 1.54(3) . ?
 C47 N75 1.323(10) . ?
 C47 C88 1.520(10) . ?
 C66 N75 1.38(4) . ?
 N75 C90 1.518(10) . ?
 C90 C98 1.454(10) . ?
 C98 C88 1.507(10) . ?
 N2 C7 1.41(4) . ?
 N2 C29 1.363(18) . ?
 N2 C0AA 1.47(3) . ?
 C5 C7 1.450(18) . ?
 C5 C6 1.49(4) . ?
 C0AA C6 1.450(18) . ?
 C3 C1AA 1.451(10) . ?
 C3 C20 1.510(10) . ?
 C1AA N13 1.322(10) . ?
 C8 N13 1.53(4) . ?
 C8 C20 1.508(10) . ?
 C9 N13 1.19(4) . ?

loop_
  _geom_angle_atom_site_label_1
  _geom_angle_atom_site_label_2
  _geom_angle_atom_site_label_3
  _geom_angle
  _geom_angle_site_symmetry_1
  _geom_angle_site_symmetry_3
  _geom_angle_publ_flag
 Ag02 Ag01 Ag04 117.30(5) . . ?
 Ag02 Ag01 Ag08 176.13(5) . . ?
 Ag03 Ag01 Ag02 61.01(4) . . ?
 Ag03 Ag01 Ag04 66.53(4) . . ?
 Ag03 Ag01 Ag05 66.42(4) . . ?
 Ag03 Ag01 Ag07 176.33(5) . . ?
 Ag03 Ag01 Ag08 115.36(5) . . ?
 Ag03 Ag01 Ag0A 116.32(5) . . ?
 Ag03 Ag01 Ag0B 116.28(5) . . ?
 Ag03 Ag01 Ag0C 117.21(5) . . ?
 Ag03 Ag01 Ag0D 60.96(4) . . ?
 Ag04 Ag01 Ag08 60.71(4) . . ?
 Ag05 Ag01 Ag02 63.50(4) . . ?
 Ag05 Ag01 Ag04 65.79(4) . . ?
 Ag05 Ag01 Ag07 116.07(5) . . ?
 Ag05 Ag01 Ag08 116.94(5) . . ?
 Ag05 Ag01 Ag0D 116.00(5) . . ?
 Ag06 Ag01 Ag02 115.75(5) . . ?
 Ag06 Ag01 Ag03 117.37(5) . . ?
 Ag06 Ag01 Ag04 62.98(4) . . ?
 Ag06 Ag01 Ag05 60.69(4) . . ?
 Ag06 Ag01 Ag07 66.21(4) . . ?
 Ag06 Ag01 Ag08 66.75(4) . . ?
 Ag06 Ag01 Ag0A 117.50(5) . . ?
 Ag06 Ag01 Ag0B 116.62(5) . . ?
 Ag06 Ag01 Ag0C 60.53(4) . . ?
 Ag06 Ag01 Ag0D 176.34(5) . . ?
 Ag07 Ag01 Ag02 117.20(5) . . ?
 Ag07 Ag01 Ag04 116.75(5) . . ?
 Ag07 Ag01 Ag08 66.32(4) . . ?
 Ag07 Ag01 Ag0D 115.41(5) . . ?
 Ag09 Ag01 Ag02 115.88(5) . . ?
 Ag09 Ag01 Ag03 63.04(4) . . ?
 Ag09 Ag01 Ag04 61.21(4) . . ?
 Ag09 Ag01 Ag05 117.00(5) . . ?
 Ag09 Ag01 Ag06 116.00(5) . . ?
 Ag09 Ag01 Ag07 116.61(5) . . ?
 Ag09 Ag01 Ag08 60.33(4) . . ?
 Ag09 Ag01 Ag0A 65.65(4) . . ?
 Ag09 Ag01 Ag0B 116.75(5) . . ?
 Ag09 Ag01 Ag0C 176.43(5) . . ?
 Ag09 Ag01 Ag0D 66.56(4) . . ?
 Ag0A Ag01 Ag02 116.74(5) . . ?
 Ag0A Ag01 Ag04 115.73(5) . . ?
 Ag0A Ag01 Ag05 177.14(5) . . ?
 Ag0A Ag01 Ag07 61.15(4) . . ?
 Ag0A Ag01 Ag08 63.04(4) . . ?
 Ag0A Ag01 Ag0B 60.45(4) . . ?
 Ag0A Ag01 Ag0C 116.32(5) . . ?
 Ag0A Ag01 Ag0D 65.73(4) . . ?
 Ag0B Ag01 Ag02 66.80(4) . . ?
 Ag0B Ag01 Ag04 175.82(5) . . ?
 Ag0B Ag01 Ag05 117.94(5) . . ?
 Ag0B Ag01 Ag07 60.35(4) . . ?
 Ag0B Ag01 Ag08 115.15(5) . . ?
 Ag0B Ag01 Ag0D 62.97(4) . . ?
 Ag0C Ag01 Ag02 66.29(4) . . ?
 Ag0C Ag01 Ag04 115.39(5) . . ?
 Ag0C Ag01 Ag05 60.98(4) . . ?
 Ag0C Ag01 Ag07 63.39(4) . . ?
 Ag0C Ag01 Ag08 117.46(5) . . ?
 Ag0C Ag01 Ag0B 66.56(4) . . ?
 Ag0C Ag01 Ag0D 116.86(5) . . ?
 Ag0D Ag01 Ag02 60.61(4) . . ?
 Ag0D Ag01 Ag04 117.73(5) . . ?
 Ag0D Ag01 Ag08 116.85(5) . . ?
 Ag01 Ag02 Ag03 59.11(4) . . ?
 Ag01 Ag02 Ag05 58.11(4) . . ?
 Ag01 Ag02 Ag0B 56.35(3) . . ?
 Ag01 Ag02 Ag0C 56.55(4) . . ?
 Ag01 Ag02 Ag0D 59.64(4) . . ?
 Ag01 Ag02 Ag0F 148.51(5) . . ?
 Ag01 Ag02 Ag0G 103.61(5) . . ?
 Ag03 Ag02 Ag05 63.75(4) . . ?
 Ag03 Ag02 Ag0B 106.18(4) . . ?
 Ag03 Ag02 Ag0C 107.46(4) . . ?
 Ag03 Ag02 Ag0F 95.43(4) . . ?
 Ag03 Ag02 Ag0G 162.67(5) . . ?
 Ag05 Ag02 Ag0B 105.13(4) . . ?
 Ag05 Ag02 Ag0C 56.25(4) . . ?
 Ag05 Ag02 Ag0F 130.41(5) . . ?
 Ag05 Ag02 Ag0G 109.78(5) . . ?
 Ag0B Ag02 Ag0F 124.24(5) . . ?
 Ag0C Ag02 Ag0B 59.80(4) . . ?
 Ag0C Ag02 Ag0F 154.75(5) . . ?
 Ag0D Ag02 Ag03 60.00(4) . . ?
 Ag0D Ag02 Ag05 110.53(5) . . ?
 Ag0D Ag02 Ag0B 59.05(4) . . ?
 Ag0D Ag02 Ag0C 107.89(5) . . ?
 Ag0D Ag02 Ag0F 92.56(5) . . ?
 Ag0D Ag02 Ag0G 111.79(5) . . ?
 Ag0G Ag02 Ag0B 58.69(4) . . ?
 Ag0G Ag02 Ag0C 58.77(4) . . ?
 Ag0G Ag02 Ag0F 100.34(4) . . ?
 S013 Ag02 Ag01 155.80(11) . . ?
 S013 Ag02 Ag03 144.28(11) . . ?
 S013 Ag02 Ag05 119.28(11) . . ?
 S013 Ag02 Ag0B 106.73(10) . . ?
 S013 Ag02 Ag0C 100.84(10) . . ?
 S013 Ag02 Ag0D 130.17(11) . . ?
 S013 Ag02 Ag0F 53.97(10) . . ?
 S013 Ag02 Ag0G 53.02(10) . . ?
 Ag01 Ag03 Ag02 59.87(4) . . ?
 Ag01 Ag03 Ag04 57.09(3) . . ?
 Ag01 Ag03 Ag05 57.00(4) . . ?
 Ag01 Ag03 Ag09 58.32(4) . . ?
 Ag01 Ag03 Ag0D 59.85(4) . . ?
 Ag01 Ag03 Ag0E 105.70(4) . . ?
 Ag01 Ag03 Ag0H 146.19(5) . . ?
 Ag02 Ag03 Ag04 108.48(5) . . ?
 Ag02 Ag03 Ag05 59.89(4) . . ?
 Ag02 Ag03 Ag09 110.84(5) . . ?
 Ag02 Ag03 Ag0E 113.06(5) . . ?
 Ag02 Ag03 Ag0H 89.46(4) . . ?
 Ag04 Ag03 Ag0E 59.78(3) . . ?
 Ag04 Ag03 Ag0H 156.05(5) . . ?
 Ag05 Ag03 Ag04 59.61(3) . . ?
 Ag05 Ag03 Ag0E 59.75(4) . . ?
 Ag05 Ag03 Ag0H 121.83(5) . . ?
 Ag09 Ag03 Ag04 56.74(4) . . ?
 Ag09 Ag03 Ag05 105.61(4) . . ?
 Ag09 Ag03 Ag0E 110.58(4) . . ?
 Ag09 Ag03 Ag0H 132.15(5) . . ?
 Ag0D Ag03 Ag02 59.87(4) . . ?
 Ag0D Ag03 Ag04 108.86(4) . . ?
 Ag0D Ag03 Ag05 107.40(5) . . ?
 Ag0D Ag03 Ag09 64.43(4) . . ?
 Ag0D Ag03 Ag0E 165.47(5) . . ?
 Ag0D Ag03 Ag0H 93.72(4) . . ?
 Ag0E Ag03 Ag0H 99.04(4) . . ?
 S012 Ag03 Ag01 157.99(10) . . ?
 S012 Ag03 Ag02 129.87(10) . . ?
 S012 Ag03 Ag04 102.18(10) . . ?
 S012 Ag03 Ag05 107.93(10) . . ?
 S012 Ag03 Ag09 119.09(10) . . ?
 S012 Ag03 Ag0D 141.35(10) . . ?
 S012 Ag03 Ag0E 53.17(9) . . ?
 S012 Ag03 Ag0H 53.91(9) . . ?
 Ag01 Ag04 Ag03 56.38(3) . . ?
 Ag01 Ag04 Ag05 56.96(3) . . ?
 Ag01 Ag04 Ag06 58.13(4) . . ?
 Ag01 Ag04 Ag08 59.82(4) . . ?
 Ag01 Ag04 Ag09 58.84(4) . . ?
 Ag01 Ag04 Ag0E 105.70(4) . . ?
 Ag01 Ag04 Ag0J 148.49(5) . . ?
 Ag03 Ag04 Ag0E 60.46(4) . . ?
 Ag03 Ag04 Ag0J 124.71(5) . . ?
 Ag05 Ag04 Ag03 60.04(4) . . ?
 Ag05 Ag04 Ag0E 60.12(4) . . ?
 Ag05 Ag04 Ag0J 154.44(5) . . ?
 Ag06 Ag04 Ag03 105.21(4) . . ?
 Ag06 Ag04 Ag05 56.39(4) . . ?
 Ag06 Ag04 Ag0E 110.72(5) . . ?
 Ag06 Ag04 Ag0J 129.84(5) . . ?
 Ag08 Ag04 Ag03 106.41(4) . . ?
 Ag08 Ag04 Ag05 108.74(5) . . ?
 Ag08 Ag04 Ag06 64.63(4) . . ?
 Ag08 Ag04 Ag0E 165.39(5) . . ?
 Ag08 Ag04 Ag0J 94.23(4) . . ?
 Ag09 Ag04 Ag03 58.78(4) . . ?
 Ag09 Ag04 Ag05 107.60(4) . . ?
 Ag09 Ag04 Ag06 109.79(5) . . ?
 Ag09 Ag04 Ag08 59.26(4) . . ?
 Ag09 Ag04 Ag0E 113.00(5) . . ?
 Ag09 Ag04 Ag0J 93.53(4) . . ?
 Ag0E Ag04 Ag0J 98.78(4) . . ?
 S00Z Ag04 Ag01 158.00(10) . . ?
 S00Z Ag04 Ag03 109.02(10) . . ?
 S00Z Ag04 Ag05 102.20(10) . . ?
 S00Z Ag04 Ag06 118.80(10) . . ?
 S00Z Ag04 Ag08 141.27(10) . . ?
 S00Z Ag04 Ag09 131.25(10) . . ?
 S00Z Ag04 Ag0E 53.35(9) . . ?
 S00Z Ag04 Ag0J 52.30(9) . . ?
 Ag01 Ag05 Ag02 58.39(4) . . ?
 Ag01 Ag05 Ag03 56.58(4) . . ?
 Ag01 Ag05 Ag04 57.25(3) . . ?
 Ag01 Ag05 Ag06 59.41(4) . . ?
 Ag01 Ag05 Ag0C 59.32(4) . . ?
 Ag01 Ag05 Ag0E 106.08(5) . . ?
 Ag01 Ag05 Ag0I 146.67(5) . . ?
 Ag02 Ag05 Ag03 56.36(4) . . ?
 Ag02 Ag05 Ag04 106.22(4) . . ?
 Ag02 Ag05 Ag0E 110.74(5) . . ?
 Ag02 Ag05 Ag0I 130.65(5) . . ?
 Ag03 Ag05 Ag0E 60.63(4) . . ?
 Ag03 Ag05 Ag0I 156.47(5) . . ?
 Ag04 Ag05 Ag03 60.35(4) . . ?
 Ag04 Ag05 Ag0E 60.31(4) . . ?
 Ag04 Ag05 Ag0I 122.72(5) . . ?
 Ag06 Ag05 Ag02 110.28(5) . . ?
 Ag06 Ag05 Ag03 108.01(4) . . ?
 Ag06 Ag05 Ag04 59.59(4) . . ?
 Ag06 Ag05 Ag0C 59.56(4) . . ?
 Ag06 Ag05 Ag0E 113.73(5) . . ?
 Ag06 Ag05 Ag0I 90.81(4) . . ?
 Ag0C Ag05 Ag02 63.82(4) . . ?
 Ag0C Ag05 Ag03 107.60(5) . . ?
 Ag0C Ag05 Ag04 107.05(4) . . ?
 Ag0C Ag05 Ag0E 165.37(5) . . ?
 Ag0C Ag05 Ag0I 93.96(4) . . ?
 Ag0E Ag05 Ag0I 99.28(4) . . ?
 S00X Ag05 Ag01 158.82(10) . . ?
 S00X Ag05 Ag02 120.85(10) . . ?
 S00X Ag05 Ag03 104.09(10) . . ?
 S00X Ag05 Ag04 107.36(10) . . ?
 S00X Ag05 Ag06 128.60(11) . . ?
 S00X Ag05 Ag0C 141.49(10) . . ?
 S00X Ag05 Ag0E 53.13(9) . . ?
 S00X Ag05 Ag0I 52.40(9) . . ?
 Ag01 Ag06 Ag04 58.89(4) . . ?
 Ag01 Ag06 Ag05 59.90(4) . . ?
 Ag01 Ag06 Ag07 57.14(4) . . ?
 Ag01 Ag06 Ag08 57.13(4) . . ?
 Ag01 Ag06 Ag0C 59.78(4) . . ?
 Ag01 Ag06 Ag0K 147.33(5) . . ?
 Ag01 Ag06 Ag0L 105.68(5) . . ?
 Ag04 Ag06 Ag07 106.18(5) . . ?
 Ag04 Ag06 Ag08 56.45(4) . . ?
 Ag04 Ag06 Ag0K 129.36(5) . . ?
 Ag04 Ag06 Ag0L 109.73(5) . . ?
 Ag05 Ag06 Ag04 64.02(4) . . ?
 Ag05 Ag06 Ag07 107.94(4) . . ?
 Ag05 Ag06 Ag08 108.30(5) . . ?
 Ag05 Ag06 Ag0K 93.55(4) . . ?
 Ag05 Ag06 Ag0L 165.57(5) . . ?
 Ag07 Ag06 Ag08 60.15(4) . . ?
 Ag07 Ag06 Ag0K 124.21(5) . . ?
 Ag08 Ag06 Ag0K 155.43(5) . . ?
 Ag0C Ag06 Ag04 111.24(5) . . ?
 Ag0C Ag06 Ag05 60.46(4) . . ?
 Ag0C Ag06 Ag07 59.98(4) . . ?
 Ag0C Ag06 Ag08 108.75(5) . . ?
 Ag0C Ag06 Ag0K 91.54(4) . . ?
 Ag0C Ag06 Ag0L 113.89(5) . . ?
 Ag0L Ag06 Ag07 60.11(4) . . ?
 Ag0L Ag06 Ag08 59.57(4) . . ?
 Ag0L Ag06 Ag0K 100.01(5) . . ?
 S00Y Ag06 Ag01 158.57(11) . . ?
 S00Y Ag06 Ag04 119.50(10) . . ?
 S00Y Ag06 Ag05 140.91(11) . . ?
 S00Y Ag06 Ag07 107.66(10) . . ?
 S00Y Ag06 Ag08 103.04(10) . . ?
 S00Y Ag06 Ag0C 129.01(10) . . ?
 S00Y Ag06 Ag0K 52.49(10) . . ?
 S00Y Ag06 Ag0L 53.42(10) . . ?
 Ag01 Ag07 Ag06 56.65(4) . . ?
 Ag01 Ag07 Ag08 57.10(4) . . ?
 Ag01 Ag07 Ag0A 59.20(4) . . ?
 Ag01 Ag07 Ag0B 59.65(4) . . ?
 Ag01 Ag07 Ag0C 58.09(4) . . ?
 Ag01 Ag07 Ag0L 104.78(5) . . ?
 Ag01 Ag07 Ag0T 147.80(5) . . ?
 Ag06 Ag07 Ag08 60.43(4) . . ?
 Ag06 Ag07 Ag0T 155.33(5) . . ?
 Ag08 Ag07 Ag0T 123.16(5) . . ?
 Ag0A Ag07 Ag06 107.82(5) . . ?
 Ag0A Ag07 Ag08 59.23(4) . . ?
 Ag0A Ag07 Ag0C 110.08(5) . . ?
 Ag0A Ag07 Ag0L 113.07(5) . . ?
 Ag0A Ag07 Ag0T 92.15(5) . . ?
 Ag0B Ag07 Ag06 108.02(5) . . ?
 Ag0B Ag07 Ag08 107.06(5) . . ?
 Ag0B Ag07 Ag0A 59.57(4) . . ?
 Ag0B Ag07 Ag0C 64.33(4) . . ?
 Ag0B Ag07 Ag0L 164.40(5) . . ?
 Ag0B Ag07 Ag0T 94.42(5) . . ?
 Ag0C Ag07 Ag06 55.92(4) . . ?
 Ag0C Ag07 Ag08 105.71(4) . . ?
 Ag0C Ag07 Ag0L 109.73(5) . . ?
 Ag0C Ag07 Ag0T 130.87(5) . . ?
 Ag0L Ag07 Ag06 59.50(4) . . ?
 Ag0L Ag07 Ag08 59.47(4) . . ?
 Ag0L Ag07 Ag0T 99.77(4) . . ?
 S018 Ag07 Ag01 157.08(11) . . ?
 S018 Ag07 Ag06 101.79(10) . . ?
 S018 Ag07 Ag08 107.40(11) . . ?
 S018 Ag07 Ag0A 130.89(11) . . ?
 S018 Ag07 Ag0B 142.37(11) . . ?
 S018 Ag07 Ag0C 118.94(11) . . ?
 S018 Ag07 Ag0L 53.20(10) . . ?
 S018 Ag07 Ag0T 53.56(10) . . ?
 Ag01 Ag08 Ag04 59.47(4) . . ?
 Ag01 Ag08 Ag06 56.12(4) . . ?
 Ag01 Ag08 Ag07 56.57(4) . . ?
 Ag01 Ag08 Ag0A 57.98(4) . . ?
 Ag01 Ag08 Ag0L 104.59(5) . . ?
 Ag01 Ag08 Ag0N 147.12(5) . . ?
 Ag04 Ag08 Ag06 58.92(4) . . ?
 Ag04 Ag08 Ag07 107.59(5) . . ?
 Ag04 Ag08 Ag0A 110.30(5) . . ?
 Ag04 Ag08 Ag0L 111.61(5) . . ?
 Ag04 Ag08 Ag0N 90.23(4) . . ?
 Ag06 Ag08 Ag0N 121.20(5) . . ?
 Ag07 Ag08 Ag06 59.42(4) . . ?
 Ag07 Ag08 Ag0N 155.23(5) . . ?
 Ag09 Ag08 Ag01 59.10(4) . . ?
 Ag09 Ag08 Ag04 60.37(4) . . ?
 Ag09 Ag08 Ag06 106.21(4) . . ?
 Ag09 Ag08 Ag07 107.40(5) . . ?
 Ag09 Ag08 Ag0A 63.34(4) . . ?
 Ag09 Ag08 Ag0L 163.61(5) . . ?
 Ag09 Ag08 Ag0N 96.26(5) . . ?
 Ag0A Ag08 Ag06 104.78(4) . . ?
 Ag0A Ag08 Ag07 56.46(4) . . ?
 Ag0A Ag08 Ag0L 110.82(5) . . ?
 Ag0A Ag08 Ag0N 133.66(5) . . ?
 Ag0L Ag08 Ag06 59.24(4) . . ?
 Ag0L Ag08 Ag07 59.75(4) . . ?
 Ag0L Ag08 Ag0N 98.10(4) . . ?
 S01A Ag08 Ag01 157.18(12) . . ?
 S01A Ag08 Ag04 129.49(10) . . ?
 S01A Ag08 Ag06 107.65(11) . . ?
 S01A Ag08 Ag07 102.23(11) . . ?
 S01A Ag08 Ag09 143.06(12) . . ?
 S01A Ag08 Ag0A 120.14(10) . . ?
 S01A Ag08 Ag0L 53.32(11) . . ?
 S01A Ag08 Ag0N 53.09(11) . . ?
 Ag01 Ag09 Ag03 58.64(4) . . ?
 Ag01 Ag09 Ag04 59.95(4) . . ?
 Ag01 Ag09 Ag08 60.57(4) . . ?
 Ag01 Ag09 Ag0A 57.36(4) . . ?
 Ag01 Ag09 Ag0D 57.16(4) . . ?
 Ag01 Ag09 Ag0P 145.35(5) . . ?
 Ag01 Ag09 Ag0U 107.10(5) . . ?
 Ag03 Ag09 Ag0A 106.11(5) . . ?
 Ag03 Ag09 Ag0D 56.65(4) . . ?
 Ag03 Ag09 Ag0P 128.50(5) . . ?
 Ag03 Ag09 Ag0U 110.42(5) . . ?
 Ag04 Ag09 Ag03 64.47(4) . . ?
 Ag04 Ag09 Ag0A 107.91(5) . . ?
 Ag04 Ag09 Ag0D 108.82(5) . . ?
 Ag04 Ag09 Ag0P 91.06(4) . . ?
 Ag04 Ag09 Ag0U 167.04(6) . . ?
 Ag08 Ag09 Ag03 111.79(5) . . ?
 Ag08 Ag09 Ag04 60.37(4) . . ?
 Ag08 Ag09 Ag0A 60.26(4) . . ?
 Ag08 Ag09 Ag0D 109.21(5) . . ?
 Ag08 Ag09 Ag0P 89.60(5) . . ?
 Ag08 Ag09 Ag0U 114.26(5) . . ?
 Ag0A Ag09 Ag0D 59.90(4) . . ?
 Ag0A Ag09 Ag0P 124.86(5) . . ?
 Ag0A Ag09 Ag0U 61.06(4) . . ?
 Ag0D Ag09 Ag0P 157.45(5) . . ?
 Ag0D Ag09 Ag0U 60.52(4) . . ?
 Ag0U Ag09 Ag0P 100.91(5) . . ?
 S016 Ag09 Ag01 158.98(11) . . ?
 S016 Ag09 Ag03 117.01(11) . . ?
 S016 Ag09 Ag04 139.51(11) . . ?
 S016 Ag09 Ag08 130.77(11) . . ?
 S016 Ag09 Ag0A 109.78(11) . . ?
 S016 Ag09 Ag0D 102.50(10) . . ?
 S016 Ag09 Ag0P 54.99(10) . . ?
 S016 Ag09 Ag0U 53.35(10) . . ?
 Ag01 Ag0A Ag07 59.66(4) . . ?
 Ag01 Ag0A Ag08 58.99(4) . . ?
 Ag01 Ag0A Ag09 56.99(4) . . ?
 Ag01 Ag0A Ag0B 59.83(4) . . ?
 Ag01 Ag0A Ag0D 57.40(4) . . ?
 Ag01 Ag0A Ag0Q 147.26(6) . . ?
 Ag01 Ag0A Ag0U 106.25(5) . . ?
 Ag07 Ag0A Ag08 64.31(4) . . ?
 Ag07 Ag0A Ag09 108.15(5) . . ?
 Ag07 Ag0A Ag0D 107.40(5) . . ?
 Ag07 Ag0A Ag0Q 92.94(5) . . ?
 Ag07 Ag0A Ag0U 165.89(5) . . ?
 Ag08 Ag0A Ag09 56.40(4) . . ?
 Ag08 Ag0A Ag0D 106.82(4) . . ?
 Ag08 Ag0A Ag0Q 128.08(5) . . ?
 Ag08 Ag0A Ag0U 110.30(5) . . ?
 Ag09 Ag0A Ag0D 60.80(4) . . ?
 Ag09 Ag0A Ag0Q 155.74(6) . . ?
 Ag09 Ag0A Ag0U 60.39(4) . . ?
 Ag0B Ag0A Ag07 59.65(4) . . ?
 Ag0B Ag0A Ag08 111.15(5) . . ?
 Ag0B Ag0A Ag09 108.89(5) . . ?
 Ag0B Ag0A Ag0D 59.86(4) . . ?
 Ag0B Ag0A Ag0Q 91.87(5) . . ?
 Ag0B Ag0A Ag0U 114.23(5) . . ?
 Ag0D Ag0A Ag0Q 124.81(5) . . ?
 Ag0D Ag0A Ag0U 60.59(4) . . ?
 Ag0Q Ag0A Ag0U 100.15(5) . . ?
 S01B Ag0A Ag01 158.28(12) . . ?
 S01B Ag0A Ag07 140.72(12) . . ?
 S01B Ag0A Ag08 117.22(11) . . ?
 S01B Ag0A Ag09 102.23(12) . . ?
 S01B Ag0A Ag0B 131.28(11) . . ?
 S01B Ag0A Ag0D 108.93(11) . . ?
 S01B Ag0A Ag0Q 53.65(11) . . ?
 S01B Ag0A Ag0U 53.30(11) . . ?
 Ag01 Ag0B Ag02 56.85(4) . . ?
 Ag01 Ag0B Ag07 60.00(4) . . ?
 Ag01 Ag0B Ag0A 59.71(4) . . ?
 Ag01 Ag0B Ag0C 56.67(4) . . ?
 Ag01 Ag0B Ag0D 58.74(4) . . ?
 Ag01 Ag0B Ag0G 104.79(5) . . ?
 Ag01 Ag0B Ag0R 147.14(5) . . ?
 Ag02 Ag0B Ag0R 155.84(5) . . ?
 Ag07 Ag0B Ag02 108.58(5) . . ?
 Ag07 Ag0B Ag0C 59.83(4) . . ?
 Ag07 Ag0B Ag0D 111.46(5) . . ?
 Ag07 Ag0B Ag0G 112.33(5) . . ?
 Ag07 Ag0B Ag0R 90.99(4) . . ?
 Ag0A Ag0B Ag02 107.86(5) . . ?
 Ag0A Ag0B Ag07 60.78(4) . . ?
 Ag0A Ag0B Ag0C 107.52(5) . . ?
 Ag0A Ag0B Ag0D 63.91(4) . . ?
 Ag0A Ag0B Ag0G 164.49(5) . . ?
 Ag0A Ag0B Ag0R 93.88(5) . . ?
 Ag0C Ag0B Ag02 59.74(4) . . ?
 Ag0C Ag0B Ag0R 124.13(5) . . ?
 Ag0D Ag0B Ag02 56.21(4) . . ?
 Ag0D Ag0B Ag0C 105.52(4) . . ?
 Ag0D Ag0B Ag0G 110.11(5) . . ?
 Ag0D Ag0B Ag0R 130.07(5) . . ?
 Ag0G Ag0B Ag02 59.65(4) . . ?
 Ag0G Ag0B Ag0C 59.06(4) . . ?
 Ag0G Ag0B Ag0R 100.31(5) . . ?
 S010 Ag0B Ag01 157.62(11) . . ?
 S010 Ag0B Ag02 102.05(10) . . ?
 S010 Ag0B Ag07 130.05(11) . . ?
 S010 Ag0B Ag0A 141.63(11) . . ?
 S010 Ag0B Ag0C 108.10(11) . . ?
 S010 Ag0B Ag0D 118.32(11) . . ?
 S010 Ag0B Ag0G 53.81(11) . . ?
 S010 Ag0B Ag0R 53.82(10) . . ?
 Ag01 Ag0C Ag02 57.16(4) . . ?
 Ag01 Ag0C Ag05 59.70(4) . . ?
 Ag01 Ag0C Ag06 59.68(4) . . ?
 Ag01 Ag0C Ag07 58.52(4) . . ?
 Ag01 Ag0C Ag0B 56.77(4) . . ?
 Ag01 Ag0C Ag0G 105.06(5) . . ?
 Ag01 Ag0C Ag0O 147.49(5) . . ?
 Ag02 Ag0C Ag0B 60.46(4) . . ?
 Ag02 Ag0C Ag0O 124.01(5) . . ?
 Ag05 Ag0C Ag02 59.92(4) . . ?
 Ag05 Ag0C Ag07 110.81(5) . . ?
 Ag05 Ag0C Ag0B 108.60(5) . . ?
 Ag05 Ag0C Ag0G 114.16(5) . . ?
 Ag05 Ag0C Ag0O 91.66(4) . . ?
 Ag06 Ag0C Ag02 107.55(4) . . ?
 Ag06 Ag0C Ag05 59.99(4) . . ?
 Ag06 Ag0C Ag07 64.10(4) . . ?
 Ag06 Ag0C Ag0B 107.77(5) . . ?
 Ag06 Ag0C Ag0G 164.74(5) . . ?
 Ag06 Ag0C Ag0O 93.86(5) . . ?
 Ag07 Ag0C Ag02 105.94(5) . . ?
 Ag07 Ag0C Ag0B 55.84(4) . . ?
 Ag07 Ag0C Ag0G 109.02(5) . . ?
 Ag07 Ag0C Ag0O 129.79(5) . . ?
 Ag0B Ag0C Ag0O 155.65(5) . . ?
 Ag0G Ag0C Ag02 59.98(4) . . ?
 Ag0G Ag0C Ag0B 59.29(4) . . ?
 Ag0G Ag0C Ag0O 100.56(5) . . ?
 S017 Ag0C Ag01 157.81(11) . . ?
 S017 Ag0C Ag02 108.94(11) . . ?
 S017 Ag0C Ag05 131.80(11) . . ?
 S017 Ag0C Ag06 140.96(11) . . ?
 S017 Ag0C Ag07 117.15(11) . . ?
 S017 Ag0C Ag0B 101.93(11) . . ?
 S017 Ag0C Ag0G 54.04(11) . . ?
 S017 Ag0C Ag0O 53.76(11) . . ?
 Ag01 Ag0D Ag02 59.75(4) . . ?
 Ag01 Ag0D Ag03 59.19(4) . . ?
 Ag01 Ag0D Ag09 56.28(4) . . ?
 Ag01 Ag0D Ag0A 56.87(4) . . ?
 Ag01 Ag0D Ag0B 58.29(4) . . ?
 Ag01 Ag0D Ag0M 146.84(5) . . ?
 Ag01 Ag0D Ag0U 105.88(5) . . ?
 Ag02 Ag0D Ag03 60.13(4) . . ?
 Ag02 Ag0D Ag09 106.73(4) . . ?
 Ag02 Ag0D Ag0A 108.54(5) . . ?
 Ag02 Ag0D Ag0B 64.74(4) . . ?
 Ag02 Ag0D Ag0M 93.12(4) . . ?
 Ag02 Ag0D Ag0U 165.44(5) . . ?
 Ag03 Ag0D Ag09 58.93(4) . . ?
 Ag03 Ag0D Ag0A 107.47(5) . . ?
 Ag03 Ag0D Ag0B 110.68(5) . . ?
 Ag03 Ag0D Ag0M 91.78(4) . . ?
 Ag03 Ag0D Ag0U 111.88(5) . . ?
 Ag09 Ag0D Ag0M 124.67(5) . . ?
 Ag09 Ag0D Ag0U 59.92(4) . . ?
 Ag0A Ag0D Ag09 59.30(4) . . ?
 Ag0A Ag0D Ag0M 156.13(5) . . ?
 Ag0A Ag0D Ag0U 60.64(4) . . ?
 Ag0B Ag0D Ag09 104.74(5) . . ?
 Ag0B Ag0D Ag0A 56.22(4) . . ?
 Ag0B Ag0D Ag0M 130.22(5) . . ?
 Ag0B Ag0D Ag0U 111.04(5) . . ?
 Ag0U Ag0D Ag0M 99.50(5) . . ?
 S019 Ag0D Ag01 157.92(11) . . ?
 S019 Ag0D Ag02 141.41(10) . . ?
 S019 Ag0D Ag03 130.61(11) . . ?
 S019 Ag0D Ag09 108.79(10) . . ?
 S019 Ag0D Ag0A 102.23(10) . . ?
 S019 Ag0D Ag0B 118.60(11) . . ?
 S019 Ag0D Ag0M 53.92(10) . . ?
 S019 Ag0D Ag0U 53.15(10) . . ?
 Ag03 Ag0E Cs0S 120.76(4) . . ?
 Ag04 Ag0E Ag03 59.76(3) . . ?
 Ag04 Ag0E Cs0S 105.24(4) . . ?
 Ag05 Ag0E Ag03 59.62(3) . . ?
 Ag05 Ag0E Ag04 59.56(3) . . ?
 Ag05 Ag0E Cs0S 163.36(5) . . ?
 S00X Ag0E Ag03 101.97(10) . . ?
 S00X Ag0E Ag04 105.34(10) . . ?
 S00X Ag0E Ag05 51.62(9) . . ?
 S00X Ag0E Cs0S 135.90(10) . . ?
 S00X Ag0E S00Z 116.75(13) . . ?
 S00X Ag0E S012 121.61(13) . . ?
 S00X Ag0E O02M 97.7(3) . . ?
 S00Z Ag0E Ag03 106.68(9) . . ?
 S00Z Ag0E Ag04 51.49(9) . . ?
 S00Z Ag0E Ag05 100.25(9) . . ?
 S00Z Ag0E Cs0S 63.26(9) . . ?
 S00Z Ag0E S012 120.32(13) . . ?
 S00Z Ag0E O02M 96.0(4) . . ?
 S012 Ag0E Ag03 50.80(9) . . ?
 S012 Ag0E Ag04 100.26(10) . . ?
 S012 Ag0E Ag05 105.67(10) . . ?
 S012 Ag0E Cs0S 82.70(9) . . ?
 S012 Ag0E O02M 88.0(4) . . ?
 O02M Ag0E Ag03 138.7(4) . . ?
 O02M Ag0E Ag04 146.2(4) . . ?
 O02M Ag0E Ag05 149.2(3) . . ?
 O02M Ag0E Cs0S 42.9(3) . . ?
 Ag02 Ag0F Ag0H 85.50(4) . . ?
 Ag02 Ag0F Ag0M 88.06(4) . . ?
 Ag0H Ag0F Ag0M 60.38(4) . . ?
 S011 Ag0F Ag02 107.43(11) . . ?
 S011 Ag0F Ag0H 50.84(10) . . ?
 S011 Ag0F Ag0M 106.72(11) . . ?
 S011 Ag0F S013 115.10(14) . . ?
 S011 Ag0F S014 130.41(15) . . ?
 S013 Ag0F Ag02 51.53(9) . . ?
 S013 Ag0F Ag0H 131.22(10) . . ?
 S013 Ag0F Ag0M 128.03(10) . . ?
 S014 Ag0F Ag02 113.66(10) . . ?
 S014 Ag0F Ag0H 105.60(11) . . ?
 S014 Ag0F Ag0M 50.37(10) . . ?
 S014 Ag0F S013 111.88(14) . . ?
 Ag0B Ag0G Ag02 61.66(4) . . ?
 Ag0C Ag0G Ag02 61.25(4) . . ?
 Ag0C Ag0G Ag0B 61.64(4) . . ?
 S010 Ag0G Ag02 103.01(11) . . ?
 S010 Ag0G Ag0B 52.92(10) . . ?
 S010 Ag0G Ag0C 109.67(10) . . ?
 S010 Ag0G S017 120.32(14) . . ?
 S013 Ag0G Ag02 53.23(9) . . ?
 S013 Ag0G Ag0B 109.64(10) . . ?
 S013 Ag0G Ag0C 103.06(10) . . ?
 S013 Ag0G S010 119.64(14) . . ?
 S013 Ag0G S017 119.97(15) . . ?
 S017 Ag0G Ag02 109.40(10) . . ?
 S017 Ag0G Ag0B 103.25(10) . . ?
 S017 Ag0G Ag0C 53.26(10) . . ?
 Ag03 Ag0H Ag0M 86.10(4) . . ?
 Ag0F Ag0H Ag03 89.22(4) . . ?
 Ag0F Ag0H Ag0M 60.39(4) . . ?
 S011 Ag0H Ag03 113.23(10) . . ?
 S011 Ag0H Ag0F 51.06(10) . . ?
 S011 Ag0H Ag0M 106.92(11) . . ?
 S011 Ag0H S012 113.30(14) . . ?
 S012 Ag0H Ag03 49.61(9) . . ?
 S012 Ag0H Ag0F 129.53(10) . . ?
 S012 Ag0H Ag0M 128.68(10) . . ?
 S01C Ag0H Ag03 107.98(10) . . ?
 S01C Ag0H Ag0F 105.74(11) . . ?
 S01C Ag0H Ag0M 50.29(10) . . ?
 S01C Ag0H S011 130.91(14) . . ?
 S01C Ag0H S012 113.39(13) . . ?
 Ag0K Ag0I Ag05 88.91(4) . . ?
 Ag0K Ag0I Ag0O 59.89(4) . . ?
 Ag0O Ag0I Ag05 84.60(4) . . ?
 S00X Ag0I Ag05 49.46(9) . . ?
 S00X Ag0I Ag0K 127.86(10) . . ?
 S00X Ag0I Ag0O 128.50(10) . . ?
 S01E Ag0I Ag05 106.74(11) . . ?
 S01E Ag0I Ag0K 105.64(11) . . ?
 S01E Ag0I Ag0O 50.71(11) . . ?
 S01E Ag0I S00X 114.72(14) . . ?
 S01E Ag0I S01F 130.50(15) . . ?
 S01F Ag0I Ag05 114.51(11) . . ?
 S01F Ag0I Ag0K 51.33(10) . . ?
 S01F Ag0I Ag0O 106.59(11) . . ?
 S01F Ag0I S00X 112.61(14) . . ?
 Ag0N Ag0J Ag04 86.14(4) . . ?
 Ag0P Ag0J Ag04 83.99(4) . . ?
 Ag0P Ag0J Ag0N 61.02(4) . . ?
 S00Z Ag0J Ag04 49.34(8) . . ?
 S00Z Ag0J Ag0N 129.07(10) . . ?
 S00Z Ag0J Ag0P 123.77(9) . . ?
 S015 Ag0J Ag04 108.48(11) . . ?
 S015 Ag0J Ag0N 50.94(10) . . ?
 S015 Ag0J Ag0P 108.69(11) . . ?
 S015 Ag0J S00Z 114.23(14) . . ?
 S015 Ag0J S01G 131.49(15) . . ?
 S01G Ag0J Ag04 111.24(10) . . ?
 S01G Ag0J Ag0N 105.43(12) . . ?
 S01G Ag0J Ag0P 50.89(11) . . ?
 S01G Ag0J S00Z 112.51(14) . . ?
 Ag06 Ag0K Cs0V 105.34(5) . 8_665 ?
 Ag0I Ag0K Ag06 86.40(4) . . ?
 Ag0I Ag0K Ag0O 61.39(4) . . ?
 Ag0I Ag0K Cs0V 167.35(5) . 8_665 ?
 Ag0O Ag0K Ag06 86.86(4) . . ?
 Ag0O Ag0K Cs0V 113.66(5) . 8_665 ?
 S00Y Ag0K Ag06 49.26(9) . . ?
 S00Y Ag0K Ag0I 129.82(10) . . ?
 S00Y Ag0K Ag0O 125.29(10) . . ?
 S00Y Ag0K Cs0V 62.80(10) . 8_665 ?
 S01D Ag0K Ag06 112.76(12) . . ?
 S01D Ag0K Ag0I 106.60(12) . . ?
 S01D Ag0K Ag0O 50.95(11) . . ?
 S01D Ag0K Cs0V 64.82(11) . 8_665 ?
 S01D Ag0K S00Y 111.34(15) . . ?
 S01F Ag0K Ag06 110.00(11) . . ?
 S01F Ag0K Ag0I 51.65(11) . . ?
 S01F Ag0K Ag0O 108.27(12) . . ?
 S01F Ag0K Cs0V 125.66(12) . 8_665 ?
 S01F Ag0K S00Y 115.95(14) . . ?
 S01F Ag0K S01D 129.92(16) . . ?
 Ag06 Ag0L Ag07 60.40(4) . . ?
 Ag06 Ag0L Ag08 61.18(4) . . ?
 Ag08 Ag0L Ag07 60.78(4) . . ?
 S00Y Ag0L Ag06 52.06(10) . . ?
 S00Y Ag0L Ag07 106.71(10) . . ?
 S00Y Ag0L Ag08 103.29(10) . . ?
 S00Y Ag0L S018 118.02(14) . . ?
 S00Y Ag0L S01A 121.97(14) . . ?
 S018 Ag0L Ag06 101.54(10) . . ?
 S018 Ag0L Ag07 51.94(10) . . ?
 S018 Ag0L Ag08 107.47(11) . . ?
 S018 Ag0L S01A 119.51(14) . . ?
 S01A Ag0L Ag06 108.46(10) . . ?
 S01A Ag0L Ag07 102.22(10) . . ?
 S01A Ag0L Ag08 52.24(10) . . ?
 Ag0D Ag0M Ag0F 85.93(4) . . ?
 Ag0D Ag0M Ag0H 87.93(4) . . ?
 Ag0H Ag0M Ag0F 59.23(4) . . ?
 S014 Ag0M Ag0D 109.36(11) . . ?
 S014 Ag0M Ag0F 50.60(11) . . ?
 S014 Ag0M Ag0H 104.74(11) . . ?
 S014 Ag0M S019 116.01(14) . . ?
 S019 Ag0M Ag0D 50.12(9) . . ?
 S019 Ag0M Ag0F 129.89(10) . . ?
 S019 Ag0M Ag0H 128.27(10) . . ?
 S01C Ag0M Ag0D 112.68(10) . . ?
 S01C Ag0M Ag0F 104.61(11) . . ?
 S01C Ag0M Ag0H 50.23(10) . . ?
 S01C Ag0M S014 128.62(14) . . ?
 S01C Ag0M S019 113.28(14) . . ?
 Ag0J Ag0N Ag08 88.88(4) . . ?
 Ag0J Ag0N Ag0P 59.48(4) . . ?
 Ag0P Ag0N Ag08 81.05(4) . . ?
 S015 Ag0N Ag08 113.95(10) . . ?
 S015 Ag0N Ag0J 50.86(10) . . ?
 S015 Ag0N Ag0P 107.16(11) . . ?
 S015 Ag0N S01A 114.51(15) . . ?
 S015 Ag0N S01K 132.89(17) . . ?
 S01A Ag0N Ag08 48.89(9) . . ?
 S01A Ag0N Ag0J 128.77(10) . . ?
 S01A Ag0N Ag0P 123.99(10) . . ?
 S01K Ag0N Ag08 103.39(12) . . ?
 S01K Ag0N Ag0J 104.83(13) . . ?
 S01K Ag0N Ag0P 50.59(12) . . ?
 S01K Ag0N S01A 111.50(16) . . ?
 Ag0C Ag0O Ag0I 89.39(4) . . ?
 Ag0K Ag0O Ag0C 87.53(4) . . ?
 Ag0K Ag0O Ag0I 58.72(4) . . ?
 S017 Ag0O Ag0C 50.90(10) . . ?
 S017 Ag0O Ag0I 130.96(11) . . ?
 S017 Ag0O Ag0K 131.44(11) . . ?
 S01D Ag0O Ag0C 111.20(12) . . ?
 S01D Ag0O Ag0I 104.74(11) . . ?
 S01D Ag0O Ag0K 51.60(10) . . ?
 S01D Ag0O S017 115.18(15) . . ?
 S01D Ag0O S01E 127.50(16) . . ?
 S01E Ag0O Ag0C 112.88(10) . . ?
 S01E Ag0O Ag0I 49.79(11) . . ?
 S01E Ag0O Ag0K 103.72(12) . . ?
 S01E Ag0O S017 114.29(15) . . ?
 Ag09 Ag0P Ag0J 91.16(4) . . ?
 Ag09 Ag0P Ag0N 92.73(5) . . ?
 Ag09 Ag0P Cs00 115.18(7) . 5_666 ?
 Ag0J Ag0P Ag0N 59.50(4) . . ?
 Ag0J Ag0P Cs00 152.58(7) . 5_666 ?
 Ag0N Ag0P Cs00 122.74(6) . 5_666 ?
 S016 Ag0P Ag09 50.91(9) . . ?
 S016 Ag0P Ag0J 134.40(10) . . ?
 S016 Ag0P Ag0N 133.54(11) . . ?
 S016 Ag0P Cs00 66.90(10) . 5_666 ?
 S01G Ag0P Ag09 113.92(11) . . ?
 S01G Ag0P Ag0J 51.52(11) . . ?
 S01G Ag0P Ag0N 104.62(11) . . ?
 S01G Ag0P Cs00 107.09(12) . 5_666 ?
 S01G Ag0P S016 115.68(15) . . ?
 S01G Ag0P S01K 125.68(16) . . ?
 S01K Ag0P Ag09 114.50(14) . . ?
 S01K Ag0P Ag0J 104.75(12) . . ?
 S01K Ag0P Ag0N 50.48(12) . . ?
 S01K Ag0P Cs00 72.30(13) . 5_666 ?
 S01K Ag0P S016 113.28(15) . . ?
 Ag0A Ag0Q Ag0R 88.75(5) . . ?
 Ag0A Ag0Q Ag0T 88.58(5) . . ?
 Ag0R Ag0Q Ag0T 59.80(4) . . ?
 S01B Ag0Q Ag0A 51.15(10) . . ?
 S01B Ag0Q Ag0R 129.22(11) . . ?
 S01B Ag0Q Ag0T 133.24(11) . . ?
 S01H Ag0Q Ag0A 114.11(11) . . ?
 S01H Ag0Q Ag0R 50.42(12) . . ?
 S01H Ag0Q Ag0T 104.03(13) . . ?
 S01H Ag0Q S01B 113.16(16) . . ?
 S01J Ag0Q Ag0A 112.33(11) . . ?
 S01J Ag0Q Ag0R 104.96(13) . . ?
 S01J Ag0Q Ag0T 50.61(12) . . ?
 S01J Ag0Q S01B 117.65(16) . . ?
 S01J Ag0Q S01H 125.49(17) . . ?
 Ag0Q Ag0R Ag0B 85.31(5) . . ?
 Ag0T Ag0R Ag0B 89.47(4) . . ?
 Ag0T Ag0R Ag0Q 60.11(4) . . ?
 S010 Ag0R Ag0B 50.37(9) . . ?
 S010 Ag0R Ag0Q 129.72(11) . . ?
 S010 Ag0R Ag0T 129.10(10) . . ?
 S01H Ag0R Ag0B 110.07(12) . . ?
 S01H Ag0R Ag0Q 51.72(11) . . ?
 S01H Ag0R Ag0T 105.45(12) . . ?
 S01H Ag0R S010 116.24(15) . . ?
 S01H Ag0R S01I 127.75(16) . . ?
 S01I Ag0R Ag0B 114.24(11) . . ?
 S01I Ag0R Ag0Q 105.89(12) . . ?
 S01I Ag0R Ag0T 50.38(11) . . ?
 S01I Ag0R S010 112.92(16) . . ?
 S00Z Cs0S C47 99.4(5) . . ?
 C01O Cs0S S00Z 56.8(3) . . ?
 C01O Cs0S C01R 22.0(4) . . ?
 C01O Cs0S C02Q 39.0(4) . . ?
 C01O Cs0S C47 150.8(6) . . ?
 C01O Cs0S C7 111.0(5) . . ?
 C01R Cs0S S00Z 69.5(3) . . ?
 C01R Cs0S C02Q 22.1(4) . . ?
 C01R Cs0S C47 141.3(6) . . ?
 C01R Cs0S C7 122.5(5) . . ?
 C01X Cs0S S00Z 90.6(3) . . ?
 C01X Cs0S C01O 39.1(4) . . ?
 C01X Cs0S C01R 45.5(4) . . ?
 C01X Cs0S C02C 22.5(4) . . ?
 C01X Cs0S C02G 22.4(4) . . ?
 C01X Cs0S C02Q 39.7(4) . . ?
 C01X Cs0S C47 169.6(6) . . ?
 C01X Cs0S C7 77.0(5) . . ?
 C02C Cs0S S00Z 68.1(3) . . ?
 C02C Cs0S C01O 22.1(3) . . ?
 C02C Cs0S C01R 38.9(4) . . ?
 C02C Cs0S C02G 38.7(4) . . ?
 C02C Cs0S C02Q 45.8(4) . . ?
 C02C Cs0S C47 167.1(5) . . ?
 C02C Cs0S C7 88.9(5) . . ?
 C02G Cs0S S00Z 101.2(3) . . ?
 C02G Cs0S C01O 44.4(4) . . ?
 C02G Cs0S C01R 37.9(3) . . ?
 C02G Cs0S C02Q 21.9(4) . . ?
 C02G Cs0S C47 153.2(5) . . ?
 C02G Cs0S C7 88.5(5) . . ?
 O02M Cs0S S00Z 68.3(3) . . ?
 O02M Cs0S C01O 85.1(4) . . ?
 O02M Cs0S C01R 72.3(4) . . ?
 O02M Cs0S C01X 117.6(4) . . ?
 O02M Cs0S C02C 107.2(4) . . ?
 O02M Cs0S C02G 103.0(4) . . ?
 O02M Cs0S C02Q 81.2(4) . . ?
 O02M Cs0S O02T 73.6(4) . . ?
 O02M Cs0S O03M 147.1(5) . . ?
 O02M Cs0S C47 69.2(6) . . ?
 O02M Cs0S C7 163.8(5) . . ?
 C02Q Cs0S S00Z 91.6(3) . . ?
 C02Q Cs0S C47 141.5(6) . . ?
 C02Q Cs0S C7 110.2(5) . . ?
 O02T Cs0S S00Z 113.9(3) . . ?
 O02T Cs0S C01O 158.7(4) . . ?
 O02T Cs0S C01R 141.0(4) . . ?
 O02T Cs0S C01X 155.5(4) . . ?
 O02T Cs0S C02C 178.0(4) . . ?
 O02T Cs0S C02G 139.5(5) . . ?
 O02T Cs0S C02Q 133.0(5) . . ?
 O02T Cs0S C47 14.9(5) . . ?
 O02T Cs0S C7 90.2(5) . . ?
 O03M Cs0S S00Z 131.1(5) . . ?
 O03M Cs0S C01O 127.2(5) . . ?
 O03M Cs0S C01R 135.4(5) . . ?
 O03M Cs0S C01X 91.0(5) . . ?
 O03M Cs0S C02C 105.1(5) . . ?
 O03M Cs0S C02G 98.4(5) . . ?
 O03M Cs0S C02Q 118.8(5) . . ?
 O03M Cs0S O02T 73.9(5) . . ?
 O03M Cs0S C47 80.4(7) . . ?
 O03M Cs0S C7 16.8(6) . . ?
 C7 Cs0S S00Z 121.0(5) . . ?
 C7 Cs0S C47 95.4(7) . . ?
 Ag0Q Ag0T Ag07 86.13(5) . . ?
 Ag0R Ag0T Ag07 84.85(4) . . ?
 Ag0R Ag0T Ag0Q 60.10(4) . . ?
 S018 Ag0T Ag07 49.51(9) . . ?
 S018 Ag0T Ag0Q 125.42(11) . . ?
 S018 Ag0T Ag0R 128.69(10) . . ?
 S01I Ag0T Ag07 108.82(11) . . ?
 S01I Ag0T Ag0Q 106.77(13) . . ?
 S01I Ag0T Ag0R 51.36(12) . . ?
 S01I Ag0T S018 115.85(16) . . ?
 S01I Ag0T S01J 129.41(16) . . ?
 S01J Ag0T Ag07 112.84(12) . . ?
 S01J Ag0T Ag0Q 50.73(12) . . ?
 S01J Ag0T Ag0R 105.34(12) . . ?
 S01J Ag0T S018 112.72(15) . . ?
 Ag09 Ag0U Ag0A 58.56(4) . . ?
 Ag09 Ag0U Ag0D 59.56(4) . . ?
 Ag09 Ag0U Cs3 111.14(14) . . ?
 Ag09 Ag0U Cs3 121.90(18) . 5_666 ?
 Ag0A Ag0U Cs3 111.13(11) . 5_666 ?
 Ag0A Ag0U Cs3 167.19(12) . . ?
 Ag0D Ag0U Ag0A 58.76(4) . . ?
 Ag0D Ag0U Cs3 110.24(16) . . ?
 Ag0D Ag0U Cs3 168.36(14) . 5_666 ?
 S016 Ag0U Ag09 51.33(9) . . ?
 S016 Ag0U Ag0A 105.61(10) . . ?
 S016 Ag0U Ag0D 100.09(10) . . ?
 S016 Ag0U S019 120.54(14) . . ?
 S016 Ag0U S01B 119.32(15) . . ?
 S016 Ag0U Cs3 68.3(2) . . ?
 S016 Ag0U Cs3 88.0(2) . 5_666 ?
 S019 Ag0U Ag09 106.71(10) . . ?
 S019 Ag0U Ag0A 99.16(11) . . ?
 S019 Ag0U Ag0D 51.25(10) . . ?
 S019 Ag0U S01B 118.42(15) . . ?
 S019 Ag0U Cs3 75.8(2) . . ?
 S019 Ag0U Cs3 130.88(19) . 5_666 ?
 S01B Ag0U Ag09 99.03(10) . . ?
 S01B Ag0U Ag0A 51.20(10) . . ?
 S01B Ag0U Ag0D 105.34(12) . . ?
 S01B Ag0U Cs3 63.18(16) . 5_666 ?
 S01B Ag0U Cs3 141.55(16) . . ?
 Ag0K Cs0V Cs0S 73.36(4) 8_655 . ?
 S00Y Cs0V Ag0K 37.68(7) 8_655 8_655 ?
 S00Y Cs0V Cs0S 110.76(8) 8_655 . ?
 S00Y Cs0V S01D 67.05(9) 8_655 8_655 ?
 S00Y Cs0V C023 54.4(3) 8_655 8_655 ?
 S01D Cs0V Ag0K 36.07(7) 8_655 8_655 ?
 S01D Cs0V Cs0S 55.32(7) 8_655 . ?
 S01D Cs0V C023 42.3(3) 8_655 8_655 ?
 C023 Cs0V Ag0K 53.4(3) 8_655 8_655 ?
 C023 Cs0V Cs0S 95.4(3) 8_655 . ?
 O02T Cs0V Ag0K 112.1(3) . 8_655 ?
 O02T Cs0V Cs0S 43.2(3) . . ?
 O02T Cs0V S00Y 148.3(3) . 8_655 ?
 O02T Cs0V S01D 81.4(3) . 8_655 ?
 O02T Cs0V C023 103.5(4) . 8_655 ?
 O02T Cs0V C03B 84.9(5) . 8_655 ?
 O02T Cs0V C03G 66.8(5) . 8_655 ?
 C03B Cs0V Ag0K 53.7(3) 8_655 8_655 ?
 C03B Cs0V Cs0S 76.2(4) 8_655 . ?
 C03B Cs0V S00Y 68.7(3) 8_655 8_655 ?
 C03B Cs0V S01D 28.1(3) 8_655 8_655 ?
 C03B Cs0V C023 20.3(4) 8_655 8_655 ?
 C03B Cs0V C03G 23.2(4) 8_655 8_655 ?
 C03G Cs0V Ag0K 75.8(3) 8_655 8_655 ?
 C03G Cs0V Cs0S 73.6(4) 8_655 . ?
 C03G Cs0V S00Y 90.7(3) 8_655 8_655 ?
 C03G Cs0V S01D 43.8(3) 8_655 8_655 ?
 C03G Cs0V C023 37.2(4) 8_655 8_655 ?
 O03M Cs0V Ag0K 73.3(5) . 8_655 ?
 O03M Cs0V Cs0S 42.7(4) . . ?
 O03M Cs0V S00Y 97.7(5) . 8_655 ?
 O03M Cs0V S01D 81.1(5) . 8_655 ?
 O03M Cs0V C023 121.6(5) . 8_655 ?
 O03M Cs0V O02T 73.8(5) . . ?
 O03M Cs0V C03B 108.8(6) . 8_655 ?
 O03M Cs0V C03G 114.5(6) . 8_655 ?
 Ag05 S00X Ag0E 75.25(11) . . ?
 Ag05 S00X Ag0I 78.14(11) . . ?
 Ag0E S00X Ag0I 137.29(16) . . ?
 C026 S00X Ag05 104.9(7) . . ?
 C026 S00X Ag0E 102.7(7) . . ?
 C026 S00X Ag0I 116.2(7) . . ?
 Ag06 S00Y Ag0K 78.26(12) . . ?
 Ag06 S00Y Ag0L 74.52(11) . . ?
 Ag06 S00Y Cs0V 140.08(15) . 8_665 ?
 Ag0K S00Y Cs0V 79.51(11) . 8_665 ?
 Ag0L S00Y Ag0K 137.79(17) . . ?
 Ag0L S00Y Cs0V 101.80(13) . 8_665 ?
 C01S S00Y Ag06 104.8(6) . . ?
 C01S S00Y Ag0K 113.1(6) . . ?
 C01S S00Y Ag0L 104.8(6) . . ?
 C01S S00Y Cs0V 114.4(6) . 8_665 ?
 Ag04 S00Z Ag0E 75.16(11) . . ?
 Ag04 S00Z Ag0J 78.36(11) . . ?
 Ag04 S00Z Cs0S 133.94(14) . . ?
 Ag0E S00Z Ag0J 136.11(16) . . ?
 Ag0E S00Z Cs0S 79.76(10) . . ?
 Ag0J S00Z Cs0S 94.75(11) . . ?
 C028 S00Z Ag04 108.0(6) . . ?
 C028 S00Z Ag0E 103.0(6) . . ?
 C028 S00Z Ag0J 118.3(6) . . ?
 C028 S00Z Cs0S 115.0(6) . . ?
 Ag0B S010 Ag0G 73.26(11) . . ?
 Ag0B S010 Ag0R 75.81(12) . . ?
 Ag0G S010 Ag0R 132.93(17) . . ?
 C01T S010 Ag0B 103.3(6) . . ?
 C01T S010 Ag0G 106.1(5) . . ?
 C01T S010 Ag0R 115.0(6) . . ?
 Ag0H S011 Ag0F 78.10(12) . . ?
 C02S S011 Ag0F 110.3(6) . . ?
 C02S S011 Ag0H 109.3(6) . . ?
 Ag03 S012 Ag0E 76.03(11) . . ?
 Ag03 S012 Ag0H 76.48(11) . . ?
 Ag0E S012 Ag0H 133.45(16) . . ?
 C01R S012 Ag03 109.4(6) . . ?
 C01R S012 Ag0E 100.7(6) . . ?
 C01R S012 Ag0H 123.6(6) . . ?
 Ag02 S013 Ag0F 74.50(12) . . ?
 Ag0G S013 Ag02 73.75(11) . . ?
 Ag0G S013 Ag0F 133.53(17) . . ?
 C02P S013 Ag02 103.8(7) . . ?
 C02P S013 Ag0F 114.2(7) . . ?
 C02P S013 Ag0G 105.7(7) . . ?
 Ag0M S014 Ag0F 79.03(12) . . ?
 C02J S014 Ag0F 110.2(6) . . ?
 C02J S014 Ag0M 103.2(6) . . ?
 Ag0J S015 Ag0N 78.20(12) . . ?
 C025 S015 Ag0J 106.9(6) . . ?
 C025 S015 Ag0N 109.3(6) . . ?
 Ag09 S016 Ag0P 74.10(11) . . ?
 Ag09 S016 Ag0U 75.32(12) . . ?
 Ag09 S016 Cs00 142.07(16) . 5_666 ?
 Ag0P S016 Cs00 73.20(11) . 5_666 ?
 Ag0U S016 Ag0P 133.11(18) . . ?
 Ag0U S016 Cs00 115.43(14) . 5_666 ?
 C02K S016 Ag09 103.8(5) . . ?
 C02K S016 Ag0P 116.4(6) . . ?
 C02K S016 Ag0U 104.8(6) . . ?
 C02K S016 Cs00 107.6(5) . 5_666 ?
 Ag0C S017 Ag0G 72.69(12) . . ?
 Ag0C S017 Ag0O 75.34(12) . . ?
 Ag0G S017 Ag0O 132.46(18) . . ?
 C02X S017 Ag0C 103.7(7) . . ?
 C02X S017 Ag0G 104.2(7) . . ?
 C02X S017 Ag0O 117.0(7) . . ?
 Ag07 S018 Ag0L 74.86(12) . . ?
 Ag07 S018 Ag0T 76.94(12) . . ?
 Ag0L S018 Ag0T 135.10(19) . . ?
 C02U S018 Ag07 107.2(6) . . ?
 C02U S018 Ag0L 101.2(6) . . ?
 C02U S018 Ag0T 120.3(7) . . ?
 Ag0D S019 Ag0M 75.96(12) . . ?
 Ag0D S019 Ag0U 75.60(11) . . ?
 Ag0U S019 Ag0M 133.85(16) . . ?
 C022 S019 Ag0D 107.1(6) . . ?
 C022 S019 Ag0M 119.9(6) . . ?
 C022 S019 Ag0U 102.8(6) . . ?
 Ag08 S01A Ag0L 74.44(12) . . ?
 Ag08 S01A Ag0N 78.02(12) . . ?
 Ag0L S01A Ag0N 132.73(16) . . ?
 C02D S01A Ag08 108.8(6) . . ?
 C02D S01A Ag0L 101.7(7) . . ?
 C02D S01A Ag0N 123.4(7) . . ?
 Ag0A S01B Ag0Q 75.20(14) . . ?
 Ag0A S01B Ag0U 75.50(12) . . ?
 Ag0A S01B Cs3 148.9(2) . 5_666 ?
 Ag0Q S01B Cs3 135.0(2) . 5_666 ?
 Ag0U S01B Ag0Q 134.82(18) . . ?
 Ag0U S01B Cs3 82.70(18) . 5_666 ?
 C02H S01B Ag0A 102.7(6) . . ?
 C02H S01B Ag0Q 112.3(7) . . ?
 C02H S01B Ag0U 107.2(7) . . ?
 C02H S01B Cs3 62.8(7) . 5_666 ?
 Ag0H S01C Ag0M 79.48(13) . . ?
 C02L S01C Ag0H 103.1(6) . . ?
 C02L S01C Ag0M 111.1(6) . . ?
 Ag0K S01D Cs0S 105.66(14) . 8_665 ?
 Ag0K S01D Cs0V 79.11(12) . 8_665 ?
 Ag0O S01D Ag0K 77.45(13) . . ?
 Ag0O S01D Cs0S 132.93(17) . 8_665 ?
 Ag0O S01D Cs0V 150.67(17) . 8_665 ?
 Cs0V S01D Cs0S 70.78(9) 8_665 8_665 ?
 C03B S01D Ag0K 107.1(7) . . ?
 C03B S01D Ag0O 108.7(7) . . ?
 C03B S01D Cs0S 114.6(6) . 8_665 ?
 C03B S01D Cs0V 62.2(7) . 8_665 ?
 Ag0I S01E Ag0O 79.51(13) . . ?
 C033 S01E Ag0I 106.8(7) . . ?
 C033 S01E Ag0O 109.6(6) . . ?
 Ag0K S01F Ag0I 77.02(13) . . ?
 C02Y S01F Ag0I 106.3(6) . . ?
 C02Y S01F Ag0K 110.0(6) . . ?
 Ag0P S01G Ag0J 77.59(13) . . ?
 C02C S01G Ag0J 107.9(5) . . ?
 C02C S01G Ag0P 107.1(6) . . ?
 Ag0R S01H Ag0Q 77.86(13) . . ?
 C03E S01H Ag0Q 106.2(6) . . ?
 C03E S01H Ag0R 107.9(6) . . ?
 Ag0T S01I Ag0R 78.26(15) . . ?
 C029 S01I Ag0R 108.8(6) . . ?
 C029 S01I Ag0T 103.6(7) . . ?
 Ag0T S01J Ag0Q 78.65(13) . . ?
 C02W S01J Ag0Q 109.9(7) . . ?
 C02W S01J Ag0T 106.4(6) . . ?
 Ag0N S01K Ag0P 78.93(14) . . ?
 Ag0N S01K Cs00 149.65(18) . 5_666 ?
 Ag0P S01K Cs00 70.80(13) . 5_666 ?
 C030 S01K Ag0N 104.0(7) . . ?
 C030 S01K Ag0P 110.4(6) . . ?
 C030 S01K Cs00 88.9(7) . 5_666 ?
 C02J C01N C01T 121.8(16) . . ?
 C01R C01O Cs0S 79.8(10) . . ?
 C02C C01O Cs0S 75.3(10) . . ?
 C02C C01O C01R 119.7(16) . . ?
 C02L C01P C036 120.6(17) . . ?
 C02L C01P Cs3 78.6(10) . . ?
 C036 C01P Cs3 78.2(10) . . ?
 C028 C01Q C02Y 123.0(15) . . ?
 S012 C01R Cs0S 109.6(6) . . ?
 C01O C01R Cs0S 78.2(10) . . ?
 C01O C01R S012 120.0(12) . . ?
 C01O C01R C02Q 121.3(15) . . ?
 C02Q C01R Cs0S 79.0(10) . . ?
 C02Q C01R S012 118.5(13) . . ?
 C01U C01S S00Y 119.6(12) . . ?
 C02I C01S S00Y 118.6(13) . . ?
 C02I C01S C01U 121.7(16) . . ?
 C01N C01T S010 121.3(13) . . ?
 C01N C01T C01Y 120.0(17) . . ?
 C01Y C01T S010 118.0(14) . . ?
 C01S C01U C025 119.9(15) . . ?
 C02K C01V C02L 119.0(15) . . ?
 C02K C01V Cs3 74.8(10) . . ?
 C02L C01V Cs3 82.3(10) . . ?
 C02S C01W C026 121.0(17) . . ?
 C02C C01X Cs0S 79.3(10) . . ?
 C02C C01X C02G 117.7(16) . . ?
 C02G C01X Cs0S 81.6(10) . . ?
 C020 C01Y C01T 117.7(17) . . ?
 C02W C01Z C02D 122.5(16) . . ?
 C01Y C020 C02B 123.4(16) . . ?
 C02X C021 C029 122.2(17) . . ?
 C024 C022 S019 118.7(14) . . ?
 C027 C022 S019 122.9(13) . . ?
 C027 C022 C024 117.7(16) . . ?
 C02U C023 Cs0V 98.8(13) . 8_665 ?
 C03B C023 Cs0V 60.9(12) . 8_665 ?
 C03B C023 C02U 123.6(17) . . ?
 C022 C024 Cs00 103.1(10) . . ?
 C035 C024 Cs00 101.0(11) . . ?
 C035 C024 C022 118.2(17) . . ?
 C01U C025 S015 121.7(12) . . ?
 C02N C025 S015 121.7(13) . . ?
 C02N C025 C01U 116.6(16) . . ?
 C01W C026 S00X 121.4(13) . . ?
 C01W C026 C039 117.4(18) . . ?
 C039 C026 S00X 120.6(17) . . ?
 C022 C027 C03E 124.8(17) . . ?
 C01Q C028 S00Z 122.5(12) . . ?
 C01Q C028 C032 120.0(16) . . ?
 C032 C028 S00Z 117.0(14) . . ?
 C021 C029 S01I 122.4(14) . . ?
 C021 C029 C03I 118.4(19) . . ?
 C03I C029 S01I 119.1(14) . . ?
 C02H C02A C030 120.0(17) . . ?
 C020 C02B C02J 117.6(17) . . ?
 S01G C02C Cs0S 108.9(7) . . ?
 C01O C02C Cs0S 82.5(10) . . ?
 C01O C02C S01G 121.6(13) . . ?
 C01X C02C Cs0S 78.2(10) . . ?
 C01X C02C S01G 117.7(13) . . ?
 C01X C02C C01O 120.7(17) . . ?
 C01Z C02D S01A 121.0(13) . . ?
 C03K C02D S01A 119.5(14) . . ?
 C03K C02D C01Z 118.0(17) . . ?
 C035 C02E C03E 121.5(17) . . ?
 C02P C02F C033 121.9(17) . . ?
 C01X C02G Cs0S 76.0(10) . . ?
 C02Q C02G Cs0S 81.2(10) . . ?
 C02Q C02G C01X 124.2(16) . . ?
 S01B C02H Cs3 90.9(8) . 5_666 ?
 C02A C02H S01B 119.2(13) . . ?
 C02A C02H Cs3 96.6(13) . 5_666 ?
 C03C C02H S01B 119.9(15) . . ?
 C03C C02H C02A 120.9(17) . . ?
 C03C C02H Cs3 84.3(13) . 5_666 ?
 C01S C02I C02R 119.2(17) . . ?
 C01N C02J S014 121.1(13) . . ?
 C01N C02J C02B 119.4(17) . . ?
 C02B C02J S014 119.5(14) . . ?
 S016 C02K Cs3 105.7(7) . . ?
 C01V C02K S016 120.4(13) . . ?
 C01V C02K C02V 120.5(16) . . ?
 C01V C02K Cs3 82.7(10) . . ?
 C02V C02K S016 119.2(13) . . ?
 C02V C02K Cs3 81.1(10) . . ?
 S01C C02L Cs3 115.7(8) . . ?
 C01P C02L S01C 119.9(14) . . ?
 C01P C02L C01V 120.3(16) . . ?
 C01P C02L Cs3 79.9(10) . . ?
 C01V C02L S01C 119.8(12) . . ?
 C01V C02L Cs3 75.2(9) . . ?
 Ag0E O02M Cs0S 99.5(5) . . ?
 C03F O02M Ag0E 121.2(16) . . ?
 C03F O02M Cs0S 136.7(16) . . ?
 C025 C02N C02R 122.7(16) . . ?
 C03H C02O C02Y 122.3(17) . . ?
 C02F C02P S013 121.8(14) . . ?
 C03D C02P S013 118.9(16) . . ?
 C03D C02P C02F 118.9(18) . . ?
 C01R C02Q Cs0S 78.9(10) . . ?
 C02G C02Q Cs0S 77.0(10) . . ?
 C02G C02Q C01R 116.2(17) . . ?
 C02I C02R C02N 119.5(16) . . ?
 C01W C02S S011 120.9(14) . . ?
 C01W C02S C038 120.5(19) . . ?
 C038 C02S S011 118.4(15) . . ?
 Cs0S O02T Cs0V 92.4(4) . . ?
 C47 O02T Cs0S 123(2) . . ?
 C47 O02T Cs0V 134(2) . . ?
 C023 C02U S018 125.2(14) . . ?
 C023 C02U C03O 120.1(19) . . ?
 C03O C02U S018 114.6(15) . . ?
 C02K C02V Cs3 75.4(10) . . ?
 C036 C02V C02K 118.3(16) . . ?
 C036 C02V Cs3 83.3(11) . . ?
 C01Z C02W S01J 123.1(13) . . ?
 C01Z C02W C03A 118.3(17) . . ?
 C03A C02W S01J 118.5(14) . . ?
 C021 C02X S017 123.6(14) . . ?
 C021 C02X C03J 120.2(17) . . ?
 C03J C02X S017 116.0(15) . . ?
 C01Q C02Y S01F 123.5(13) . . ?
 C01Q C02Y C02O 115.8(16) . . ?
 C02O C02Y S01F 120.8(14) . . ?
 C1AA O02Z Cs00 120.6(18) . . ?
 C02A C030 S01K 120.5(14) . . ?
 C034 C030 S01K 121.2(14) . . ?
 C034 C030 C02A 118.2(18) . . ?
 C034 C031 C03C 124.0(18) . . ?
 C028 C032 C03H 118.1(18) . . ?
 C02F C033 S01E 121.0(14) . . ?
 C03N C033 S01E 117.6(16) . . ?
 C03N C033 C02F 121.0(19) . . ?
 C031 C034 C030 120.1(18) . . ?
 C02E C035 C024 121.4(17) . . ?
 C01P C036 C02V 121.1(16) . . ?
 C01P C036 Cs3 80.1(10) . . ?
 C02V C036 Cs3 74.6(10) . . ?
 C03F N037 C03Q 119(2) . . ?
 C03F N037 C17 131(3) . . ?
 C17 N037 C03Q 110(3) . . ?
 C03S C038 C02S 117.9(19) . . ?
 C03S C039 C026 119(2) . . ?
 C02W C03A C03P 118.4(17) . . ?
 S01D C03B Cs0V 89.7(8) . 8_665 ?
 C023 C03B Cs0V 98.8(14) . 8_665 ?
 C023 C03B S01D 122.1(14) . . ?
 C023 C03B C03G 119.5(19) . . ?
 C03G C03B Cs0V 82.0(13) . 8_665 ?
 C03G C03B S01D 118.4(16) . . ?
 C02H C03C C031 116.2(19) . . ?
 C02H C03C Cs3 74.5(13) . 5_666 ?
 C031 C03C Cs3 95.5(14) . 5_666 ?
 C02P C03D C44 118.9(19) . . ?
 C027 C03E S01H 125.1(14) . . ?
 C027 C03E C02E 116.3(17) . . ?
 C02E C03E S01H 118.6(14) . . ?
 O02M C03F Cs0S 30.9(12) . . ?
 O02M C03F N037 131(3) . . ?
 O02M C03F C35 119(3) . . ?
 N037 C03F Cs0S 115(2) . . ?
 N037 C03F C35 110(2) . . ?
 C35 C03F Cs0S 125.7(18) . . ?
 C03B C03G Cs0V 74.8(12) . 8_665 ?
 C03L C03G Cs0V 102.1(14) . 8_665 ?
 C03L C03G C03B 119(2) . . ?
 C02O C03H C032 120.5(17) . . ?
 C36 C03I C029 119.8(18) . . ?
 C36 C03J C02X 116.7(19) . . ?
 C03P C03K C02D 121.3(18) . . ?
 C03G C03L C03O 122.9(17) . . ?
 Cs0V O03M Cs0S 95.8(6) . . ?
 C7 O03M Cs0S 116(2) . . ?
 C7 O03M Cs0V 141(2) . . ?
 C033 C03N C44 117.4(19) . . ?
 C02U C03O C03L 114.9(18) . . ?
 C03K C03P C03A 121.2(17) . . ?
 N037 C03Q C40 100(2) . . ?
 C038 C03S C039 123.7(19) . . ?
 C03I C36 C03J 122.4(18) . . ?
 C40 C35 C03F 98(2) . . ?
 C03Q C40 C35 113(2) . . ?
 C03N C44 C03D 121.5(18) . . ?
 O02T C47 Cs0S 42.2(16) . . ?
 O02T C47 N75 125(3) . . ?
 O02T C47 C88 131(3) . . ?
 N75 C47 Cs0S 148(3) . . ?
 N75 C47 C88 102(3) . . ?
 C88 C47 Cs0S 89.5(16) . . ?
 C47 N75 C66 121(3) . . ?
 C47 N75 C90 118(3) . . ?
 C66 N75 C90 119(3) . . ?
 C98 C90 N75 103(2) . . ?
 C90 C98 C88 106(2) . . ?
 C98 C88 C47 110(2) . . ?
 C7 N2 C0AA 110(2) . . ?
 C29 N2 C7 128(3) . . ?
 C29 N2 C0AA 118(3) . . ?
 C7 C5 Cs0S 74.9(17) . . ?
 C7 C5 C6 109(3) . . ?
 C6 C5 Cs0S 163(2) . . ?
 O03M C7 Cs0S 47.1(17) . . ?
 O03M C7 N2 125(3) . . ?
 O03M C7 C5 127(3) . . ?
 N2 C7 Cs0S 171.6(19) . . ?
 N2 C7 C5 105(3) . . ?
 C5 C7 Cs0S 83.2(17) . . ?
 C6 C0AA N2 107(2) . . ?
 C0AA C6 C5 105(2) . . ?
 C1AA C3 C20 96(2) . . ?
 O02Z C1AA Cs00 42.8(15) . . ?
 O02Z C1AA C3 142(3) . . ?
 O02Z C1AA N13 93(2) . . ?
 C3 C1AA Cs00 100.5(16) . . ?
 N13 C1AA Cs00 134(2) . . ?
 N13 C1AA C3 125(3) . . ?
 C20 C8 N13 105(2) . . ?
 C1AA N13 C8 100(2) . . ?
 C9 N13 C1AA 155(4) . . ?
 C9 N13 C8 101(3) . . ?
 C8 C20 C3 109(2) . . ?

_smtbx_masks_special_details       ?
loop_
  _smtbx_masks_void_nr
  _smtbx_masks_void_average_x
  _smtbx_masks_void_average_y
  _smtbx_masks_void_average_z
  _smtbx_masks_void_volume
  _smtbx_masks_void_count_electrons
  _smtbx_masks_void_content
 1 -0.203 -0.008 0.250 1529.9 296.3 ?
 2 -0.544 0.008 0.750 1529.9 329.9 ?
 3 0.011 0.492 0.250 1529.9 326.9 ?
 4 -0.930 0.508 0.750 1529.9 299.3 ?
 5 0.178 0.260 0.153 9.6 1.2 ?
 6 0.178 0.740 0.653 9.6 0.5 ?
 7 0.322 0.240 0.653 9.6 0.3 ?
 8 0.322 0.760 0.153 9.6 0.0 ?
 9 0.678 0.240 0.847 9.6 2.2 ?
 10 0.678 0.760 0.347 9.6 0.9 ?
 11 0.822 0.260 0.347 9.6 0.9 ?
 12 0.822 0.740 0.847 9.6 0.0 ?

_shelx_res_file
;
TITL 1_a.res in Pbcn
 1.res created by SHELXL-2016/4 at 21:24:37 on 15-Aug-2019
REM Old TITL
REM SHELXT solution in Pbcn
REM R1 0.193, Rweak 0.015, Alpha 0.041, Orientation a'=c, b'=a, c'=b
REM Formula found by SHELXT: Ag58 C132 Cs4 N23 S54
CELL 1.54186 35.8112 28.2554 29.2437 90 90 90
ZERR 8 0 0 0 0 0 0
LATT 1
SYMM 0.5-X,0.5-Y,0.5+Z
SYMM -X,+Y,0.5-Z
SYMM 0.5+X,0.5-Y,-Z
SFAC C H Ag Cs N O S
UNIT 721.6 646.08 232 24 29.12 29.12 192
DFIX 1.33 0.01 N13 C1AA
DFIX 1.45 0.01 C3 C1AA
DFIX 1.51 0.01 C3 C20
DFIX 1.51 0.01 C20 C8
DFIX 2.5 0.1 C20 C1AA
DFIX 2.5 0.1 C8 C1AA
DFIX 2.5 0.1 N13 C3
DFIX 2.5 0.1 C20 N13
DFIX 1.33 0.01 C47 N75
DFIX 1.52 0.01 N75 C90
DFIX 1.45 0.01 C90 C98
DFIX 1.51 0.01 C98 C88
DFIX 1.52 0.01 C88 C47
DFIX 1.3 N2 C29
DFIX 1.41 0.1 N13 C8
DFIX 1.4 0.1 N13 C9
DFIX 1.48 C6 C0AA
DFIX 1.48 C7 C5
DFIX 4.1 0.1 Cs0S C5
DFIX 1.4 N037 C17
SIMU 0.01 0.02 3.8 C01N C01O C01P C01Q C01R C01S C01T C01U C01V C01W C01X =
 C01Y C01Z C020 C021 C022 C023 C024 C025 C026 C027 C028 C029 C02A C02B C02C =
 C02D C02E C02F C02G C02H C02I C02J C02K C02L C02N C02O C02P C02Q C02R C02S =
 C02U C02V C02W C02X C02Y C030 C031 C032 C033 C034 C035 C036 C038 C039 C03A =
 C03B C03C C03D C03E C03F C03G C03H C03I C03J C03K C03L C03N C03O C03P C03Q =
 C03S C36 C35 C40 C44 C47 C66 C90 C98 C88 C5 C7 C29 C0AA C6 C17 C3 C1AA C8 =
 C9 C20
SIMU 0.01 0.02 2 C1AA C3 C20 C8 N13 C9
SIMU 0.01 0.02 2 C88 C47 N75 C66 C90 C98
SIMU 0.01 0.02 2 C5 C7 O03M N2 C29 C6 C0AA

L.S. 5
PLAN  99
SIZE 0.1 0.1 0.02
TEMP -153.15
list 4
ABIN
fmap 2
ACTA
REM <olex2.extras>
REM <HklSrc "%.\\1.hkl">
REM </olex2.extras>

WGHT    0.019600 1586.045532
FVAR       0.03684
AG01  3    0.376496    0.735645    0.528097    11.00000    0.02187    0.02516 =
         0.01425    0.00023    0.00017   -0.00107
AG02  3    0.336420    0.740385    0.446042    11.00000    0.03011    0.02880 =
         0.01803    0.00274   -0.00390   -0.00138
AG03  3    0.327593    0.662764    0.506293    11.00000    0.02743    0.02286 =
         0.02170    0.00261   -0.00094   -0.00266
AG04  3    0.339722    0.697655    0.604203    11.00000    0.02716    0.02616 =
         0.02037    0.00224    0.00315   -0.00046
AG05  3    0.301401    0.761140    0.534793    11.00000    0.02325    0.02466 =
         0.02384    0.00116   -0.00174   -0.00169
AG06  3    0.354446    0.798675    0.595777    11.00000    0.02893    0.02671 =
         0.01864   -0.00202    0.00168   -0.00286
AG07  3    0.428259    0.807482    0.544991    11.00000    0.02788    0.03491 =
         0.02115   -0.00275   -0.00130   -0.00798
AG08  3    0.415881    0.724253    0.610464    11.00000    0.02752    0.03807 =
         0.01604   -0.00027   -0.00332    0.00016
AG09  3    0.395643    0.645716    0.557409    11.00000    0.02992    0.02748 =
         0.02235    0.00101   -0.00170    0.00561
AG0A  3    0.452197    0.715027    0.521428    11.00000    0.02308    0.04309 =
         0.02146   -0.00082    0.00056    0.00236
AG0B  3    0.417880    0.772940    0.456057    11.00000    0.03179    0.03642 =
         0.01635    0.00208    0.00203   -0.00738
AG0C  3    0.355267    0.826931    0.503977    11.00000    0.03103    0.02323 =
         0.02294    0.00355   -0.00151   -0.00442
AG0D  3    0.394762    0.674067    0.456666    11.00000    0.03019    0.03279 =
         0.01947   -0.00238    0.00258   -0.00021
AG0E  3    0.260683    0.674145    0.571599    11.00000    0.02953    0.02655 =
         0.02479    0.00175    0.00093   -0.00128
AG0F  3    0.305029    0.688805    0.361013    11.00000    0.03726    0.03643 =
         0.02715    0.00324   -0.00495   -0.00398
AG0G  3    0.363505    0.830869    0.402809    11.00000    0.04002    0.03297 =
         0.02339    0.00474   -0.00218   -0.00562
AG0H  3    0.288108    0.605958    0.427659    11.00000    0.03825    0.02779 =
         0.02902    0.00132   -0.00539    0.00138
AG0I  3    0.242711    0.840738    0.563185    11.00000    0.03555    0.02538 =
         0.04100   -0.00051   -0.00252    0.00051
AG0J  3    0.342556    0.630880    0.692426    11.00000    0.04521    0.03394 =
         0.02647    0.00043   -0.00288    0.00457
AG0K  3    0.302965    0.886213    0.623290    11.00000    0.03588    0.02790 =
         0.03555   -0.00196    0.00285   -0.00485
AG0L  3    0.424580    0.823626    0.647442    11.00000    0.02928    0.04744 =
         0.02705    0.00404   -0.00117   -0.00601
AG0M  3    0.365389    0.609766    0.376893    11.00000    0.04682    0.03443 =
         0.02251    0.00307   -0.00060   -0.00485
AG0N  3    0.423288    0.667874    0.705839    11.00000    0.03771    0.05170 =
         0.02430    0.00242   -0.00100    0.00592
AG0O  3    0.300928    0.911312    0.520023    11.00000    0.04278    0.02666 =
         0.03672    0.00088   -0.00218   -0.00158
AG0P  3    0.407290    0.581571    0.640727    11.00000    0.04215    0.04541 =
         0.02623    0.00242   -0.00369    0.01206
AG0Q  3    0.530586    0.749282    0.493101    11.00000    0.03005    0.06263 =
         0.02789   -0.00429    0.00276   -0.00451
AG0R  3    0.493001    0.818830    0.424279    11.00000    0.03706    0.05215 =
         0.03025   -0.00099    0.00494   -0.01002
CS0S  4    0.225869    0.562418    0.653511    11.00000    0.04800    0.04027 =
         0.07331    0.01568    0.02036    0.00549
AG0T  3    0.508083    0.850904    0.524279    11.00000    0.03659    0.05566 =
         0.02976    0.00027    0.00091   -0.01042
AG0U  3    0.457463    0.609895    0.493746    11.00000    0.04097    0.05839 =
         0.02451    0.00005   -0.00109   -0.00552
CS0V  4    0.128898    0.474890    0.699981    11.00000    0.10914    0.05854 =
         0.11729    0.02000    0.06317    0.00786
PART 2
CS00  4    0.521897    0.521505    0.376884    10.64000    0.10017    0.06234 =
         0.11408    0.01068   -0.03040    0.03440
PART 0
S00X  7    0.233221    0.752014    0.545651    11.00000    0.02417    0.02571 =
         0.03376    0.00262   -0.00104    0.00203
S00Y  7    0.358671    0.847776    0.665343    11.00000    0.03676    0.02918 =
         0.02536   -0.00179    0.00543   -0.00127
S00Z  7    0.286746    0.671261    0.652309    11.00000    0.02890    0.02582 =
         0.02207    0.00204    0.00264   -0.00054
S010  7    0.429681    0.811521    0.381083    11.00000    0.03741    0.04327 =
         0.02072    0.00084    0.00378   -0.01351
S011  7    0.244243    0.654292    0.382757    11.00000    0.03594    0.03139 =
         0.03155    0.00032   -0.01154   -0.00294
S012  7    0.274748    0.607923    0.515389    11.00000    0.03538    0.02314 =
         0.02499   -0.00001   -0.00036   -0.00347
S013  7    0.311308    0.779186    0.375071    11.00000    0.03825    0.03323 =
         0.02264    0.00145   -0.00854    0.00095
S014  7    0.353883    0.658908    0.308668    11.00000    0.04330    0.03801 =
         0.01910   -0.00229   -0.00340   -0.00376
S015  7    0.368812    0.676415    0.756322    11.00000    0.03919    0.04410 =
         0.01666    0.00520    0.00103    0.00130
S016  7    0.421653    0.564665    0.554749    11.00000    0.03784    0.03221 =
         0.02628    0.00196    0.00109    0.01470
S017  7    0.349797    0.899375    0.455516    11.00000    0.04134    0.03216 =
         0.03136    0.00856   -0.00170   -0.00227
S018  7    0.459850    0.870884    0.588682    11.00000    0.02730    0.04498 =
         0.02812   -0.00648   -0.00135   -0.01084
S019  7    0.432164    0.615860    0.412552    11.00000    0.03828    0.03559 =
         0.01899   -0.00491    0.00274   -0.00025
S01A  7    0.452697    0.748507    0.678462    11.00000    0.02913    0.04842 =
         0.01889   -0.00105   -0.00239   -0.00300
S01B  7    0.509750    0.666148    0.517766    11.00000    0.02615    0.05182 =
         0.03210   -0.00552    0.00058    0.00273
S01C  7    0.329760    0.541129    0.404593    11.00000    0.04347    0.02657 =
         0.02486   -0.00169   -0.00468   -0.00297
S01D  7    0.321812    0.961024    0.584567    11.00000    0.04732    0.02534 =
         0.04217    0.00084    0.00158   -0.00693
S01E  7    0.235834    0.893161    0.497178    11.00000    0.04218    0.02461 =
         0.04576   -0.00106   -0.00618    0.00841
S01F  7    0.240720    0.858152    0.645816    11.00000    0.03233    0.03244 =
         0.04197   -0.00270    0.00768    0.00265
S01G  7    0.349304    0.546381    0.670528    11.00000    0.05513    0.03076 =
         0.02377    0.00873    0.00283    0.00135
S01H  7    0.539486    0.756923    0.408495    11.00000    0.02956    0.06289 =
         0.03055   -0.00560    0.00864   -0.00465
S01I  7    0.504142    0.899356    0.455136    11.00000    0.04124    0.05787 =
         0.03078    0.00284    0.00691   -0.02148
S01J  7    0.559413    0.800429    0.551429    11.00000    0.02518    0.06342 =
         0.03310   -0.00418    0.00057   -0.00427
S01K  7    0.463788    0.599928    0.686265    11.00000    0.04181    0.06947 =
         0.02913    0.00266   -0.01088    0.01797
C01N  1    0.396616    0.732811    0.340264    11.00000    0.03249    0.04629 =
         0.02368    0.00277    0.00428    0.00298
AFIX  43
H01N  2    0.377783    0.736277    0.362896    11.00000   -1.20000
AFIX   0
C01O  1    0.312738    0.569994    0.589450    11.00000    0.04179    0.02286 =
         0.03727    0.00864    0.00528    0.00553
AFIX  43
H01O  2    0.325294    0.599559    0.591159    11.00000   -1.20000
AFIX   0
C01P  1    0.337090    0.477000    0.474266    11.00000    0.03956    0.02240 =
         0.03690    0.01069    0.00359    0.00571
AFIX  43
H01P  2    0.320904    0.457659    0.456569    11.00000   -1.20000
AFIX   0
C01Q  1    0.264414    0.764895    0.657448    11.00000    0.04077    0.03657 =
         0.02394   -0.00205    0.01278    0.00207
AFIX  43
H01Q  2    0.277388    0.768769    0.629361    11.00000   -1.20000
AFIX   0
C01R  1    0.287708    0.561111    0.554015    11.00000    0.04010    0.01988 =
         0.03597    0.00868    0.00440    0.00751
C01S  1    0.344496    0.809071    0.711170    11.00000    0.04278    0.03560 =
         0.01996   -0.00053    0.01101    0.00366
C01T  1    0.426911    0.762779    0.340906    11.00000    0.03323    0.04000 =
         0.02556    0.00334    0.00202    0.00607
C01U  1    0.358728    0.763664    0.713366    11.00000    0.04205    0.03774 =
         0.02160   -0.00130    0.00986    0.00005
AFIX  43
H01U  2    0.373723    0.751830    0.689130    11.00000   -1.20000
AFIX   0
C01V  1    0.373189    0.548597    0.483030    11.00000    0.03865    0.02357 =
         0.03451    0.00593    0.00453    0.00754
AFIX  43
H01V  2    0.380432    0.578838    0.471945    11.00000   -1.20000
AFIX   0
C01W  1    0.235176    0.708690    0.461455    11.00000    0.03585    0.04263 =
         0.05003    0.00288   -0.02148    0.00315
AFIX  43
H01W  2    0.259612    0.698439    0.469312    11.00000   -1.20000
AFIX   0
C01X  1    0.302297    0.491709    0.619027    11.00000    0.04961    0.02741 =
         0.04615    0.01003    0.00397    0.00745
AFIX  43
H01X  2    0.306413    0.468046    0.641548    11.00000   -1.20000
AFIX   0
C01Y  1    0.453217    0.760642    0.306299    11.00000    0.03618    0.04801 =
         0.02758    0.00508    0.00215    0.00382
AFIX  43
H01Y  2    0.473391    0.782436    0.305049    11.00000   -1.20000
AFIX   0
C01Z  1    0.510136    0.770280    0.618409    11.00000    0.02929    0.07347 =
         0.02871    0.00279   -0.00759    0.00464
AFIX  43
H01Z  2    0.491051    0.773572    0.596071    11.00000   -1.20000
AFIX   0
C020  1    0.449186    0.726352    0.274239    11.00000    0.03463    0.04565 =
         0.02756    0.00282    0.00491    0.00637
AFIX  43
H020  2    0.467849    0.723468    0.251322    11.00000   -1.20000
AFIX   0
C021  1    0.427411    0.904739    0.460060    11.00000    0.05217    0.02398 =
         0.04949   -0.00249    0.00691   -0.01714
AFIX  43
H021  2    0.427543    0.871200    0.457781    11.00000   -1.20000
AFIX   0
C022  1    0.467630    0.648036    0.383709    11.00000    0.03366    0.04318 =
         0.02674    0.00306    0.00143    0.00627
C023  1    0.392941    0.923369    0.581761    11.00000    0.05041    0.02936 =
         0.05220   -0.00369    0.00759   -0.01744
AFIX  43
H023  2    0.380499    0.893992    0.577583    11.00000   -1.20000
AFIX   0
C024  1    0.482615    0.629057    0.341973    11.00000    0.03532    0.04379 =
         0.02907    0.00527    0.00164    0.00439
AFIX  43
H024  2    0.471737    0.602049    0.327940    11.00000   -1.20000
AFIX   0
C025  1    0.350963    0.734901    0.751644    11.00000    0.04319    0.03942 =
         0.01826    0.00028    0.00808    0.00196
C026  1    0.215762    0.738323    0.491163    11.00000    0.03834    0.04406 =
         0.05098    0.00058   -0.01733    0.00223
C027  1    0.485468    0.686231    0.402783    11.00000    0.03143    0.04777 =
         0.02549    0.00192    0.00328    0.00543
AFIX  43
H027  2    0.476067    0.698014    0.430946    11.00000   -1.20000
AFIX   0
C028  1    0.266449    0.722921    0.678760    11.00000    0.04467    0.03342 =
         0.02240   -0.00204    0.01139    0.00063
C029  1    0.460969    0.928532    0.460762    11.00000    0.05063    0.03053 =
         0.05106   -0.00157    0.00685   -0.01736
C02A  1    0.491674    0.635918    0.604779    11.00000    0.03097    0.06963 =
         0.03163    0.00175   -0.00713    0.00907
AFIX  43
H02A  2    0.467489    0.630408    0.592540    11.00000   -1.20000
AFIX   0
C02B  1    0.419140    0.695188    0.273173    11.00000    0.03791    0.04459 =
         0.02650    0.00283    0.00019    0.00740
AFIX  43
H02B  2    0.416600    0.672491    0.249409    11.00000   -1.20000
AFIX   0
C02C  1    0.319232    0.535583    0.622136    11.00000    0.04344    0.01960 =
         0.03536    0.00790    0.00415    0.00478
C02D  1    0.500366    0.754803    0.662207    11.00000    0.02962    0.07346 =
         0.02981    0.00444   -0.00686    0.00488
C02E  1    0.530058    0.690090    0.342691    11.00000    0.03491    0.04809 =
         0.03109    0.00767    0.00236    0.00683
AFIX  43
H02E  2    0.551102    0.704450    0.328595    11.00000   -1.20000
AFIX   0
C02F  1    0.268303    0.832437    0.433567    11.00000    0.03974    0.04289 =
         0.04917    0.00362   -0.01981    0.00327
AFIX  43
H02F  2    0.289900    0.834113    0.452360    11.00000   -1.20000
AFIX   0
C02G  1    0.279080    0.483441    0.581869    11.00000    0.04327    0.02147 =
         0.03910    0.00673    0.00463    0.00464
AFIX  43
H02G  2    0.268804    0.452645    0.578462    11.00000   -1.20000
AFIX   0
C02H  1    0.519571    0.654629    0.577261    11.00000    0.03110    0.07117 =
         0.03103    0.00125   -0.00726    0.00828
C02I  1    0.321289    0.826460    0.744181    11.00000    0.04790    0.04016 =
         0.02575   -0.00037    0.01040    0.00446
AFIX  43
H02I  2    0.311347    0.857522    0.741661    11.00000   -1.20000
AFIX   0
C02J  1    0.392932    0.698442    0.308163    11.00000    0.03391    0.04397 =
         0.02537    0.00066    0.00306    0.00421
C02K  1    0.387238    0.531633    0.523885    11.00000    0.03997    0.02144 =
         0.03502    0.00698    0.00430    0.00764
C02L  1    0.347824    0.520212    0.457932    11.00000    0.04032    0.02504 =
         0.03489    0.00653    0.00215    0.00387
O02M  6    0.198943    0.631834    0.590126    11.00000    0.03936    0.05539 =
         0.09277    0.03619    0.00791   -0.00196
C02N  1    0.329072    0.754588    0.785338    11.00000    0.04821    0.04055 =
         0.02618    0.00188    0.01094    0.00373
AFIX  43
H02N  2    0.325151    0.737243    0.812750    11.00000   -1.20000
AFIX   0
C02O  1    0.226229    0.794806    0.716355    11.00000    0.04873    0.04061 =
         0.02784   -0.00251    0.01391    0.00459
AFIX  43
H02O  2    0.211142    0.819309    0.728743    11.00000   -1.20000
AFIX   0
C02P  1    0.269774    0.806763    0.393735    11.00000    0.04139    0.04488 =
         0.04923    0.00246   -0.01882    0.00403
C02Q  1    0.269984    0.517093    0.549586    11.00000    0.04370    0.02285 =
         0.03992    0.00647    0.00348    0.00515
AFIX  43
H02Q  2    0.252696    0.510815    0.525704    11.00000   -1.20000
AFIX   0
C02R  1    0.312527    0.798662    0.780896    11.00000    0.04928    0.04283 =
         0.02699    0.00085    0.01126    0.00413
AFIX  43
H02R  2    0.295226    0.809483    0.803193    11.00000   -1.20000
AFIX   0
C02S  1    0.219395    0.693924    0.420604    11.00000    0.03778    0.04396 =
         0.05252   -0.00018   -0.01810    0.00190
O02T  6    0.144512    0.582028    0.679730    11.00000    0.07921    0.06386 =
         0.08607   -0.00638    0.01987    0.01506
C02U  1    0.431027    0.923209    0.584430    11.00000    0.05217    0.03221 =
         0.05223   -0.00297    0.00683   -0.01712
C02V  1    0.374881    0.487162    0.541711    11.00000    0.04241    0.02568 =
         0.03837    0.00950    0.00355    0.00655
AFIX  43
H02V  2    0.383830    0.475789    0.570250    11.00000   -1.20000
AFIX   0
C02W  1    0.546646    0.781028    0.606291    11.00000    0.02969    0.07453 =
         0.02779    0.00512   -0.00550    0.00492
C02X  1    0.393761    0.927908    0.462547    11.00000    0.05176    0.02995 =
         0.05184   -0.00227    0.00585   -0.01532
C02Y  1    0.244409    0.802578    0.674390    11.00000    0.04627    0.03748 =
         0.02773   -0.00099    0.01219    0.00252
O02Z  6    0.590480    0.582057    0.367011    10.64000    0.08623    0.04034 =
         0.04869    0.01940    0.00662    0.03631
C030  1    0.499200    0.625158    0.650622    11.00000    0.03104    0.07227 =
         0.03291    0.00266   -0.00820    0.01105
C031  1    0.559773    0.652579    0.641384    11.00000    0.03263    0.07735 =
         0.03403    0.00234   -0.00837    0.00723
AFIX  43
H031  2    0.584308    0.655859    0.653324    11.00000   -1.20000
AFIX   0
C032  1    0.248487    0.716346    0.720345    11.00000    0.05476    0.04441 =
         0.03628   -0.00236    0.01097    0.00507
AFIX  43
H032  2    0.249207    0.686618    0.735495    11.00000   -1.20000
AFIX   0
C033  1    0.236022    0.856104    0.447203    11.00000    0.04171    0.04424 =
         0.05156    0.00139   -0.01828    0.00349
C034  1    0.534256    0.636767    0.668059    11.00000    0.03303    0.07568 =
         0.03221    0.00158   -0.01022    0.00835
AFIX  43
H034  2    0.539239    0.632955    0.699753    11.00000   -1.20000
AFIX   0
C035  1    0.513833    0.651556    0.322457    11.00000    0.03650    0.04908 =
         0.03033    0.00603    0.00372    0.00787
AFIX  43
H035  2    0.523865    0.639745    0.294634    11.00000   -1.20000
AFIX   0
C036  1    0.349567    0.461150    0.516321    11.00000    0.04245    0.02501 =
         0.03927    0.00752    0.00334    0.00644
AFIX  43
H036  2    0.340597    0.431895    0.527971    11.00000   -1.20000
AFIX   0
N037  5    0.160534    0.614871    0.531264    11.00000    0.08139    0.10020 =
         0.10489    0.00136    0.00398    0.01205
C038  1    0.183025    0.706533    0.409436    11.00000    0.04187    0.04803 =
         0.05477   -0.00231   -0.02067    0.00462
AFIX  43
H038  2    0.171609    0.695376    0.382166    11.00000   -1.20000
AFIX   0
C039  1    0.178902    0.751374    0.478654    11.00000    0.04519    0.05379 =
         0.05924    0.00170   -0.01761    0.00516
AFIX  43
H039  2    0.164498    0.771224    0.498053    11.00000   -1.20000
AFIX   0
C03A  1    0.574514    0.778218    0.640240    11.00000    0.02952    0.07790 =
         0.03164    0.00242   -0.00730    0.00386
AFIX  43
H03A  2    0.599877    0.784811    0.633167    11.00000   -1.20000
AFIX   0
C03B  1    0.372110    0.962827    0.584726    11.00000    0.05202    0.03207 =
         0.05564   -0.00546    0.00674   -0.01622
C03C  1    0.553558    0.665565    0.594801    11.00000    0.02996    0.07479 =
         0.03311    0.00268   -0.00646    0.00818
AFIX  43
H03C  2    0.572177    0.680990    0.577100    11.00000   -1.20000
AFIX   0
C03D  1    0.239443    0.806616    0.365597    11.00000    0.04508    0.04728 =
         0.05392   -0.00416   -0.02044    0.00495
AFIX  43
H03D  2    0.239621    0.788767    0.338068    11.00000   -1.20000
AFIX   0
C03E  1    0.516242    0.708931    0.383963    11.00000    0.03689    0.04446 =
         0.03062    0.00797    0.00121    0.00708
C03F  1    0.171751    0.637036    0.566521    11.00000    0.06306    0.07986 =
         0.07882    0.01831   -0.01783    0.00423
C03G  1    0.389496    1.006489    0.587276    11.00000    0.05434    0.03361 =
         0.05960   -0.00527    0.00825   -0.01578
AFIX  43
H03G  2    0.375225    1.034748    0.589381    11.00000   -1.20000
AFIX   0
C03H  1    0.229393    0.754552    0.739211    11.00000    0.05158    0.04355 =
         0.02953   -0.00024    0.01383    0.00455
AFIX  43
H03H  2    0.218542    0.751725    0.768728    11.00000   -1.20000
AFIX   0
C03I  1    0.460422    0.978403    0.463958    11.00000    0.05412    0.03189 =
         0.05677   -0.00003    0.00708   -0.01754
AFIX  43
H03I  2    0.483067    0.995816    0.462146    11.00000   -1.20000
AFIX   0
C03J  1    0.392701    0.978585    0.467432    11.00000    0.05424    0.03054 =
         0.05749   -0.00289    0.00690   -0.01522
AFIX  43
H03J  2    0.369765    0.995398    0.469025    11.00000   -1.20000
AFIX   0
C03K  1    0.527546    0.754327    0.695185    11.00000    0.03064    0.07742 =
         0.03094    0.00590   -0.00772    0.00596
AFIX  43
H03K  2    0.521086    0.746175    0.725692    11.00000   -1.20000
AFIX   0
C03L  1    0.427383    1.008074    0.586705    11.00000    0.05421    0.03156 =
         0.05941   -0.00279    0.00778   -0.01887
AFIX  43
H03L  2    0.439297    1.038109    0.587267    11.00000   -1.20000
AFIX   0
O03M  6    0.207083    0.493158    0.730137    11.00000    0.11276    0.11274 =
         0.10468    0.03191   -0.01338    0.02569
C03N  1    0.205096    0.856430    0.420388    11.00000    0.04504    0.05027 =
         0.05753   -0.00462   -0.02003    0.00702
AFIX  43
H03N  2    0.182745    0.871550    0.430018    11.00000   -1.20000
AFIX   0
C03O  1    0.450615    0.965655    0.585266    11.00000    0.05397    0.03241 =
         0.05865   -0.00367    0.00590   -0.02028
AFIX  43
H03O  2    0.477121    0.966966    0.584926    11.00000   -1.20000
AFIX   0
C03P  1    0.563787    0.765360    0.685029    11.00000    0.03115    0.07886 =
         0.03311    0.00444   -0.01038    0.00424
AFIX  43
H03P  2    0.582086    0.764357    0.708528    11.00000   -1.20000
AFIX   0
C03Q  1    0.125598    0.628198    0.510817    11.00000    0.06560    0.08275 =
         0.08481    0.01530   -0.02132    0.00821
AFIX  23
H03B  2    0.107202    0.602065    0.511832    11.00000   -1.20000
H03E  2    0.128832    0.638919    0.478832    11.00000   -1.20000
AFIX   0
C03S  1    0.164376    0.735197    0.438617    11.00000    0.04187    0.05089 =
         0.05732   -0.00288   -0.01998    0.00548
AFIX  43
H03S  2    0.139733    0.744562    0.430696    11.00000   -1.20000
AFIX   0
C36   1    0.426988    1.001729    0.469707    11.00000    0.05781    0.03247 =
         0.06046   -0.00505    0.00616   -0.01660
AFIX  43
H36   2    0.427322    1.034821    0.475436    11.00000   -1.20000
AFIX   0
C35   1    0.144363    0.677173    0.578030    11.00000    0.05972    0.07750 =
         0.08035    0.01312   -0.01378    0.00699
AFIX  23
H35A  2    0.133922    0.674034    0.609229    11.00000   -1.20000
H35B  2    0.155870    0.708803    0.574352    11.00000   -1.20000
AFIX   0
C40   1    0.115103    0.666954    0.540907    11.00000    0.06634    0.07907 =
         0.08303    0.01209   -0.01532    0.00882
AFIX  23
H40A  2    0.091033    0.659221    0.555786    11.00000   -1.20000
H40B  2    0.111354    0.695869    0.522348    11.00000   -1.20000
AFIX   0
PART 1
CS3   4    0.436913    0.456809    0.451746    10.36000    0.11210    0.16100 =
         0.44001   -0.19104    0.03714    0.01583
PART 0
C44   1    0.207396    0.833711    0.378147    11.00000    0.04760    0.05250 =
         0.05837   -0.00186   -0.02129    0.00632
AFIX  43
H44   2    0.187185    0.836323    0.357257    11.00000   -1.20000
AFIX   0
C47   1    0.134729    0.617666    0.696214    11.00000    0.11588    0.10371 =
         0.12447   -0.02093    0.00084    0.01459
C66   1    0.074016    0.616085    0.665314    11.00000    0.11902    0.10087 =
         0.13047   -0.02893   -0.00515   -0.00066
AFIX 137
H66A  2    0.080459    0.582555    0.661969    11.00000   -1.50000
H66B  2    0.069331    0.629828    0.635085    11.00000   -1.50000
H66C  2    0.051532    0.619086    0.684197    11.00000   -1.50000
AFIX   0
N75   5    0.103236    0.639752    0.686026    11.00000    0.12219    0.11033 =
         0.13270   -0.02179    0.00173    0.01274
C90   1    0.095837    0.686959    0.709069    11.00000    0.11664    0.10241 =
         0.12371   -0.02443   -0.00105    0.01379
AFIX  23
H90A  2    0.089446    0.711654    0.686365    11.00000   -1.20000
H90B  2    0.075361    0.684414    0.731680    11.00000   -1.20000
AFIX   0
C98   1    0.131264    0.697135    0.731293    11.00000    0.11855    0.10555 =
         0.12524   -0.02246   -0.00290    0.01069
AFIX  23
H98A  2    0.128030    0.698783    0.764876    11.00000   -1.20000
H98B  2    0.141452    0.727704    0.720428    11.00000   -1.20000
AFIX   0
C88   1    0.157051    0.657081    0.718639    11.00000    0.10559    0.09227 =
         0.10857   -0.01952   -0.00068    0.01236
AFIX  23
H88A  2    0.169616    0.644901    0.746403    11.00000   -1.20000
H88B  2    0.176467    0.668612    0.697271    11.00000   -1.20000
AFIX   0
N2    5    0.230264    0.440788    0.783883    11.00000    0.10724    0.08729 =
         0.10812    0.02443   -0.00527    0.01260
C5    1    0.269508    0.464455    0.727539    11.00000    0.09407    0.07450 =
         0.09334    0.01917   -0.00117    0.01313
AFIX  23
H5A   2    0.281521    0.494807    0.719197    11.00000   -1.20000
H5B   2    0.266675    0.445287    0.699415    11.00000   -1.20000
AFIX   0
C7    1    0.233172    0.473351    0.747644    11.00000    0.10563    0.09111 =
         0.10229    0.02529   -0.00364    0.01895
C29   1    0.202202    0.436066    0.815056    11.00000    0.11545    0.09472 =
         0.11089    0.01811   -0.00449    0.00537
AFIX 137
H29A  2    0.188561    0.466019    0.817584    11.00000   -1.50000
H29B  2    0.212797    0.427732    0.844886    11.00000   -1.50000
H29C  2    0.185076    0.411050    0.805105    11.00000   -1.50000
AFIX   0
C0AA  1    0.267316    0.421769    0.795709    11.00000    0.10534    0.08451 =
         0.10507    0.02035   -0.00348    0.01411
AFIX  23
H0AA  2    0.275016    0.432944    0.826378    11.00000   -1.20000
H0AB  2    0.266728    0.386740    0.795949    11.00000   -1.20000
AFIX   0
C6    1    0.293175    0.438640    0.761231    11.00000    0.10545    0.08530 =
         0.10448    0.02276   -0.00285    0.01495
AFIX  23
H6A   2    0.306250    0.411834    0.746437    11.00000   -1.20000
H6B   2    0.311975    0.460074    0.774912    11.00000   -1.20000
AFIX   0
C17   1    0.177578    0.580213    0.505907    11.00000    0.07516    0.09681 =
         0.09682    0.02057   -0.01280    0.00791
AFIX 137
H17A  2    0.184123    0.592832    0.475739    11.00000   -1.50000
H17B  2    0.160501    0.553373    0.502279    11.00000   -1.50000
H17C  2    0.200289    0.569672    0.521587    11.00000   -1.50000
AFIX   0
C3    1    0.587624    0.631270    0.440663    10.64000    0.04763    0.06007 =
         0.05866    0.01981   -0.00739    0.01960
AFIX  23
H3A   2    0.591437    0.606468    0.464115    10.64000   -1.20000
H3B   2    0.561879    0.643867    0.442636    10.64000   -1.20000
AFIX   0
C1AA  1    0.597016    0.615099    0.394995    10.64000    0.04714    0.06221 =
         0.05649    0.01950   -0.00622    0.01975
C8    1    0.632702    0.678110    0.395973    10.64000    0.04851    0.06661 =
         0.06776    0.02188   -0.00998    0.02083
AFIX  23
H8A   2    0.660018    0.683253    0.397534    10.64000   -1.20000
H8B   2    0.620948    0.706068    0.381509    10.64000   -1.20000
AFIX   0
C9    1    0.639855    0.640591    0.334190    10.64000    0.04802    0.07667 =
         0.06927    0.02255   -0.00974    0.01606
AFIX 137
H9A   2    0.626990    0.624503    0.309026    10.64000   -1.50000
H9B   2    0.665478    0.628658    0.336544    10.64000   -1.50000
H9C   2    0.640371    0.674728    0.328296    10.64000   -1.50000
AFIX   0
N13   5    0.623705    0.633151    0.369112    10.64000    0.05495    0.07474 =
         0.07077    0.02358   -0.01139    0.02807
C20   1    0.616796    0.669763    0.443033    10.64000    0.04993    0.06636 =
         0.06805    0.02162   -0.01276    0.01966
AFIX  23
H20A  2    0.605416    0.699314    0.454721    10.64000   -1.20000
H20B  2    0.636986    0.660255    0.464255    10.64000   -1.20000
AFIX   0
HKLF 4


REM  1_a.res in Pbcn
REM R1 =  0.0726 for   21688 Fo > 4sig(Fo)  and  0.0881 for all   26612 data
REM   1418 parameters refined using   1916 restraints

END

WGHT      0.0197   1585.7799

REM Highest difference peak  3.051,  deepest hole -3.908,  1-sigma level  0.275
Q1    1   0.5000  0.5345  0.4779  11.00000  0.05    3.05
Q2    1   0.1340  0.4994  0.7223  11.00000  0.05    2.85
Q3    1   0.4945  0.4829  0.4999  11.00000  0.05    2.71
Q4    1   0.4345  0.4617  0.4403  11.00000  0.05    2.39
Q5    1   0.5291  0.5195  0.3508  11.00000  0.05    2.21
Q6    1   0.5373  0.5463  0.3942  11.00000  0.05    2.13
Q7    1   0.5499  0.5192  0.2950  11.00000  0.05    1.92
Q8    1   0.2134  0.5763  0.6331  11.00000  0.05    1.85
Q9    1   0.2709  0.5025  0.7688  11.00000  0.05    1.75
Q10   1   0.6140  0.6479  0.4100  11.00000  0.05    1.71
Q11   1   0.2499  0.4318  0.7607  11.00000  0.05    1.68
Q12   1   0.1505  0.7054  0.6070  11.00000  0.05    1.57
Q13   1   0.5095  0.4993  0.3883  11.00000  0.05    1.54
Q14   1   0.6452  0.6809  0.3513  11.00000  0.05    1.42
Q15   1   0.6086  0.6128  0.3687  11.00000  0.05    1.38
Q16   1   0.6334  0.6856  0.4177  11.00000  0.05    1.37
Q17   1   0.4868  0.5005  0.4631  11.00000  0.05    1.33
Q18   1   0.5222  0.5478  0.4407  11.00000  0.05    1.31
Q19   1   0.1151  0.6019  0.6830  11.00000  0.05    1.30
Q20   1   0.4306  0.4371  0.4801  11.00000  0.05    1.30
Q21   1   0.5000  0.5832  0.7500  10.50000  0.05    1.22
Q22   1   0.3548  0.7246  0.4391  11.00000  0.05    1.18
Q23   1   0.0664  0.6564  0.6981  11.00000  0.05    1.14
Q24   1   0.4372  0.6435  0.7045  11.00000  0.05    1.12
Q25   1   0.4949  0.7146  0.6925  11.00000  0.05    1.11
Q26   1   0.3935  0.6940  0.5694  11.00000  0.05    1.11
Q27   1   0.1474  0.4617  0.7168  11.00000  0.05    1.11
Q28   1   0.4166  0.8680  0.5986  11.00000  0.05    1.10
Q29   1   0.1264  0.5313  0.7272  11.00000  0.05    1.08
Q30   1   0.3654  0.7513  0.7122  11.00000  0.05    1.07
Q31   1   0.2964  0.4723  0.7914  11.00000  0.05    1.06
Q32   1   0.4218  0.7528  0.5599  11.00000  0.05    1.04
Q33   1   0.3325  0.8002  0.5033  11.00000  0.05    1.04
Q34   1   0.3986  0.8190  0.4592  11.00000  0.05    1.04
Q35   1   0.3445  0.4330  0.6310  11.00000  0.05    1.03
Q36   1   0.3578  0.7518  0.3296  11.00000  0.05    1.02
Q37   1   0.3037  0.8912  0.4700  11.00000  0.05    1.02
Q38   1   0.0850  0.4782  0.6923  11.00000  0.05    1.02
Q39   1   0.4106  0.7641  0.5481  11.00000  0.05    1.00
Q40   1   0.5677  0.5863  0.4181  11.00000  0.05    1.00
Q41   1   0.2483  0.4979  0.7510  11.00000  0.05    0.99
Q42   1   0.4195  0.6926  0.5217  11.00000  0.05    0.99
Q43   1   0.3995  0.7191  0.7075  11.00000  0.05    0.98
Q44   1   0.4661  0.6972  0.5203  11.00000  0.05    0.98
Q45   1   0.3336  0.8014  0.3962  11.00000  0.05    0.98
Q46   1   0.3725  0.8184  0.5459  11.00000  0.05    0.97
Q47   1   0.4892  0.7684  0.4036  11.00000  0.05    0.97
Q48   1   0.3640  0.7906  0.4404  11.00000  0.05    0.96
Q49   1   0.4612  0.7508  0.4241  11.00000  0.05    0.96
Q50   1   0.3424  0.6604  0.6579  11.00000  0.05    0.96
Q51   1   0.4355  0.5995  0.4911  11.00000  0.05    0.96
Q52   1   0.3373  0.9170  0.4323  11.00000  0.05    0.96
Q53   1   0.2127  0.9075  0.6302  11.00000  0.05    0.96
Q54   1   0.3342  0.8600  0.5101  11.00000  0.05    0.95
Q55   1   0.2138  0.8680  0.4047  11.00000  0.05    0.95
Q56   1   0.2623  0.8811  0.5108  11.00000  0.05    0.95
Q57   1   0.6082  0.6659  0.4706  11.00000  0.05    0.95
Q58   1   0.1579  0.6183  0.7189  11.00000  0.05    0.95
Q59   1   0.1208  0.5686  0.5302  11.00000  0.05    0.95
Q60   1   0.2053  0.7102  0.4091  11.00000  0.05    0.93
Q61   1   0.3491  0.8691  0.5097  11.00000  0.05    0.93
Q62   1   0.5802  0.6003  0.3787  11.00000  0.05    0.93
Q63   1   0.4159  0.4383  0.4195  11.00000  0.05    0.93
Q64   1   0.4543  0.6693  0.5504  11.00000  0.05    0.92
Q65   1   0.4223  0.9368  0.3584  11.00000  0.05    0.92
Q66   1   0.1873  0.5398  0.4767  11.00000  0.05    0.92
Q67   1   0.4489  0.5673  0.6487  11.00000  0.05    0.92
Q68   1   0.4849  0.7677  0.5284  11.00000  0.05    0.92
Q69   1   0.2573  0.8086  0.3921  11.00000  0.05    0.92
Q70   1   0.2120  0.4118  0.8497  11.00000  0.05    0.91
Q71   1   0.4957  0.7136  0.3964  11.00000  0.05    0.91
Q72   1   0.4043  0.7537  0.4604  11.00000  0.05    0.91
Q73   1   0.4990  0.8723  0.4936  11.00000  0.05    0.90
Q74   1   0.4616  0.7265  0.6181  11.00000  0.05    0.90
Q75   1   0.4646  0.9499  0.6086  11.00000  0.05    0.90
Q76   1   0.4201  0.6870  0.5566  11.00000  0.05    0.90
Q77   1   0.1062  0.5816  0.4914  11.00000  0.05    0.90
Q78   1   0.5583  0.7394  0.6736  11.00000  0.05    0.90
Q79   1   0.1924  0.5697  0.6106  11.00000  0.05    0.90
Q80   1   0.4909  0.6465  0.6798  11.00000  0.05    0.89
Q81   1   0.5707  0.7520  0.4906  11.00000  0.05    0.89
Q82   1   0.1273  0.6299  0.7421  11.00000  0.05    0.89
Q83   1   0.3353  0.4104  0.7162  11.00000  0.05    0.88
Q84   1   0.3992  0.6030  0.5792  11.00000  0.05    0.88
Q85   1   0.4211  0.4319  0.4108  11.00000  0.05    0.88
Q86   1   0.3198  0.7403  0.5329  11.00000  0.05    0.88
Q87   1   0.3367  0.6087  0.5925  11.00000  0.05    0.88
Q88   1   0.1630  0.7275  0.8017  11.00000  0.05    0.88
Q89   1   0.4743  0.7674  0.6463  11.00000  0.05    0.87
Q90   1   0.1497  0.6608  0.5510  11.00000  0.05    0.87
Q91   1   0.2076  0.6947  0.5492  11.00000  0.05    0.87
Q92   1   0.3447  0.7098  0.6296  11.00000  0.05    0.87
Q93   1   0.5074  0.6105  0.4063  11.00000  0.05    0.86
Q94   1   0.5291  0.7219  0.3608  11.00000  0.05    0.86
Q95   1   0.5576  0.7816  0.7581  11.00000  0.05    0.86
Q96   1   0.5481  0.8497  0.5253  11.00000  0.05    0.86
Q97   1   0.2161  0.5164  0.5428  11.00000  0.05    0.86
Q98   1   0.4733  0.8098  0.5201  11.00000  0.05    0.86
Q99   1   0.4772  0.6290  0.5933  11.00000  0.05    0.86
;
_shelx_res_checksum                3448
_shelx_hkl_file
;
 -26 -26   1   15.88    3.21
 -15 -26   1    0.98    4.23
 -25 -26   2    1.37    3.38
 -22 -26   3   -2.26    3.94
 -19 -26   3  162.27    5.98
 -18 -26   3   12.85    4.61
 -29 -25   2    4.34    2.55
 -12 -25   2   29.67    5.04
 -28 -25   3   57.26    3.53
 -14 -25   4   31.16    5.27
 -16 -25   5  132.32    6.51
 -15 -25   5    8.88    5.06
 -21 -25   6   13.40    4.74
 -20 -25   6   55.52    5.24
 -19 -25   6   41.56    5.25
 -18 -25   6  169.29    6.87
 -17 -25   6   44.19    5.60
 -10 -24   3    8.82    5.06
 -30 -24   4   14.13    2.90
 -29 -24   5   40.19    3.40
 -28 -24   6   26.06    3.48
 -13 -24   6   23.69    5.94
 -26 -24   7   22.07    4.05
 -15 -24   7   33.09    6.20
 -23 -24   8    5.22    4.23
 -22 -24   8   15.76    4.95
 -21 -24   8    3.77    4.61
 -20 -24   8   -1.92    4.77
  -9 -23   5  263.75    8.41
 -29 -23   7   17.85    3.44
 -12 -23   7    8.85    5.55
 -28 -23   8    0.50    2.72
 -27 -23   8   45.67    4.15
 -13 -23   8   24.19    5.69
 -25 -23   9   -0.57    4.31
 -17 -23   9   18.74    5.62
 -16 -23   9   -0.07    5.47
  -6 -22   3   39.12    5.77
  -8 -22   6   21.67    5.57
 -30 -22   8   66.52    3.96
 -11 -22   8    8.29    5.78
 -28 -22   9   39.03    4.32
 -26 -22  10   16.72    4.60
 -25 -22  10  146.90    6.26
 -15 -22  10   13.21    5.89
 -21 -22  11    7.50    4.06
 -20 -22  11   12.83    4.27
  -6 -21   5  123.51    6.93
 -32 -21   8   78.10    3.65
 -31 -21   9   36.61    2.94
 -29 -21  10   40.97    4.23
 -26 -21  11    8.39    4.40
 -15 -21  11  155.73    7.87
 -14 -21  11   51.87    5.43
 -21 -21  12    7.52    4.10
 -20 -21  12   42.20    4.85
 -19 -21  12   13.02    4.45
 -31 -20  10    4.47    3.26
 -10 -20  10   46.08    6.23
 -29 -20  11   21.13    4.06
 -12 -20  11   27.97    6.26
 -26 -20  12    9.89    4.85
 -15 -20  12   90.72    7.35
 -14 -20  12  168.11    7.29
  -8 -19  10   25.68    4.69
 -31 -19  11   -0.15    3.54
 -10 -19  11   57.28    6.49
 -29 -19  12    5.09    2.85
 -12 -19  12   86.20    7.13
 -26 -19  13   17.15    3.73
 -16 -19  13   16.43    6.27
 -15 -19  13  406.43   10.65
 -10 -18  12  310.85    8.88
 -13 -18  13    2.54    5.87
 -24 -18  14    3.97    5.22
 -23 -18  14  140.43    7.10
 -22 -18  14  155.20    7.49
 -21 -18  14  100.70    6.98
 -19 -18  14  288.34    9.30
 -18 -18  14  317.41    9.68
 -17 -18  14  169.79    8.28
  -9 -17  12   62.38    6.59
 -11 -17  13   15.83    6.06
 -27 -17  14  125.43    6.04
 -33 -16  12  166.30    5.23
 -10 -16  13  148.21    7.94
 -28 -16  14    0.72    4.72
 -12 -16  14    8.33    4.62
 -25 -16  15  281.85    7.75
 -24 -16  15   29.67    5.99
 -23 -16  15  130.57    7.18
 -18 -16  15  151.46    8.06
 -17 -16  15   16.30    6.34
 -35 -15  11   22.09    3.21
 -30 -15  14   88.42    5.52
 -11 -15  14    8.81    5.72
 -27 -15  15    8.06    4.35
 -26 -15  15  132.52    6.95
 -15 -15  15  405.11   10.86
 -14 -15  15   34.32    6.73
 -28 -14  15    4.83    5.10
 -13 -14  15   98.46    8.00
 -23 -14  16   26.54    6.38
 -22 -14  16  232.51    9.39
 -21 -14  16   47.88    6.85
 -20 -14  16   23.82    6.62
 -19 -14  16   78.64    7.99
 -18 -14  16   40.56    6.84
 -17 -14  16   79.81    6.17
 -29 -13  15   31.12    5.70
 -25 -13  16   62.36    6.80
 -24 -13  16    8.91    6.03
 -17 -13  16   -0.32    6.46
 -16 -13  16  236.08    9.76
 -32 -12  14    5.64    4.72
 -26 -12  16   43.05    6.86
 -15 -12  16  192.09    9.38
 -27 -11  16   93.12    7.17
 -14 -11  16  929.12   17.17
 -27 -10  16   18.84    6.66
 -20  -9  17   60.83    9.25
 -19  -9  17  157.14   10.56
 -26 -26  -1   17.15    2.83
 -26 -26   0    4.02    2.73
 -25 -26   1   28.35    3.55
 -24 -26   1   43.23    4.33
 -17 -26   1   38.95    5.15
 -16 -26   1    5.32    4.10
 -24 -26   2  177.71    5.24
 -22 -26   2   32.86    4.18
 -18 -26   2   30.37    4.57
 -21 -26   3  301.50    7.01
 -20 -26   3   72.69    5.01
 -29 -25   1   -2.84    2.48
 -28 -25   2   12.86    3.36
 -13 -25   2   76.87    5.75
 -27 -25   3   22.54    3.32
 -13 -25   3   27.00    5.09
 -15 -25   4    5.52    5.25
 -23 -25   5   24.57    4.29
 -18 -25   5   84.90    5.85
 -17 -25   5   47.25    5.86
 -10 -24   2  256.99    7.79
 -11 -24   4   19.60    5.21
 -27 -24   6   90.34    4.57
 -14 -24   6   22.37    5.65
 -24 -24   7   53.50    4.64
 -23 -24   7   17.22    4.40
 -17 -24   7  125.68    6.64
 -16 -24   7  119.85    6.65
  -8 -23   3  124.51    6.53
 -31 -23   5   78.54    3.54
 -10 -23   5  109.69    6.60
 -30 -23   6   -0.37    2.88
 -28 -23   7   22.85    3.77
 -26 -23   8   25.60    4.43
 -14 -23   8   17.71    4.43
 -23 -23   9   62.19    5.43
 -22 -23   9   58.83    5.63
 -21 -23   9  132.45    6.91
 -20 -23   9    0.82    5.56
 -19 -23   9   12.30    5.44
 -18 -23   9   14.73    5.57
  -8 -22   5  386.76    9.61
 -32 -22   6   15.31    2.73
 -31 -22   7    5.36    3.07
 -29 -22   8    9.71    3.68
 -12 -22   8   10.40    5.42
 -27 -22   9    6.48    4.18
 -14 -22   9  231.25    8.50
 -24 -22  10    7.72    4.77
 -23 -22  10   15.53    5.09
 -18 -22  10   59.06    6.29
 -17 -22  10   91.49    6.81
 -16 -22  10    0.50    4.31
  -7 -21   6   27.19    5.61
 -33 -21   7   26.52    2.91
 -30 -21   9   -1.26    3.34
 -28 -21  10   24.70    4.11
 -13 -21  10   19.27    6.05
 -25 -21  11   -2.30    4.50
 -24 -21  11   31.11    5.18
 -17 -21  11  129.45    7.48
 -16 -21  11   44.84    6.55
 -33 -20   8   25.60    3.04
 -32 -20   9   31.07    3.34
 -30 -20  10   12.09    3.56
 -28 -20  11   84.78    5.20
 -13 -20  11  248.07    8.95
 -25 -20  12   42.41    5.29
 -24 -20  12   66.02    6.21
 -23 -20  12   67.16    6.03
 -18 -20  12   82.36    6.89
 -17 -20  12   12.57    6.57
 -16 -20  12  342.21    9.83
 -32 -19  10    7.68    3.34
  -9 -19  10    3.33    5.41
 -11 -19  11   18.99    5.90
 -28 -19  12   10.18    3.19
 -27 -19  12    2.02    4.30
 -14 -19  12   18.27    6.23
 -13 -19  12    0.57    4.46
 -24 -19  13   99.12    5.46
 -23 -19  13   61.15    6.16
 -22 -19  13    4.68    5.37
 -21 -19  13   31.55    5.93
 -20 -19  13  101.13    6.95
 -19 -19  13   10.10    5.91
 -18 -19  13    8.81    5.88
 -17 -19  13   74.46    5.78
 -11 -18  12   57.96    5.43
 -27 -18  13   18.07    4.76
 -26 -18  13   24.05    5.03
 -15 -18  13  119.10    7.58
 -14 -18  13   46.78    6.68
 -20 -18  14   26.30    4.85
 -33 -17  11    3.78    3.36
 -31 -17  12   10.10    4.01
 -10 -17  12   16.38    6.05
 -29 -17  13   13.60    4.60
 -12 -17  13  109.79    7.47
 -17 -17  14   24.54    6.29
 -15 -17  14   13.68    4.79
 -35 -16  10   47.57    3.92
 -34 -16  11    1.84    2.97
 -32 -16  12   53.75    4.35
 -11 -16  13    2.41    5.81
 -27 -16  14   31.32    5.22
 -14 -16  14   89.48    7.15
 -13 -16  14  116.54    6.52
 -19 -16  15   54.41    6.86
 -36 -15  10   15.32    3.00
 -33 -15  12    8.71    3.67
 -29 -15  14   18.40    4.67
 -12 -15  14  181.16    8.19
 -25 -15  15   53.18    6.17
 -24 -15  15   17.62    5.72
 -16 -15  15   64.04    7.16
 -34 -14  12  104.38    4.69
 -32 -14  13    5.88    4.10
 -30 -14  14  102.32    5.56
 -11 -14  14   10.37    5.77
 -27 -14  15   18.94    5.49
 -26 -14  15   65.47    6.33
 -14 -14  15  344.98   10.44
 -33 -13  13    0.52    3.73
 -31 -13  14    6.75    4.65
 -28 -13  15   76.94    6.51
 -23 -13  16  165.84    8.30
 -22 -13  16    0.29    6.53
 -20 -13  16   19.41    6.78
 -19 -13  16   50.48    7.52
 -18 -13  16  111.91    8.04
 -35 -12  12    0.30    3.37
 -29 -12  15   52.87    5.70
 -25 -12  16   81.94    7.33
 -24 -12  16   17.30    6.49
 -16 -12  16  153.16    8.84
 -32 -11  14   18.89    5.38
 -29 -11  15   21.16    5.84
 -26 -11  16   26.26    6.57
 -25 -11  16    4.31    6.42
 -16 -11  16   -1.67    6.87
 -26 -10  16   10.54    6.79
 -15 -10  16   26.86    8.26
 -25 -26  -3   21.64    3.14
 -25 -26  -2   -0.25    3.08
 -25 -26   0    2.36    3.00
 -24 -26   0   51.43    3.85
 -17 -26   0    0.33    4.08
 -23 -26   1  171.72    5.55
 -22 -26   1   17.99    4.04
 -21 -26   1  117.64    5.41
 -20 -26   1   14.49    4.40
 -18 -26   1   10.37    4.27
 -21 -26   2   34.04    4.58
 -28 -25   1   13.53    3.31
 -14 -25   2    8.87    4.62
 -26 -25   3   13.54    3.55
 -15 -25   3   15.36    5.04
 -25 -25   4    4.30    3.73
 -24 -25   4    9.36    4.03
 -17 -25   4   17.64    4.94
 -16 -25   4   64.11    5.72
 -22 -25   5   82.77    5.25
 -21 -25   5   45.69    5.25
 -20 -25   5   94.20    5.67
 -19 -25   5   -3.55    4.45
 -11 -24   3   -0.36    4.77
 -12 -24   4    6.92    5.12
 -27 -24   5    7.22    3.56
 -14 -24   5   49.44    5.75
 -25 -24   6   22.74    4.21
 -16 -24   6  163.18    7.20
 -22 -24   7   86.89    5.60
 -21 -24   7    9.84    4.84
  -9 -23   3   16.45    5.08
 -11 -23   5   14.90    5.29
 -29 -23   6   28.76    3.62
 -27 -23   7    6.78    3.88
 -25 -23   8    9.38    4.50
 -24 -23   8    7.59    4.43
  -7 -22   3   57.40    5.75
  -8 -22   4  154.90    7.04
 -30 -22   7   19.94    3.49
 -28 -22   8    0.39    3.63
 -26 -22   9    1.64    4.45
 -15 -22   9   -2.07    5.54
 -22 -22  10   12.12    4.00
 -21 -22  10   13.41    5.36
 -20 -22  10   29.94    5.76
 -19 -22  10    9.35    4.32
  -8 -21   6  102.89    6.68
 -32 -21   7    7.96    3.15
  -9 -21   7  138.97    7.19
 -31 -21   8    0.11    3.14
 -29 -21   9    6.10    3.89
 -27 -21  10    5.09    4.36
 -26 -21  10   28.27    4.99
 -15 -21  10  356.14    9.74
 -14 -21  10   57.50    6.63
 -23 -21  11   42.83    4.43
 -22 -21  11    3.03    5.10
 -21 -21  11   -0.79    5.20
 -20 -21  11   -0.02    5.35
 -19 -21  11    8.95    5.63
 -18 -21  11   18.71    4.63
 -34 -20   7   35.78    3.02
  -7 -20   7    7.21    4.15
 -31 -20   9    4.65    3.38
 -29 -20  10   69.35    4.78
 -12 -20  10   13.44    5.80
 -27 -20  11   19.35    4.51
 -26 -20  11   21.06    4.79
 -15 -20  11  424.02   10.47
 -14 -20  11    0.12    5.90
 -22 -20  12    2.35    3.96
 -21 -20  12    6.50    5.37
 -20 -20  12   25.76    5.87
 -19 -20  12   60.39    5.36
 -35 -19   7   34.16    2.94
 -34 -19   8   85.17    3.79
 -33 -19   9   11.51    3.26
 -31 -19  10   65.24    4.17
 -10 -19  10   87.24    6.95
 -29 -19  11   41.89    4.28
 -12 -19  11   26.83    6.02
 -26 -19  12    3.22    4.70
 -15 -19  12  376.07   10.23
 -10 -18  11   40.05    5.96
 -13 -18  12  171.75    8.09
 -12 -18  12    6.32    4.45
 -25 -18  13    9.73    5.52
 -24 -18  13   23.42    5.55
 -17 -18  13  112.57    7.51
 -16 -18  13   31.53    6.45
 -35 -17   9   -2.35    2.67
 -32 -17  11   77.39    4.58
 -30 -17  12   85.87    5.24
 -11 -17  12   16.46    5.95
 -14 -17  13   15.10    6.00
 -23 -17  14    6.06    5.58
 -22 -17  14  168.60    7.76
 -21 -17  14   14.31    6.01
 -20 -17  14    6.79    5.98
 -19 -17  14   31.64    6.43
 -18 -17  14  139.11    7.78
 -36 -16   9   28.92    3.07
 -29 -16  13   37.37    4.79
 -12 -16  13   82.82    6.79
 -26 -16  14  133.08    6.58
 -16 -16  14    3.82    5.92
 -15 -16  14    5.89    5.89
 -34 -15  11   49.65    4.36
 -28 -15  14   31.57    5.17
 -13 -15  14   90.06    7.05
 -23 -15  15   20.70    5.69
 -22 -15  15   39.46    6.15
 -21 -15  15   85.37    7.32
 -35 -14  11    2.40    3.39
 -29 -14  14    3.81    4.82
 -12 -14  14  127.02    7.58
 -25 -14  15   27.77    6.01
 -34 -13  12    6.00    3.60
 -32 -13  13   84.22    6.02
 -30 -13  14    0.01    4.80
 -27 -13  15   -0.68    5.29
 -33 -12  13    3.76    4.21
 -31 -12  14    5.82    4.66
 -28 -12  15    5.38    5.43
 -13 -12  15  269.00   10.14
 -21 -12  16    9.57    6.44
 -20 -12  16    0.09    6.47
 -19 -12  16   73.88    7.65
 -18 -12  16   50.14    6.00
 -19 -11  16  462.04   12.31
 -29 -10  15  119.64    7.91
 -25 -10  16    8.55    7.14
 -24 -10  16   79.93    8.35
 -17 -10  16   -1.74    7.28
 -16 -10  16  383.90   12.86
 -25  -9  16   16.23    7.49
 -16  -9  16   27.42    8.86
 -24 -26  -3    2.15    3.04
 -23 -26  -3   41.82    3.91
 -24 -26  -2  165.00    4.74
 -23 -26  -2    9.91    3.81
 -24 -26  -1   33.89    3.48
 -23 -26  -1  167.55    5.05
 -22 -26  -1   16.32    4.26
 -19 -26  -1  447.08    8.44
 -18 -26  -1   11.40    3.96
 -22 -26   0   71.29    4.74
 -21 -26   0   -3.38    3.81
 -20 -26   0   12.93    4.19
 -19 -26   0   -1.78    3.98
 -18 -26   0   61.91    4.73
 -28 -25   0   -2.77    2.66
 -14 -25   1   88.55    5.68
 -27 -25   2   34.27    3.42
 -15 -25   2   25.53    4.83
 -25 -25   3   -2.68    3.60
 -17 -25   3    0.62    4.69
 -16 -25   3   38.97    5.30
 -23 -25   4   22.36    4.52
 -22 -25   4    1.51    4.12
 -21 -25   4   -1.80    4.50
 -20 -25   4    6.10    4.73
 -19 -25   4  113.95    6.02
 -18 -25   4   -4.53    4.62
 -11 -24   2   23.74    5.15
 -13 -24   4   15.67    5.17
 -26 -24   5    2.45    3.70
 -15 -24   5    7.81    5.60
 -24 -24   6   49.75    4.93
 -23 -24   6   33.61    4.79
 -18 -24   6   21.02    5.41
 -17 -24   6   13.83    5.38
  -9 -23   2   36.04    5.39
 -31 -23   4   12.34    2.98
 -30 -23   5   52.67    3.56
 -12 -23   5   14.22    5.35
 -28 -23   6   14.99    3.72
 -13 -23   6   19.39    5.74
 -26 -23   7   47.82    4.67
 -15 -23   7   -6.90    5.13
 -23 -23   8  156.40    6.56
 -22 -23   8    5.58    5.01
 -21 -23   8   26.68    5.40
 -20 -23   8   34.82    5.63
 -19 -23   8  157.74    7.18
 -18 -23   8  109.79    5.76
 -33 -22   4    0.06    2.31
 -32 -22   5   46.85    3.30
  -9 -22   5   64.84    5.94
 -31 -22   6   -1.73    2.94
 -29 -22   7   32.25    4.00
 -12 -22   7  315.81    9.19
 -25 -22   9   48.42    4.18
 -24 -22   9   44.57    5.66
 -23 -22   9   31.49    5.39
 -18 -22   9   -5.84    5.45
 -17 -22   9  224.57    8.33
 -16 -22   9   50.11    5.15
 -33 -21   6  162.17    4.29
 -30 -21   8   36.21    3.98
 -11 -21   8    4.66    5.59
 -13 -21   9    4.00    5.59
 -25 -21  10    2.84    4.70
 -24 -21  10   33.32    5.32
 -17 -21  10   95.78    6.96
 -16 -21  10   -0.81    5.70
 -33 -20   7    1.02    2.84
 -32 -20   8   14.97    3.46
 -30 -20   9   18.48    3.93
 -28 -20  10    2.50    3.97
 -13 -20  10   15.42    5.75
 -25 -20  11   95.19    6.33
 -24 -20  11   37.64    5.52
 -17 -20  11   98.23    7.01
 -16 -20  11   25.54    6.20
  -8 -19   8   73.22    6.62
 -32 -19   9   47.76    3.87
 -11 -19  10   34.50    5.92
 -28 -19  11   53.80    4.85
 -13 -19  11   10.50    5.76
 -25 -19  12   49.23    5.62
 -24 -19  12  353.06    8.83
 -18 -19  12   45.10    6.44
 -17 -19  12  108.44    7.32
 -16 -19  12    6.04    4.64
 -30 -18  11    7.10    3.84
 -11 -18  11    2.84    5.28
 -28 -18  12    1.21    3.60
 -27 -18  12   58.69    5.30
 -22 -18  13    9.95    5.75
 -21 -18  13   -7.36    5.85
 -20 -18  13   10.97    6.32
 -19 -18  13  112.79    7.38
 -18 -18  13   14.29    6.17
 -10 -17  11   51.53    6.07
 -12 -17  12   -3.66    5.67
 -15 -17  13   67.55    6.85
 -33 -16  11   72.64    4.31
 -31 -16  12   12.30    4.27
 -10 -16  12   -2.42    4.11
 -28 -16  13   16.50    4.79
 -13 -16  13   18.47    5.87
 -25 -16  14    6.48    4.02
 -19 -16  14   25.72    6.21
 -18 -16  14  112.89    7.41
 -17 -16  14   41.32    6.51
 -35 -15  10  192.10    5.09
 -32 -15  12   32.95    4.38
 -30 -15  13  127.37    6.13
 -11 -15  13   14.78    4.38
 -27 -15  14  152.02    6.97
 -26 -15  14   46.41    5.92
 -15 -15  14  165.66    8.06
 -14 -15  14    7.31    4.57
 -36 -14  10   -0.68    2.82
 -33 -14  12  122.55    5.32
 -31 -14  13    0.77    4.31
 -28 -14  14  102.65    6.52
 -13 -14  14  273.84    9.30
 -24 -14  15   22.10    6.06
 -22 -14  15  106.70    7.44
 -21 -14  15    5.76    6.01
 -19 -14  15   10.87    5.86
 -18 -14  15  133.65    7.82
 -35 -13  11   22.07    3.57
 -29 -13  14   76.30    6.09
 -26 -13  15   54.31    6.38
 -25 -13  15   13.26    5.79
 -16 -13  15   43.51    7.39
 -34 -12  12   31.92    4.30
 -32 -12  13   -1.72    5.28
 -30 -12  14   29.04    5.58
 -27 -12  15   16.66    5.84
 -26 -12  15   -2.01    5.72
 -14 -12  15   33.40    5.56
 -33 -11  13   15.30    4.83
 -28 -11  15  144.84    7.80
 -21 -11  16   10.68    6.83
 -31 -10  14   13.53    5.65
 -28 -10  15  157.93    8.20
 -23 -10  16  751.61   15.22
 -22 -10  16  270.00   11.30
 -21 -10  16   47.28    8.45
 -18 -10  16   27.68    7.74
 -24  -9  16   24.36    7.79
 -23  -9  16    9.27    8.28
 -22  -8  16   11.70    8.08
 -22 -26  -2   25.77    3.76
 -20 -26  -2  232.99    6.47
 -21 -26  -1  113.90    5.06
 -28 -25  -2   11.14    2.58
 -28 -25  -1   11.03    2.79
 -27 -25   0   10.14    2.99
 -14 -25   0   -8.01    4.56
 -27 -25   1   12.89    3.10
 -26 -25   1   11.72    3.31
 -15 -25   1    2.33    4.30
 -25 -25   2   51.94    4.19
 -17 -25   2   99.85    5.87
 -16 -25   2   70.30    5.52
 -24 -25   3   38.44    4.41
 -23 -25   3   18.25    4.41
 -22 -25   3  422.19    8.20
 -21 -25   3   22.16    4.54
 -20 -25   3   16.84    4.86
 -19 -25   3   13.17    5.02
 -30 -24   1    0.03    2.63
 -11 -24   1   12.55    4.76
 -27 -24   4    8.33    3.69
 -15 -24   4    9.11    5.01
 -14 -24   4    8.53    5.02
 -25 -24   5    5.89    3.82
 -17 -24   5   86.75    6.24
 -16 -24   5   18.40    5.35
 -32 -23   2   -0.44    2.42
 -31 -23   3    4.86    2.74
 -30 -23   4   64.65    3.69
 -11 -23   4   54.55    5.68
 -15 -23   6   26.55    5.72
 -25 -23   7    8.94    4.37
 -23 -23   7  294.80    7.80
 -33 -22   3    5.62    2.49
  -8 -22   3   10.76    4.76
  -9 -22   4   32.79    5.56
 -30 -22   6   15.56    3.44
 -28 -22   7   35.49    4.38
 -13 -22   7   82.91    6.88
 -26 -22   8   14.73    4.75
 -22 -22   9   37.10    4.41
 -21 -22   9    7.41    5.29
 -20 -22   9  168.06    7.39
 -19 -22   9  179.31    6.70
 -34 -21   4   15.69    2.55
 -33 -21   5   98.44    3.73
 -32 -21   6   26.63    3.31
 -31 -21   7   47.51    3.92
 -29 -21   8    1.57    3.90
 -27 -21   9    1.30    4.40
 -15 -21   9   48.19    6.35
 -14 -21   9   46.20    5.08
 -23 -21  10   23.72    5.31
 -22 -21  10    9.98    5.26
 -21 -21  10   17.18    5.89
 -20 -21  10    3.98    5.44
 -19 -21  10   19.11    5.74
 -18 -21  10  150.42    6.59
 -34 -20   6    5.95    2.73
  -9 -20   7  691.32   12.10
 -12 -20   9    2.20    5.38
 -27 -20  10    4.54    4.62
 -14 -20  10  243.43    8.70
 -23 -20  11    1.69    5.07
 -22 -20  11   28.90    5.56
 -21 -20  11    0.66    5.78
 -20 -20  11  229.09    8.25
 -19 -20  11   -6.48    5.44
 -18 -20  11   13.41    5.88
 -35 -19   6   54.59    3.21
 -34 -19   7    0.35    2.81
 -10 -19   9   19.87    5.54
 -30 -19  10   76.33    4.19
 -12 -19  10    3.17    5.37
 -27 -19  11   96.36    5.72
 -15 -19  11   57.99    6.52
 -14 -19  11   16.92    5.87
 -22 -19  12   10.54    5.53
 -21 -19  12    3.77    5.47
 -20 -19  12   -2.19    5.56
 -19 -19  12  282.68    8.24
 -33 -18   9   -0.25    3.62
 -31 -18  10    6.34    3.59
 -10 -18  10   15.57    5.29
 -29 -18  11    2.53    4.02
 -12 -18  11   31.67    5.89
 -26 -18  12   65.27    6.00
 -16 -18  12   -5.52    5.61
 -13 -17  12  165.92    7.86
 -25 -17  13   48.00    5.91
 -24 -17  13   19.00    5.51
 -18 -17  13   32.17    6.27
 -17 -17  13   43.81    6.52
 -35 -16   9   11.61    3.09
 -34 -16  10   32.01    3.73
 -32 -16  11    7.36    4.02
 -30 -16  12  103.05    5.68
 -11 -16  12    6.48    5.61
 -27 -16  13   50.55    5.50
 -14 -16  13   33.65    6.12
 -21 -16  14   28.30    4.97
 -20 -16  14    0.47    4.41
 -36 -15   9   13.20    2.92
 -33 -15  11    8.57    3.79
 -31 -15  12   23.25    4.63
 -29 -15  13    7.16    4.86
 -13 -15  13    5.56    5.35
 -12 -15  13  182.34    7.06
 -25 -15  14  220.01    8.02
 -24 -15  14   90.82    6.56
 -16 -15  14   30.66    6.31
 -34 -14  11   10.38    3.90
 -32 -14  12   19.24    4.05
 -30 -14  13   35.62    5.14
 -27 -14  14  129.67    6.92
 -15 -14  14  119.37    7.43
 -14 -14  14  371.82   10.20
 -36 -13  10   13.44    3.28
 -33 -13  12   -0.09    4.26
 -31 -13  13   70.34    5.55
 -21 -13  15  135.64    7.88
 -18 -13  15   18.61    6.36
 -17 -13  15   19.83    5.09
 -35 -12  11    5.77    4.28
 -29 -12  14  185.28    7.65
 -25 -12  15   43.49    6.90
 -17 -12  15   94.24    7.51
 -16 -12  15   32.72    6.70
 -34 -11  12   66.75    5.20
 -32 -11  13   -5.97    5.68
 -30 -11  14   10.07    5.37
 -26 -11  15   33.05    6.53
 -30 -10  14    7.04    6.78
 -27 -10  15   10.59    6.81
 -27  -9  15    5.15    8.25
 -21  -8  16   17.31    8.06
 -27 -25  -2   36.95    3.60
 -27 -25  -1    6.67    3.06
 -26 -25   0    0.75    3.03
 -16 -25   1   52.73    5.11
 -23 -25   2  119.47    5.53
 -22 -25   2   79.24    5.08
 -21 -25   2   44.36    4.67
 -20 -25   2   16.17    4.70
 -19 -25   2    5.24    4.50
 -18 -25   2    1.03    4.49
 -30 -24   0    3.20    2.53
 -29 -24   1   -2.55    2.94
 -12 -24   1    5.65    4.64
 -13 -24   2    0.60    5.16
 -16 -24   4   11.87    5.49
 -21 -24   5   20.27    4.78
 -20 -24   5    2.00    4.59
 -19 -24   5   45.75    5.41
 -18 -24   5    2.30    3.80
 -32 -23   1   12.07    2.83
 -31 -23   2   39.86    3.17
 -10 -23   2   88.58    5.96
 -11 -23   3   28.49    5.33
 -29 -23   4   20.92    3.55
 -12 -23   4   59.01    5.76
 -28 -23   5   13.62    3.78
 -14 -23   5   26.07    5.67
 -26 -23   6   67.14    5.04
 -25 -23   6   31.17    4.61
 -16 -23   6   16.53    5.55
 -22 -23   7   50.44    5.56
 -21 -23   7   12.42    5.18
 -20 -23   7   35.92    5.64
 -19 -23   7   28.97    4.56
  -9 -22   3  130.02    6.76
 -32 -22   4    4.70    2.94
 -31 -22   5   45.08    3.05
 -11 -22   5   42.03    5.83
 -29 -22   6   66.12    4.31
 -12 -22   6    7.69    5.50
 -27 -22   7  135.86    5.57
 -14 -22   7    1.73    5.34
 -25 -22   8   26.53    3.92
 -23 -22   8   13.63    5.22
 -19 -22   8   13.63    5.56
 -18 -22   8   89.62    6.64
  -9 -21   5  114.12    6.60
 -30 -21   7   38.75    4.14
 -28 -21   8   41.92    4.51
 -26 -21   9   72.15    4.52
 -25 -21   9   41.74    5.33
 -17 -21   9   81.41    6.71
 -16 -21   9  176.72    7.95
  -8 -20   6   65.12    6.37
 -32 -20   7  107.54    4.45
 -29 -20   9    5.07    4.12
 -26 -20  10   20.47    4.90
 -25 -20  10   49.79    5.48
 -16 -20  10  262.71    9.15
 -15 -20  10    7.92    4.50
 -31 -19   9    1.18    3.44
 -29 -19  10    1.69    4.25
 -13 -19  10   83.94    6.61
 -25 -19  11   73.18    5.92
 -17 -19  11   10.06    5.85
 -16 -19  11   44.58    6.45
 -36 -18   6   13.70    2.73
 -35 -18   7    7.66    2.97
 -34 -18   8   95.47    4.17
 -11 -18  10    1.20    5.09
 -28 -18  11   21.53    4.63
 -13 -18  11   17.54    5.70
 -25 -18  12   55.06    4.82
 -24 -18  12   23.76    5.99
 -23 -18  12   65.73    6.21
 -19 -18  12   40.32    6.36
 -18 -18  12  279.19    9.15
 -17 -18  12  121.46    7.56
 -11 -17  11   71.24    5.41
 -14 -17  12   18.38    5.88
 -23 -17  13   57.25    5.13
 -20 -17  13  465.72   10.74
 -19 -17  13   35.98    5.05
 -36 -16   8   -0.79    2.66
 -33 -16  10  144.99    5.27
 -12 -16  12   10.43    5.70
 -16 -16  13    5.61    5.75
 -15 -16  13   14.00    4.53
 -28 -15  13  180.24    7.04
 -14 -15  13   28.36    5.74
 -23 -15  14   30.33    5.95
 -18 -15  14   30.78    5.04
 -35 -14  10   31.02    3.85
 -26 -14  14  109.23    6.94
 -25 -14  14   19.98    5.89
 -37 -13   9   56.90    3.56
 -34 -13  11    9.19    4.46
 -30 -13  13   50.79    5.13
 -27 -13  14  137.79    7.40
 -33 -12  12    6.27    4.31
 -31 -12  13   81.21    5.97
 -28 -12  14   23.21    5.69
 -24 -12  15   23.89    6.27
 -23 -12  15    2.46    6.05
 -22 -12  15    8.63    6.24
 -21 -12  15  206.21    8.90
 -20 -12  15    4.18    6.23
 -19 -12  15   35.48    7.17
 -18 -12  15   73.91    7.21
 -29 -11  14   48.15    6.23
 -25 -11  15  309.31   10.06
 -24 -11  15   28.58    6.70
 -17 -11  15   28.32    6.69
 -32 -10  13   11.06    5.10
 -26 -10  15   27.54    6.99
 -25 -10  15   89.01    7.95
 -16 -10  15  308.17   11.08
 -27 -25  -4    2.99    2.07
 -27 -25  -4    1.42    1.44
 -26 -25  -2    4.11    3.38
 -26 -25  -1   13.70    3.35
 -16 -25  -1   55.87    4.90
 -25 -25   0   40.26    3.84
 -24 -25   0   -2.70    4.24
 -17 -25   0  232.16    7.04
 -16 -25   0   -6.71    3.95
 -24 -25   1   57.15    4.28
 -23 -25   1    6.35    4.12
 -20 -25   1    8.43    4.14
 -18 -25   1   15.72    4.59
 -30 -24  -1    2.36    2.48
 -29 -24   0   -3.63    2.65
 -13 -24   1   14.15    4.89
 -14 -24   2  258.69    7.80
 -16 -24   3  150.63    6.73
 -15 -24   3  118.31    6.50
 -23 -24   4    9.63    4.55
 -22 -24   4   32.51    4.74
 -21 -24   4   16.02    4.78
 -20 -24   4   11.31    4.82
 -19 -24   4   17.44    5.07
 -18 -24   4   28.72    5.35
 -10 -23   1   37.32    5.36
 -28 -23   4   19.87    3.80
 -13 -23   4   58.89    5.86
 -26 -23   5   78.45    4.88
 -15 -23   5   86.02    6.78
 -24 -23   6  251.90    7.24
 -23 -23   6   93.50    5.89
 -17 -23   6    1.23    3.85
 -33 -22   2    3.29    2.54
  -9 -22   2    7.87    4.60
 -32 -22   3   13.03    2.87
 -30 -22   5   -0.82    3.40
 -12 -22   5  124.83    6.98
 -28 -22   6    5.21    4.10
 -26 -22   7   57.09    5.40
 -25 -22   7  365.04    8.28
 -22 -22   8    0.80    3.99
 -21 -22   8  145.92    6.15
 -20 -22   8    1.45    4.03
 -34 -21   3    9.40    2.62
 -33 -21   4  345.83    5.83
 -32 -21   5    3.98    3.12
 -31 -21   6    2.20    3.50
 -11 -21   6  111.80    6.79
 -12 -21   7   -1.64    5.54
 -27 -21   8   67.97    5.18
 -15 -21   8  318.80    9.19
 -14 -21   8  197.46    7.19
 -24 -21   9    9.97    3.85
 -23 -21   9   89.76    6.20
 -22 -21   9   37.19    6.06
 -21 -21   9    4.26    5.34
 -20 -21   9    3.30    5.89
 -19 -21   9   38.09    6.09
 -18 -21   9   53.93    6.34
 -34 -20   5   17.77    2.89
 -33 -20   6   11.76    3.16
 -10 -20   7  141.11    7.25
 -30 -20   8   57.88    4.62
 -28 -20   9   -1.03    3.11
 -27 -20   9   36.89    4.95
 -14 -20   9   74.61    6.72
 -24 -20  10   21.53    5.32
 -23 -20  10   97.29    6.44
 -22 -20  10   21.14    5.60
 -20 -20  10   15.79    5.71
 -19 -20  10   14.63    5.74
 -18 -20  10   -5.53    5.52
 -17 -20  10  121.91    6.30
 -33 -19   7   52.40    3.82
 -32 -19   8   35.72    3.90
 -30 -19   9    8.34    4.15
 -27 -19  10   14.00    4.76
 -14 -19  10   -3.20    5.40
 -24 -19  11   12.20    4.10
 -23 -19  11   32.75    5.65
 -22 -19  11   12.30    5.44
 -21 -19  11   30.70    5.89
 -20 -19  11    3.94    6.00
 -19 -19  11   -3.61    5.53
 -18 -19  11    9.39    5.79
 -33 -18   8   31.29    3.74
 -12 -18  10   58.26    5.98
 -15 -18  11   19.65    5.90
 -14 -18  11   -1.95    4.09
 -22 -18  12    3.67    4.24
 -21 -18  12  121.94    6.25
 -20 -18  12    7.85    4.49
 -12 -17  11   54.66    5.13
 -26 -17  12   99.39    6.33
 -25 -17  12   41.67    5.77
 -16 -17  12    5.72    5.75
 -15 -17  12   18.59    4.63
 -34 -16   9   28.13    3.81
 -31 -16  11   13.29    4.51
 -13 -16  12  508.06   11.12
 -23 -16  13  118.13    7.52
 -22 -16  13   37.16    6.22
 -21 -16  13  161.30    7.82
 -20 -16  13   63.48    6.65
 -19 -16  13  131.99    7.55
 -18 -16  13   16.63    5.98
 -17 -16  13  343.59    9.04
 -35 -15   9   -1.49    3.14
 -32 -15  11   66.24    5.01
 -30 -15  12   51.40    5.31
 -12 -15  12   25.89    5.70
 -27 -15  13   -6.04    4.91
 -26 -15  13   71.42    6.03
 -15 -15  13  107.59    7.05
 -37 -14   8   81.85    3.79
 -36 -14   9   22.21    3.46
 -33 -14  11  326.48    7.37
 -31 -14  12   -4.33    4.70
 -28 -14  13  137.07    6.80
 -13 -14  13  132.12    7.26
 -24 -14  14  144.62    7.54
 -23 -14  14   10.42    5.92
 -22 -14  14    3.60    5.69
 -21 -14  14   58.98    6.45
 -20 -14  14    2.21    5.68
 -32 -13  12   26.13    4.63
 -29 -13  13    1.57    5.08
 -25 -13  14    9.24    5.83
 -37 -12   9   74.25    4.00
 -27 -12  14    4.78    5.83
 -15 -12  14    2.83    5.99
 -35 -11  11    1.39    3.98
 -33 -11  12   94.71    5.82
 -31 -11  13   11.43    5.04
 -28 -11  14    1.94    5.44
 -23 -11  15   70.49    7.26
 -19 -11  15   76.22    7.42
 -18 -11  15    8.94    4.91
 -35 -10  11   46.05    5.48
 -29 -10  14   25.38    6.08
 -23 -10  15    5.45    6.79
 -19 -10  15   15.90    6.69
 -18 -10  15   66.32    7.52
 -17 -10  15  542.59   13.24
 -29  -9  14    6.41    6.29
 -25  -9  15   18.56    7.26
 -24  -9  15   17.67    7.32
 -17  -9  15  259.13   11.09
 -25  -8  15    4.88    5.97
 -26 -25  -4   19.76    2.91
 -25 -25  -4    0.96    3.34
 -25 -25  -2   50.21    3.82
 -25 -25  -1   22.94    3.67
 -24 -25  -1   62.56    4.38
 -18 -25  -1   12.45    4.08
 -17 -25  -1   14.48    4.45
 -23 -25   0  224.99    6.28
 -22 -25   0    2.61    4.06
 -21 -25   0  180.80    6.10
 -20 -25   0   -0.14    3.99
 -19 -25   0    7.39    4.38
 -29 -24  -1    3.77    2.94
 -13 -24   0    0.66    4.34
 -28 -24   1   -3.51    3.14
 -26 -24   2  110.61    5.09
 -16 -24   2   23.95    5.11
 -15 -24   2    5.74    4.85
 -24 -24   3   -1.13    4.36
 -23 -24   3   31.12    4.70
 -19 -24   3   15.94    5.10
 -18 -24   3  188.72    7.08
 -17 -24   3   -0.95    4.76
 -30 -23   2    7.91    3.16
 -12 -23   2  286.69    8.28
 -29 -23   3   36.47    3.79
 -27 -23   4   13.06    3.72
 -15 -23   4  175.82    7.36
 -14 -23   4   24.48    5.47
 -25 -23   5   34.93    4.68
 -24 -23   5   28.09    4.83
 -17 -23   5   37.94    5.65
 -16 -23   5   62.61    6.10
 -33 -22   1  172.04    4.25
  -9 -22   1  284.25    8.04
 -10 -22   3   17.39    5.14
 -30 -22   4    5.65    3.50
 -29 -22   5   37.73    4.23
 -13 -22   5    5.28    5.36
 -27 -22   6   31.36    4.77
 -15 -22   6    9.39    5.34
 -14 -22   6  244.23    7.63
 -23 -22   7    1.00    5.15
 -22 -22   7  156.25    7.11
 -21 -22   7    6.40    5.43
 -20 -22   7   22.91    5.64
 -19 -22   7   19.76    5.60
 -34 -21   2   18.35    2.61
  -8 -21   3  145.53    6.68
 -30 -21   6   30.09    4.12
 -28 -21   7   18.07    4.32
 -26 -21   8   42.82    5.25
 -25 -21   8  123.58    6.31
 -35 -20   3   23.43    2.76
 -34 -20   4    7.42    2.96
 -33 -20   5   56.00    3.70
 -32 -20   6    5.53    3.46
 -31 -20   7   44.83    4.29
 -11 -20   7  267.81    8.66
 -29 -20   8   -6.53    3.87
 -13 -20   8  106.66    6.85
 -26 -20   9  107.53    6.15
 -25 -20   9  112.08    6.32
 -16 -20   9    3.67    5.63
 -15 -20   9  287.54    8.20
 -35 -19   5    3.68    2.60
 -34 -19   6  110.17    4.13
 -31 -19   8    4.10    3.64
 -29 -19   9    5.80    4.17
 -13 -19   9    0.29    5.30
 -26 -19  10    8.16    4.97
 -25 -19  10   11.00    5.18
 -16 -19  10   68.71    6.60
 -15 -19  10  198.35    7.30
 -36 -18   5   36.03    3.14
 -35 -18   6   18.36    3.18
 -34 -18   7    1.74    3.20
 -11 -18   9  312.19    8.92
 -29 -18  10  122.14    5.77
 -13 -18  10  101.01    6.65
 -26 -18  11   31.94    4.30
 -25 -18  11   42.51    5.75
 -17 -18  11  323.59    9.43
 -11 -17  10   96.30    6.36
 -14 -17  11   42.53    6.00
 -24 -17  12    5.74    5.42
 -23 -17  12   74.91    6.55
 -22 -17  12  107.55    6.98
 -21 -17  12   64.25    6.54
 -20 -17  12   24.68    6.09
 -19 -17  12    9.62    5.88
 -18 -17  12    1.40    5.73
 -17 -17  12  174.93    7.08
 -37 -16   6   -1.22    2.51
 -36 -16   7   34.46    3.36
 -35 -16   8   22.00    3.60
 -32 -16  10  190.25    6.23
 -30 -16  11   55.25    5.21
 -12 -16  11   33.93    5.75
 -15 -16  12    8.57    5.61
 -14 -16  12    8.13    4.26
 -36 -15   8    3.14    3.03
 -33 -15  10   12.71    4.08
 -31 -15  11  191.78    6.62
 -13 -15  12    9.13    5.31
 -25 -15  13  240.70    8.27
 -18 -15  13   29.20    6.12
 -17 -15  13    8.14    5.72
 -16 -15  13   15.71    4.55
 -27 -14  13    6.43    5.79
 -15 -14  13    0.33    5.36
 -14 -14  13  133.59    6.43
 -36 -13   9   24.60    4.02
 -33 -13  11    3.62    4.17
 -31 -13  12   51.00    5.06
 -28 -13  13  125.35    6.83
 -24 -13  14  147.81    7.87
 -23 -13  14    7.81    6.04
 -22 -13  14  153.64    7.89
 -21 -13  14   38.94    6.49
 -20 -13  14  245.03    9.06
 -19 -13  14   38.41    6.50
 -18 -13  14   12.95    6.21
 -17 -13  14    7.28    4.70
 -34 -12  11   28.05    4.49
 -32 -12  12    5.06    4.69
 -26 -12  14   -0.95    5.51
 -25 -12  14  122.06    7.41
 -16 -12  14  330.80   10.22
 -37 -11   9   72.04    4.45
 -36 -11  10    4.78    3.55
 -27 -11  14   99.07    7.46
 -33 -10  12    2.16    5.15
 -31 -10  13  116.28    6.91
 -28 -10  14   88.12    7.09
 -22 -10  15  187.45    8.18
 -21 -10  15  451.14   12.11
 -28  -9  14    3.16    6.30
 -23  -9  15  238.25   10.40
 -21  -9  15  237.58   10.23
 -20  -9  15  484.13   13.27
 -23  -8  15   18.88    7.75
 -22  -8  15   74.88    8.96
 -24 -25  -3   41.13    3.91
 -23 -25  -3   17.68    4.40
 -19 -25  -3   13.11    4.48
 -24 -25  -2   10.24    3.67
 -22 -25  -2   77.56    4.95
 -20 -25  -2   16.36    4.10
 -19 -25  -2    4.17    3.98
 -18 -25  -2   -1.53    3.76
 -23 -25  -1    0.47    4.02
 -22 -25  -1  289.05    7.03
 -21 -25  -1    4.33    4.40
 -20 -25  -1    9.98    4.19
 -19 -25  -1    4.77    3.94
 -29 -24  -4   21.31    2.72
 -29 -24  -3    0.09    2.77
 -29 -24  -2   29.88    3.13
 -28 -24  -1   -6.09    2.94
 -14 -24  -1   77.29    6.18
 -28 -24   0   17.44    3.32
 -27 -24   0   -3.14    3.87
 -14 -24   0  293.57    7.93
 -27 -24   1    7.28    3.58
 -16 -24   1   27.24    5.01
 -15 -24   1  108.43    6.08
 -25 -24   2   26.69    4.41
 -18 -24   2   25.02    5.05
 -17 -24   2   19.58    5.02
 -22 -24   3   14.69    4.65
 -21 -24   3   10.96    4.70
 -20 -24   3   92.89    5.93
 -31 -23  -1    6.04    3.14
 -12 -23   1   47.35    5.42
 -29 -23   2   16.28    3.60
 -26 -23   4   50.91    4.54
 -25 -23   4   12.41    4.61
 -16 -23   4  144.34    7.29
 -23 -23   5  185.59    6.90
 -18 -23   5   38.75    4.44
 -33 -22   0    1.88    2.53
 -32 -22   2   11.38    2.84
 -10 -22   2  487.89   10.03
 -31 -22   3   74.28    3.97
 -11 -22   3   20.19    5.54
 -28 -22   5   17.55    3.98
 -14 -22   5  301.99    8.79
 -26 -22   6   15.34    4.96
 -25 -22   6  134.20    6.25
  -8 -21   2   15.23    5.07
 -33 -21   3   91.34    3.96
  -9 -21   3   89.23    6.35
 -32 -21   4    3.82    3.18
 -10 -21   4   13.11    4.99
 -31 -21   5   12.10    3.67
 -11 -21   5  464.73   10.19
 -29 -21   6   16.78    4.32
 -24 -21   8   52.18    4.65
 -23 -21   8  272.75    8.17
 -22 -21   8   59.12    6.19
 -21 -21   8  151.48    7.54
 -20 -21   8   28.97    6.23
 -19 -21   8  154.28    7.53
 -18 -21   8  122.09    6.21
 -10 -20   6   24.86    4.42
 -30 -20   7  160.67    5.85
 -28 -20   8   89.16    5.41
 -24 -20   9    9.94    5.28
 -21 -20   9    5.78    5.54
 -19 -20   9   28.46    6.04
 -18 -20   9  101.60    7.01
 -17 -20   9  179.92    7.00
 -36 -19   3   93.61    3.42
 -35 -19   4  126.04    3.98
 -33 -19   6  107.59    4.53
 -32 -19   7   10.33    3.79
 -10 -19   7   13.72    5.52
 -30 -19   8   59.36    4.68
 -12 -19   8   21.62    5.46
 -28 -19   9   -1.11    4.41
 -24 -19  10   22.44    5.44
 -23 -19  10  184.15    7.53
 -22 -19  10  138.36    7.21
 -21 -19  10   58.70    6.39
 -20 -19  10   90.43    6.81
 -19 -19  10   11.41    5.74
 -18 -19  10   94.09    6.84
 -17 -19  10   53.53    5.24
 -32 -18   8  110.47    5.05
 -12 -18   9  194.40    7.63
 -28 -18  10    3.14    4.62
 -27 -18  10   15.63    5.00
 -14 -18  10    9.93    5.50
 -24 -18  11    4.40    4.07
 -23 -18  11    0.50    5.36
 -22 -18  11  102.11    6.96
 -20 -18  11   73.77    6.73
 -19 -18  11   60.43    6.54
 -18 -18  11   -0.89    4.30
 -30 -17  10  101.07    5.73
 -12 -17  10   17.58    5.34
 -27 -17  11   -0.89    4.82
 -26 -17  11   61.42    5.90
 -15 -17  11   -0.11    5.59
 -33 -16   9   66.42    4.75
 -13 -16  11   -2.83    5.28
 -17 -16  12    6.97    5.66
 -16 -16  12   53.44    6.30
 -34 -15   9   24.42    3.95
 -28 -15  12    2.94    4.72
 -27 -15  12   53.89    5.72
 -20 -15  13   81.02    6.87
 -19 -15  13  196.02    7.40
 -35 -14   9   16.06    3.81
 -32 -14  11   23.42    4.83
 -29 -14  12   50.13    5.63
 -26 -14  13  222.78    8.09
 -25 -14  13  225.68    8.26
 -16 -14  13    2.94    5.43
 -38 -13   7   61.13    3.58
 -30 -13  12   19.24    4.99
 -27 -13  13  103.05    6.76
 -31 -12  12   45.92    5.42
 -29 -12  13   11.12    5.37
 -24 -12  14   23.40    6.28
 -23 -12  14  556.44   11.93
 -22 -12  14   27.79    6.46
 -21 -12  14   58.09    6.84
 -20 -12  14   54.55    6.62
 -18 -12  14   68.30    6.85
 -17 -12  14  138.15    6.81
 -34 -11  11   62.68    5.17
 -32 -11  12  107.74    6.33
 -29 -11  13    9.24    6.54
 -26 -11  14  135.62    7.72
 -25 -11  14   -7.96    5.77
 -17 -11  14   10.13    5.92
 -16 -11  14   45.62    7.06
 -37 -10   9   14.04    4.23
 -36 -10  10    7.27    4.06
 -30 -10  13   36.34    5.72
 -27 -10  14   11.54    6.18
 -26 -10  14    6.47    6.18
 -27  -9  14  491.60   12.19
 -23 -25  -4   23.98    3.75
 -22 -25  -4   -3.25    3.87
 -21 -25  -4    1.43    3.73
 -22 -25  -3  382.48    7.38
 -21 -25  -3   12.83    4.20
 -20 -25  -3   14.92    3.92
 -28 -24  -5   14.38    3.18
 -28 -24  -3    0.91    3.37
 -28 -24  -2    7.42    3.23
 -27 -24  -1    5.73    3.37
 -15 -24  -1  101.36    5.76
 -26 -24   0  140.89    5.24
 -16 -24   0   24.03    4.79
 -15 -24   0   -5.23    4.55
 -25 -24   1  156.13    5.77
 -24 -24   1    0.03    3.92
 -18 -24   1  155.37    6.55
 -17 -24   1    2.56    4.95
 -23 -24   2   10.49    4.66
 -22 -24   2   23.08    4.62
 -21 -24   2   48.41    5.21
 -20 -24   2   16.02    4.93
 -31 -23  -2   46.25    3.18
 -12 -23   0   -0.27    4.46
 -13 -23   1   32.46    5.31
 -14 -23   2   21.06    5.05
 -27 -23   3   32.47    4.08
 -16 -23   3   65.72    6.02
 -15 -23   3   94.77    6.36
 -20 -23   4   21.01    5.11
 -19 -23   4    5.50    4.90
 -18 -23   4    7.32    5.19
 -17 -23   4   35.35    5.57
 -32 -22   1    5.96    2.86
 -10 -22   1    0.54    4.83
 -31 -22   2    9.75    3.34
 -11 -22   2   69.22    5.73
 -12 -22   3   43.32    5.40
 -29 -22   4   54.02    4.43
 -13 -22   4  229.77    8.04
 -26 -22   5   30.06    5.06
 -15 -22   5   25.13    5.73
 -22 -22   6  261.40    8.20
 -21 -22   6  461.25    9.92
 -20 -22   6  247.86    8.15
 -19 -22   6    0.99    5.43
 -34 -21   1   23.16    2.79
 -33 -21   2   44.74    3.36
 -32 -21   3   16.99    3.33
 -31 -21   4    2.21    3.56
 -11 -21   4  222.47    7.79
 -30 -21   5   65.99    4.45
 -12 -21   5  125.28    7.15
 -28 -21   6   13.61    4.59
 -14 -21   6   13.83    5.54
 -25 -21   7  117.60    6.62
 -24 -21   7    4.42    5.21
 -17 -21   7   -2.89    5.53
 -35 -20   2   16.34    2.65
 -34 -20   3   11.34    2.85
 -33 -20   4   26.96    3.48
 -32 -20   5   92.51    4.58
 -10 -20   5   77.10    6.14
 -31 -20   6   33.39    3.54
 -11 -20   6  266.87    8.43
 -29 -20   7   12.47    4.31
 -26 -20   8   79.32    6.05
 -16 -20   8   31.18    6.01
 -15 -20   8   39.54    4.91
 -31 -19   7   -4.93    3.97
 -29 -19   8   -8.33    4.15
 -13 -19   8   68.58    6.20
 -27 -19   9   11.58    3.82
 -26 -19   9  142.69    6.66
 -36 -18   4   82.87    3.64
 -35 -18   5    4.30    2.86
 -34 -18   6   22.22    3.48
 -33 -18   7   29.50    3.89
 -31 -18   8   22.66    4.15
 -11 -18   8   26.79    5.41
 -29 -18   9   34.81    4.85
 -13 -18   9   57.98    5.93
 -26 -18  10   20.80    5.40
 -16 -18  10  162.69    7.70
 -15 -18  10    6.22    4.26
 -37 -17   4   25.44    2.89
 -34 -17   7   -0.46    3.36
 -33 -17   8   20.19    3.96
 -31 -17   9    0.99    4.23
 -29 -17  10   22.56    4.80
 -13 -17  10   29.27    5.78
 -25 -17  11   -2.29    5.23
 -24 -17  11    8.49    5.52
 -17 -17  11    2.83    6.10
 -16 -17  11    8.74    4.35
 -14 -16  11   35.93    6.03
 -24 -16  12   19.61    4.54
 -23 -16  12   -4.49    5.51
 -22 -16  12  209.32    8.32
 -21 -16  12  551.11   11.47
 -20 -16  12   -6.97    5.69
 -19 -16  12  105.27    7.14
 -18 -16  12   68.91    5.53
 -38 -15   5    1.60    2.50
 -36 -15   7    0.14    3.73
 -35 -15   8   59.08    4.26
 -32 -15  10  105.85    5.64
 -30 -15  11   -7.05    4.51
 -16 -15  12   55.59    6.18
 -15 -15  12  121.81    6.10
 -38 -14   6   21.26    3.12
 -37 -14   7    4.38    3.15
 -36 -14   8   52.56    3.96
 -33 -14  10   45.14    4.82
 -31 -14  11   -3.62    4.51
 -28 -14  12  104.41    6.52
 -14 -14  12   24.83    5.40
 -24 -14  13   88.18    6.60
 -23 -14  13   13.14    5.68
 -22 -14  13   80.11    6.77
 -34 -13  10   14.49    4.15
 -32 -13  11   41.75    5.29
 -26 -13  13   55.17    6.42
 -25 -13  13   -0.81    5.67
 -37 -12   8   96.71    4.81
 -36 -12   9   13.62    3.82
 -33 -12  11  235.22    7.10
 -28 -12  13   18.79    4.39
 -27 -12  13   -1.02    5.37
 -28 -11  13   22.80    5.95
 -24 -11  14   32.50    6.41
 -23 -11  14   72.50    7.39
 -22 -11  14    0.39    5.89
 -21 -11  14   10.44    6.08
 -20 -11  14    7.25    6.08
 -18 -11  14    9.10    6.01
 -32 -10  12   18.29    5.08
 -29 -10  13  187.79    8.08
 -25 -10  14   13.81    6.60
 -24 -10  14   65.80    7.17
 -17 -10  14   50.11    7.28
 -32  -9  12  301.64    9.71
 -30  -9  13   40.47    6.35
 -26  -9  14   64.38    8.11
 -26  -8  14  203.56    9.98
 -28 -24  -4    5.39    2.84
 -27 -24  -3   26.97    3.91
 -27 -24  -2   26.54    3.63
 -15 -24  -2    0.97    3.66
 -26 -24  -1    0.11    3.84
 -16 -24  -1   28.93    4.85
 -25 -24   0    2.07    4.40
 -24 -24   0   33.94    4.36
 -18 -24   0    3.01    4.58
 -17 -24   0   -1.80    4.75
 -23 -24   1   58.39    5.19
 -21 -24   1   65.13    5.62
 -20 -24   1   40.80    5.46
 -19 -24   1  228.38    7.34
 -31 -23  -3    4.33    2.59
 -30 -23  -1    4.82    3.15
 -13 -23   0  115.41    6.23
 -18 -23   3    8.34    5.17
 -17 -23   3   26.28    5.81
 -32 -22   0   10.41    3.11
 -31 -22   1   17.43    3.24
 -30 -22   2    3.27    3.49
 -12 -22   2   37.97    5.39
 -29 -22   3   37.01    4.21
 -13 -22   3   23.09    5.27
 -28 -22   4   16.49    3.14
 -27 -22   4    6.50    4.17
 -15 -22   4  151.93    7.21
 -24 -22   5  108.99    6.21
 -17 -22   5   52.51    5.91
 -34 -21   0   -1.83    2.63
 -10 -21   3  332.23    8.69
 -29 -21   5   33.47    4.60
 -27 -21   6   48.40    5.14
 -26 -21   6  127.87    6.32
 -23 -21   7  282.49    8.38
 -22 -21   7   38.75    5.93
 -20 -21   7   22.80    5.78
 -35 -20   1   -3.56    2.37
 -31 -20   5  159.50    5.47
 -30 -20   6   43.33    4.56
 -12 -20   6   15.67    5.52
 -27 -20   7   43.86    5.33
 -25 -20   8   30.70    4.34
 -24 -20   8   75.70    6.19
 -23 -20   8   39.43    5.82
 -22 -20   8   18.05    5.60
 -21 -20   8   59.11    6.27
 -20 -20   8   40.56    6.14
 -19 -20   8   11.26    5.71
 -18 -20   8   38.04    6.09
 -36 -19   2   38.30    2.83
 -35 -19   3   26.38    3.05
 -33 -19   5   74.21    4.34
 -32 -19   6   65.82    4.36
 -10 -19   6    4.14    5.34
 -30 -19   7   62.41    4.91
 -28 -19   8   -1.80    4.88
 -14 -19   8   15.94    5.54
 -25 -19   9   33.40    5.54
 -24 -19   9   43.92    5.84
 -23 -19   9   23.57    5.71
 -18 -19   9   11.87    5.78
 -32 -18   7   81.79    4.71
 -30 -18   8   12.58    4.71
 -28 -18   9   31.95    5.12
 -14 -18   9   -3.34    5.01
 -25 -18  10    6.75    4.03
 -24 -18  10    0.56    5.31
 -23 -18  10   21.65    5.70
 -21 -18  10   41.14    6.19
 -20 -18  10   -4.09    5.55
 -19 -18  10   10.74    5.75
 -18 -18  10   63.17    6.52
 -17 -18  10   99.11    5.99
 -36 -17   5   31.71    3.37
 -35 -17   6   25.23    3.51
 -32 -17   8   83.11    4.99
 -30 -17   9   73.56    5.30
 -12 -17   9  154.64    6.99
 -28 -17  10    0.14    3.58
 -27 -17  10   47.56    5.67
 -15 -17  10   18.83    5.73
 -14 -17  10   42.27    6.01
 -23 -17  11   29.40    5.94
 -20 -17  11   18.90    6.03
 -19 -17  11   29.69    6.13
 -26 -16  11    9.57    5.40
 -16 -16  11   -1.17    5.31
 -15 -16  11    4.00    5.33
 -37 -15   6   24.30    3.18
 -33 -15   9    2.05    4.25
 -31 -15  10  343.87    7.98
 -29 -15  11   32.90    5.07
 -28 -15  11   96.53    6.22
 -19 -15  12   52.34    6.39
 -18 -15  12    6.48    5.66
 -17 -15  12   21.62    5.70
 -34 -14   9    0.69    3.96
 -32 -14  10    0.93    4.48
 -30 -14  11   76.54    6.05
 -27 -14  12   36.70    5.80
 -15 -14  12    7.97    5.53
 -36 -13   8   60.36    4.19
 -35 -13   9    8.36    3.81
 -31 -13  11   12.67    4.72
 -29 -13  12    1.08    5.06
 -28 -13  12  113.49    6.81
 -24 -13  13   52.16    6.54
 -23 -13  13  199.97    8.37
 -22 -13  13    7.48    5.96
 -21 -13  13   80.92    7.00
 -19 -13  13  250.34    8.98
 -32 -12  11   -2.53    4.22
 -26 -12  13    3.89    5.99
 -16 -12  13   12.62    5.88
 -33 -11  11   11.08    4.98
 -27 -11  13  119.65    7.36
 -28 -10  13  243.01    8.89
 -20 -10  14  209.55    9.32
 -18 -10  14    7.61    4.70
 -25  -9  14   71.40    7.88
 -24  -9  14   -5.34    7.05
 -23  -9  14   27.70    7.04
 -19  -9  14  774.12   14.76
 -26 -24  -6   30.66    3.76
 -27 -24  -4    7.32    3.03
 -26 -24  -3   10.62    3.52
 -25 -24  -2   23.06    4.07
 -17 -24  -2   11.67    4.42
 -16 -24  -2   21.25    4.59
 -25 -24  -1  158.93    5.71
 -24 -24  -1   -5.20    4.12
 -18 -24  -1  154.76    6.32
 -17 -24  -1    1.62    4.35
 -23 -24   0    6.05    4.48
 -22 -24   0    1.82    4.47
 -21 -24   0   -4.49    4.70
 -20 -24   0   76.30    5.87
 -30 -23  -3    7.39    2.97
 -30 -23  -2    9.25    2.89
 -29 -23  -1   23.20    3.61
 -28 -23   0   -3.94    3.57
 -14 -23   0    9.89    4.84
 -15 -23   1   53.57    5.60
 -17 -23   2   50.99    5.71
 -16 -23   2  416.45    9.40
 -22 -23   3    8.57    4.71
 -21 -23   3   39.56    5.25
 -20 -23   3   27.70    5.43
 -31 -22   0    1.22    3.18
 -11 -22   0   -9.56    5.28
 -29 -22   2    6.91    3.77
 -28 -22   3   25.98    4.39
 -14 -22   3  180.29    7.37
 -26 -22   4    5.82    4.72
 -16 -22   4   20.16    6.00
 -23 -22   5   79.67    6.11
 -22 -22   5   47.68    5.81
 -21 -22   5   -0.51    5.29
 -34 -21  -1   19.69    2.90
 -33 -21   1    9.82    3.05
  -9 -21   1   57.18    5.69
 -32 -21   2   12.38    3.31
 -10 -21   2   34.21    5.51
 -31 -21   3   46.61    4.19
 -11 -21   3  204.96    7.85
 -30 -21   4   12.76    3.00
 -28 -21   5    3.79    4.61
 -14 -21   5   19.66    5.71
 -25 -21   6   30.28    5.40
 -24 -21   6  284.82    8.28
 -18 -21   6    2.15    5.52
 -35 -20   0   -1.56    2.35
 -34 -20   2   14.36    3.16
 -33 -20   3   22.14    3.68
 -32 -20   4   13.19    3.84
 -11 -20   5   11.85    3.99
 -29 -20   6   -2.57    4.19
 -26 -20   7   32.72    5.63
 -16 -20   7   12.43    5.69
 -36 -19   1    2.71    2.55
 -31 -19   6   60.48    4.64
 -29 -19   7   -2.62    4.38
 -13 -19   7  221.21    7.97
 -27 -19   8   12.34    5.00
 -16 -19   8  109.57    6.94
 -15 -19   8  280.86    8.77
 -22 -19   9   35.52    4.85
 -21 -19   9   -1.61    4.26
 -20 -19   9  221.31    7.48
 -36 -18   3   24.99    3.04
 -35 -18   4   57.98    3.69
 -34 -18   5   40.03    3.86
 -33 -18   6    5.36    3.73
 -31 -18   7    8.73    4.17
 -12 -18   8  121.15    5.90
 -27 -18   9   16.76    5.15
 -26 -18   9   29.54    5.49
 -15 -18   9   57.29    6.19
 -37 -17   3   29.26    3.02
 -33 -17   7   21.74    3.78
 -31 -17   8    6.36    4.46
 -29 -17   9   23.73    4.99
 -13 -17   9   12.84    5.08
 -25 -17  10   34.60    5.76
 -16 -17  10   77.00    6.59
 -38 -16   3   54.44    3.16
 -13 -16  10  178.54    7.58
 -25 -16  11    0.08    5.34
 -24 -16  11  102.02    6.89
 -23 -16  11   60.12    6.54
 -19 -16  11  281.83    9.11
 -18 -16  11    7.09    5.71
 -17 -16  11   14.94    5.72
 -32 -15   9   68.07    5.35
 -30 -15  10   77.86    5.62
 -15 -15  11    4.18    5.12
 -14 -15  11  179.60    6.79
 -22 -15  12  347.12    8.99
 -21 -15  12   87.43    5.89
 -20 -15  12   11.14    4.56
 -38 -14   5   24.61    3.46
 -35 -14   8   48.08    4.25
 -25 -14  12   26.60    5.73
 -17 -14  12   64.33    6.30
 -16 -14  12  153.68    7.43
 -38 -13   6   69.41    3.87
 -30 -13  11  100.21    6.23
 -29 -12  12   84.86    6.39
 -25 -12  13   39.43    5.11
 -24 -12  13  128.45    8.05
 -23 -12  13  358.05   10.11
 -22 -12  13   31.56    6.27
 -19 -12  13   14.28    5.86
 -17 -12  13   53.51    6.51
 -39 -11   6   34.57    3.30
 -38 -11   7   38.18    3.75
 -37 -11   8   -2.44    3.45
 -34 -11  10   10.00    4.62
 -32 -11  11    8.12    4.93
 -30 -11  12   73.98    6.27
 -33 -10  11   14.78    5.08
 -27 -10  13    3.10    5.86
 -35  -9  10   18.61    5.50
 -33  -9  11   20.32    5.45
 -31  -9  12   10.66    5.70
 -28  -9  13   14.26    6.96
 -22  -9  14   37.55    7.19
 -21  -9  14    4.98    6.82
 -20  -9  14   21.46    7.02
 -28  -8  13   28.70    7.04
 -20  -8  14   27.92    7.88
 -25 -24  -6   20.25    3.90
 -26 -24  -5    3.54    3.01
 -25 -24  -5    5.55    3.85
 -26 -24  -4   -2.48    3.24
 -25 -24  -4   25.31    3.85
 -25 -24  -3   28.96    4.10
 -18 -24  -3  186.99    6.99
 -17 -24  -3   -0.27    4.53
 -24 -24  -2  110.51    5.24
 -23 -24  -2    8.25    3.97
 -22 -24  -2   17.30    5.09
 -19 -24  -2  157.56    6.40
 -18 -24  -2   15.10    4.43
 -22 -24  -1    0.83    3.98
 -21 -24  -1   61.88    5.23
 -20 -24  -1   37.92    5.04
 -29 -23  -3   36.39    4.15
 -29 -23  -2   13.49    3.51
 -28 -23  -1   26.97    3.94
 -14 -23  -1   28.70    5.06
 -27 -23   0   16.34    4.16
 -15 -23   0   10.20    4.98
 -26 -23   1   13.91    4.47
 -25 -23   1   -2.11    4.20
 -17 -23   1    6.03    4.85
 -16 -23   1   84.66    6.08
 -23 -23   2   73.90    5.75
 -21 -23   2   58.78    5.73
 -20 -23   2  228.03    7.66
 -18 -23   2   16.55    5.29
 -32 -22  -3   12.88    2.80
 -30 -22   1    1.95    3.27
 -12 -22   1    7.52    4.86
 -28 -22   2    8.43    3.86
 -14 -22   2  176.78    7.19
 -13 -22   2   21.01    4.02
 -27 -22   3   13.97    4.36
 -26 -22   3   68.90    5.28
 -15 -22   3  364.96    9.32
 -24 -22   4   96.52    6.08
 -19 -22   4   29.27    5.59
 -18 -22   4   89.81    6.29
 -17 -22   4    5.41    4.14
 -34 -21  -2   21.18    2.74
 -33 -21   0    6.29    2.80
 -32 -21   1   23.45    3.50
 -10 -21   1   88.49    6.05
 -31 -21   2   20.24    3.65
 -11 -21   2   80.55    6.02
 -30 -21   3   57.63    4.62
 -12 -21   3   22.74    5.21
 -29 -21   4    3.24    3.42
 -28 -21   4   73.72    5.20
 -13 -21   4   65.46    6.14
 -27 -21   5  108.95    5.07
 -16 -21   5  329.06    9.05
 -15 -21   5   14.90    5.65
 -23 -21   6  144.89    7.11
 -22 -21   6   38.50    5.94
 -21 -21   6   11.65    5.64
 -20 -21   6    0.80    5.49
 -19 -21   6  299.26    8.89
 -35 -20  -1    0.77    2.50
 -34 -20   1    6.02    3.06
 -33 -20   2    8.02    3.32
 -32 -20   3   35.87    4.10
 -31 -20   4  102.69    5.19
 -11 -20   4   10.98    5.05
 -30 -20   5   60.60    5.06
 -12 -20   5   89.41    6.31
 -27 -20   6   33.35    5.17
 -25 -20   7   37.16    4.49
 -24 -20   7   13.23    5.43
 -23 -20   7    4.63    5.38
 -22 -20   7   31.40    5.94
 -20 -20   7   37.99    6.08
 -19 -20   7   21.85    5.79
 -18 -20   7   20.62    5.80
 -17 -20   7  576.01   10.76
 -36 -19   0    0.18    2.33
 -35 -19   2   -2.86    2.69
 -34 -19   3    1.73    3.24
 -33 -19   4   73.91    4.49
 -32 -19   5   18.65    4.16
 -30 -19   6   13.79    4.71
 -28 -19   7    9.00    4.87
 -14 -19   7   15.35    5.40
 -25 -19   8    9.92    5.31
 -24 -19   8   88.48    6.48
 -18 -19   8   49.14    6.27
 -17 -19   8  140.67    7.41
 -37 -18   1   18.81    2.55
 -32 -18   6   67.50    4.89
 -28 -18   8   -1.75    4.82
 -14 -18   8   14.24    5.33
 -13 -18   8  530.12   10.25
 -25 -18   9   31.95    5.64
 -24 -18   9   39.84    5.89
 -18 -18   9   54.13    6.39
 -17 -18   9   37.94    6.11
 -36 -17   4   75.58    3.75
 -35 -17   5    0.28    3.23
 -34 -17   6   11.85    2.68
 -32 -17   7   15.29    4.38
 -28 -17   9   18.84    5.53
 -14 -17   9   45.01    5.69
 -24 -17  10   23.11    5.83
 -23 -17  10   15.39    5.88
 -21 -17  10   28.17    6.21
 -20 -17  10   84.20    6.95
 -18 -17  10    0.33    5.64
 -17 -17  10    8.13    4.37
 -37 -16   4    3.69    3.13
 -30 -16   9   70.56    5.85
 -27 -16  10    5.92    5.21
 -15 -16  10    2.25    5.46
 -22 -16  11    2.25    4.42
 -21 -16  11   34.63    5.00
 -20 -16  11  491.56   10.30
 -37 -15   5    7.08    3.22
 -36 -15   6   36.36    3.88
 -35 -15   7   -2.25    3.61
 -17 -15  11   35.67    5.81
 -37 -14   6   93.91    4.15
 -31 -14  10   25.21    5.02
 -28 -14  11   61.71    6.11
 -24 -14  12  135.77    6.42
 -19 -14  12   45.86    6.31
 -18 -14  12    4.62    4.21
 -35 -13   8  211.44    6.74
 -34 -13   9   32.83    4.42
 -32 -13  10   65.67    5.38
 -26 -13  12   56.83    6.36
 -25 -13  12   29.10    6.12
 -16 -13  12    8.25    5.39
 -37 -12   7   -1.79    4.10
 -36 -12   8    6.84    4.04
 -33 -12  10   -2.45    4.51
 -31 -12  11   11.65    5.08
 -28 -12  12   15.25    5.56
 -27 -12  12   16.47    5.75
 -21 -12  13   26.49    4.86
 -20 -12  13   24.50    4.84
 -35 -11   9   -2.01    4.27
 -29 -11  12   15.37    5.69
 -25 -11  13   91.97    6.02
 -24 -11  13   -1.87    6.22
 -23 -11  13   39.61    6.49
 -19 -11  13   17.51    5.96
 -38 -10   7   35.22    3.91
 -32 -10  11   51.39    5.80
 -30 -10  12   70.68    6.37
 -26 -10  13   10.58    6.02
 -25 -10  13   72.52    6.97
 -36  -9   9    6.71    4.80
 -30  -9  12    3.47    5.53
 -27  -8  13    8.09    6.72
 -23 -24  -6   30.77    4.65
 -24 -24  -5   48.69    4.34
 -23 -24  -5   45.99    4.93
 -24 -24  -4   24.01    4.10
 -23 -24  -4   13.51    4.15
 -22 -24  -4   30.19    5.12
 -21 -24  -4   11.84    4.89
 -22 -24  -3    6.74    4.35
 -21 -24  -2   46.19    5.08
 -29 -23  -7   17.74    2.76
 -29 -23  -6   24.53    3.11
 -29 -23  -5   17.26    3.20
 -29 -23  -4   13.13    3.34
 -28 -23  -2   -0.37    3.45
 -14 -23  -2   21.34    4.93
 -27 -23  -1    0.56    3.85
 -15 -23  -1   56.19    5.58
 -26 -23   0   -1.27    4.23
 -25 -23   0    3.35    4.23
 -16 -23   0    8.16    5.21
 -24 -23   1  258.52    7.30
 -23 -23   1    4.62    4.67
 -21 -23   1   21.46    5.26
 -20 -23   1   15.29    5.16
 -19 -23   1    8.78    5.07
 -18 -23   1   22.40    5.25
 -32 -22  -4    2.81    2.55
 -30 -22   0   46.57    4.17
 -12 -22   0  444.88    9.71
 -29 -22   1    2.32    3.49
 -13 -22   1  125.28    6.60
 -27 -22   2   70.98    5.02
 -15 -22   2    6.77    5.17
 -25 -22   3   82.31    5.96
 -24 -22   3   17.07    5.15
 -18 -22   3  233.03    8.09
 -16 -22   3   39.96    4.77
 -33 -21  -1    5.43    3.03
 -32 -21   0    2.41    3.16
 -10 -21   0    3.05    4.56
 -29 -21   3   18.21    4.22
 -13 -21   3   19.97    5.28
 -27 -21   4    5.89    4.67
 -15 -21   4   87.47    6.54
 -14 -21   4   50.75    4.93
 -25 -21   5  126.84    6.67
 -24 -21   5  158.56    7.17
 -19 -21   5    4.63    5.62
 -35 -20  -2   18.79    2.67
 -34 -20   0   20.75    3.06
 -10 -20   3   54.92    4.80
 -30 -20   4   35.38    4.53
 -12 -20   4   45.92    5.69
 -29 -20   5   18.98    4.67
 -28 -20   5   81.75    5.68
 -13 -20   5   28.45    5.62
 -26 -20   6    1.39    5.29
 -16 -20   6  211.01    8.34
 -21 -20   7   39.16    4.91
 -35 -19   1    4.42    2.99
 -31 -19   5   14.02    4.44
 -11 -19   5  957.21   13.51
 -29 -19   6    3.75    4.68
 -27 -19   7   22.16    5.19
 -15 -19   7    3.66    5.36
 -23 -19   8   35.02    4.80
 -22 -19   8  271.45    8.75
 -21 -19   8   27.55    6.00
 -20 -19   8  163.31    7.73
 -19 -19   8   88.12    5.74
 -37 -18   0   -3.69    2.26
 -36 -18   2   14.45    2.88
 -34 -18   4    4.57    3.58
 -33 -18   5  115.06    4.98
 -27 -18   8    8.85    5.16
 -15 -18   8   18.34    5.45
 -23 -18   9    1.66    4.24
 -22 -18   9   31.82    6.07
 -20 -18   9  295.41    9.12
 -19 -18   9   25.12    4.76
 -37 -17   2   32.09    3.15
 -33 -17   6   26.92    4.08
 -30 -17   8  209.67    6.26
 -26 -17   9    8.84    5.36
 -16 -17   9   -3.68    5.34
 -15 -17   9   48.63    5.99
 -38 -16   2    2.38    2.62
 -33 -16   7   23.98    4.36
 -31 -16   8    9.93    4.59
 -29 -16   9   44.97    5.82
 -26 -16  10   25.21    5.75
 -25 -16  10    4.98    5.63
 -17 -16  10  205.72    8.17
 -24 -15  11  591.87   11.67
 -23 -15  11  149.91    8.00
 -22 -15  11   20.73    6.05
 -21 -15  11   87.65    7.04
 -20 -15  11   21.60    6.17
 -19 -15  11  298.53    9.21
 -18 -15  11  128.81    7.27
 -39 -14   3   -0.04    2.55
 -35 -14   7   17.13    4.15
 -34 -14   8   16.92    4.43
 -32 -14   9  300.98    7.92
 -30 -14  10   24.53    5.23
 -27 -14  11    2.84    5.17
 -26 -14  11   12.81    5.51
 -15 -14  11    8.51    5.15
 -39 -13   4    3.17    2.87
 -38 -13   5   43.98    3.96
 -37 -13   6    5.65    4.02
 -36 -13   7   69.37    4.57
 -33 -13   9    2.16    4.71
 -31 -13  10  159.48    6.79
 -28 -13  11   15.89    5.64
 -24 -13  12  467.49   10.88
 -23 -13  12   54.43    6.51
 -22 -13  12  213.51    8.49
 -21 -13  12  127.35    7.41
 -38 -12   6  163.28    4.94
 -34 -12   9   44.71    4.91
 -32 -12  10   24.14    5.17
 -30 -12  11   18.81    5.40
 -26 -12  12   66.85    6.62
 -36 -11   8   87.24    5.07
 -31 -11  11    7.22    5.18
 -28 -11  12  109.55    7.13
 -22 -11  13   47.66    5.36
 -20 -11  13   22.17    4.83
 -35 -10   9   -2.98    5.28
 -24 -10  13  141.21    7.91
 -23 -10  13    2.37    5.88
 -19 -10  13  146.11    7.92
 -32  -9  11    0.97    5.33
 -29  -9  12    2.69    7.19
 -26  -9  13  268.35    9.96
 -25  -9  13   66.04    7.47
 -30  -8  12    6.49    6.30
 -26  -8  13   55.92    7.61
 -22 -24  -5   29.29    4.28
 -28 -23  -7   12.28    2.97
 -28 -23  -6   10.56    3.62
 -28 -23  -4   18.74    3.75
 -28 -23  -3    6.55    3.57
 -15 -23  -2   47.34    5.64
 -26 -23  -1   16.51    4.35
 -25 -23  -1    3.22    4.11
 -17 -23  -1    4.00    4.80
 -16 -23  -1   94.19    6.17
 -24 -23   0    7.69    4.86
 -23 -23   0  102.44    5.92
 -22 -23   0   -1.07    4.71
 -20 -23   0    3.29    4.86
 -19 -23   0   45.95    5.47
 -18 -23   0    8.18    5.37
 -17 -23   0   51.85    5.60
 -31 -22  -4    3.22    2.98
 -12 -22  -1   12.31    5.06
 -13 -22   0   -0.19    4.84
 -28 -22   1    4.35    4.18
 -14 -22   1  117.28    6.43
 -26 -22   2   12.49    4.62
 -17 -22   2   23.26    5.62
 -16 -22   2  129.73    6.88
 -20 -22   3   22.75    5.36
 -19 -22   3    7.10    5.26
 -33 -21  -2   44.09    3.60
 -32 -21  -1   23.71    3.47
 -11 -21   1   86.21    6.24
 -30 -21   2   17.80    3.11
 -12 -21   2    9.07    5.06
 -28 -21   3   59.96    5.34
 -14 -21   3  172.92    7.42
 -25 -21   4  198.13    7.40
 -17 -21   4    4.56    5.24
 -22 -21   5   60.00    5.14
 -21 -21   5   37.45    4.80
 -20 -21   5  137.88    6.25
 -35 -20  -3   23.86    2.77
 -34 -20  -1    4.05    2.80
 -33 -20   1   44.28    3.82
 -32 -20   2   95.20    4.85
 -31 -20   3   82.38    4.90
 -11 -20   3  127.95    6.86
 -29 -20   4    1.84    4.45
 -13 -20   4   48.38    5.80
 -27 -20   5   34.38    5.32
 -25 -20   6   31.72    4.44
 -24 -20   6   20.37    5.59
 -22 -20   6  118.52    7.09
 -21 -20   6   17.50    5.85
 -20 -20   6   33.91    6.03
 -19 -20   6   58.45    6.47
 -18 -20   6   82.75    6.73
 -17 -20   6   -0.10    4.16
 -36 -19  -1   -0.85    2.40
 -34 -19   2   33.74    3.71
 -33 -19   3   84.17    4.57
 -32 -19   4   42.71    4.61
 -30 -19   5   24.48    5.06
 -12 -19   5   10.29    5.31
 -28 -19   6  151.74    6.58
 -25 -19   7   69.63    6.23
 -24 -19   7   15.77    5.65
 -17 -19   7   -1.89    5.46
 -16 -19   7   38.07    4.85
 -37 -18  -1   19.74    2.55
 -36 -18   1   14.94    2.94
 -32 -18   5   22.73    4.29
 -31 -18   6   35.76    3.83
 -29 -18   7   19.09    3.91
 -28 -18   7  107.91    6.35
 -25 -18   8   34.04    6.14
 -24 -18   8   12.44    5.67
 -17 -18   8  213.29    8.21
 -16 -18   8   97.02    5.79
 -36 -17   3    3.98    3.02
 -35 -17   4   53.41    4.03
 -34 -17   5    2.73    3.49
 -31 -17   7   25.75    4.73
 -29 -17   8   -1.62    3.63
 -28 -17   8   14.25    5.32
 -14 -17   8  355.63    9.24
 -25 -17   9    1.89    5.48
 -24 -17   9   -9.29    5.47
 -18 -17   9   98.54    6.99
 -17 -17   9   27.49    6.07
 -37 -16   3   28.92    3.40
 -36 -16   4    1.72    3.18
 -35 -16   5   69.44    4.42
 -34 -16   6   -2.89    3.50
 -32 -16   7  134.64    5.88
 -28 -16   9   22.82    5.47
 -14 -16   9   29.45    5.68
 -24 -16  10   16.42    5.96
 -23 -16  10   17.28    5.99
 -22 -16  10   69.33    6.77
 -21 -16  10   79.46    6.95
 -20 -16  10  413.88   10.36
 -19 -16  10  101.33    7.06
 -18 -16  10   32.41    6.04
 -15 -15  10   83.36    6.57
 -37 -14   5   29.62    3.81
 -36 -14   6   17.20    4.06
 -33 -14   8    2.36    4.31
 -31 -14   9   36.17    5.17
 -29 -14  10    5.39    5.00
 -18 -14  11   15.55    5.67
 -16 -14  11   28.55    4.40
 -34 -13   8  219.65    6.77
 -30 -13  10   11.95    5.30
 -27 -13  11    2.17    5.49
 -29 -12  11    3.72    5.38
 -25 -12  12   80.97    6.99
 -24 -12  12   27.18    6.62
 -23 -12  12  107.29    7.38
 -19 -12  12  177.67    8.05
 -18 -12  12  134.76    7.60
 -39 -11   5   27.77    3.37
 -38 -11   6   45.31    3.99
 -37 -11   7   26.64    3.98
 -34 -11   9    3.16    4.31
 -32 -11  10   33.49    5.46
 -27 -11  12   31.25    6.09
 -26 -11  12  541.73   11.57
 -36 -10   8   15.31    4.35
 -33 -10  10   28.94    5.38
 -31 -10  11    4.44    5.30
 -28 -10  12    9.83    5.86
 -35  -9   9   51.28    5.55
 -31  -9  11   -0.98    6.49
 -28  -9  12    1.00    6.25
 -24  -9  13   55.21    7.20
 -22  -9  13    4.73    6.47
 -21  -9  13   97.00    8.03
 -20  -9  13   91.42    7.97
 -34  -8  10   63.06    6.24
 -32  -8  11   82.29    7.16
 -29  -8  12   53.28    7.06
 -25  -8  13  203.12    9.63
 -24  -8  13   32.04    7.27
 -25  -7  13   57.92    8.54
 -27 -23  -6   14.73    3.97
 -27 -23  -5   34.17    3.89
 -26 -23  -3    7.33    3.85
 -16 -23  -3   64.75    5.51
 -25 -23  -2   23.75    4.42
 -17 -23  -2   44.51    5.41
 -16 -23  -2  403.24    9.08
 -24 -23  -1  243.68    7.33
 -23 -23  -1   -0.01    4.59
 -22 -23  -1    7.83    4.76
 -20 -23  -1    9.43    5.00
 -21 -23   0  104.22    5.31
 -31 -22  -6   -0.03    2.71
 -30 -22  -3    5.77    3.44
 -13 -22  -1  112.54    6.32
 -14 -22   0   62.47    5.85
 -16 -22   1   13.81    5.19
 -15 -22   1  116.46    5.63
 -20 -22   2   18.11    5.47
 -19 -22   2   19.69    5.59
 -18 -22   2   64.58    6.23
 -31 -21   0  242.99    6.08
 -11 -21   0  410.41    9.36
 -30 -21   1   33.61    4.39
 -29 -21   2   44.57    4.91
 -28 -21   2   40.89    5.17
 -13 -21   2    7.52    4.95
 -27 -21   3   74.98    5.64
 -26 -21   3   -5.68    4.82
 -24 -21   4   42.26    5.84
 -23 -21   4   19.75    5.96
 -22 -21   4   10.27    5.54
 -34 -20  -2   25.48    3.28
 -33 -20   0    0.04    3.25
 -32 -20   1   24.31    4.08
 -31 -20   2   57.07    4.65
 -11 -20   2   -0.43    4.87
 -30 -20   3    9.25    4.58
 -12 -20   3   11.90    5.42
 -28 -20   4    9.80    4.91
 -26 -20   5    3.92    5.17
 -36 -19  -2   32.99    2.92
 -35 -19   0    9.81    3.14
 -34 -19   1   -1.88    3.28
 -32 -19   3   30.23    4.54
 -31 -19   4   17.48    4.41
 -29 -19   5   89.35    5.91
 -13 -19   5  178.84    7.61
 -27 -19   6    6.09    5.08
 -26 -19   6    7.74    5.30
 -15 -19   6   24.46    5.65
 -23 -19   7   21.40    4.60
 -21 -19   7   14.27    5.91
 -20 -19   7   10.69    5.79
 -19 -19   7   12.58    5.79
 -35 -18   2    9.59    3.37
 -34 -18   3  192.58    5.68
 -33 -18   4   -0.33    3.75
 -30 -18   6   18.50    4.89
 -27 -18   7    4.63    5.20
 -15 -18   7   20.01    5.48
 -14 -18   7   32.83    4.53
 -23 -18   8  167.24    7.81
 -22 -18   8  319.05    9.37
 -21 -18   8   35.83    6.24
 -20 -18   8   -1.62    5.64
 -19 -18   8   58.17    6.55
 -37 -17   1    5.47    2.83
 -33 -17   5    7.69    4.28
 -32 -17   6    8.57    3.28
 -30 -17   7   13.93    4.97
 -15 -17   8   32.34    5.61
 -23 -17   9   45.76    5.20
 -22 -17   9  143.24    7.72
 -21 -17   9   28.20    6.32
 -20 -17   9   94.70    7.15
 -19 -17   9  122.34    6.38
 -38 -16   1    5.69    2.85
 -33 -16   6   27.56    4.67
 -30 -16   8   10.89    3.78
 -29 -16   8   52.25    5.84
 -27 -16   9    4.64    5.45
 -26 -16   9   12.81    5.71
 -16 -16   9   21.85    5.78
 -15 -16   9    5.38    5.45
 -26 -15  10   27.60    4.80
 -25 -15  10  122.19    7.64
 -24 -15  10   28.87    6.21
 -18 -15  10   47.24    6.12
 -16 -15  10   10.83    4.19
 -34 -14   7   26.08    4.72
 -28 -14  10   56.26    6.03
 -21 -14  11  210.12    8.52
 -19 -14  11  168.22    6.92
 -39 -13   3    2.97    2.78
 -35 -13   7   64.34    5.04
 -29 -13  10  131.23    7.02
 -26 -13  11    7.43    5.79
 -25 -13  11    7.12    5.57
 -17 -13  11  -10.88    5.14
 -39 -12   4   -1.29    3.03
 -38 -12   5  101.71    4.60
 -37 -12   6   66.74    4.40
 -36 -12   7  135.92    5.50
 -31 -12  10   -3.51    5.03
 -28 -12  11  251.23    8.62
 -22 -12  12   59.01    5.52
 -21 -12  12   37.22    6.34
 -20 -12  12   41.98    5.16
 -35 -11   8   64.86    5.23
 -25 -11  12   35.58    6.44
 -24 -11  12   93.87    7.25
 -18 -11  12   28.65    6.18
 -40 -10   4    8.63    3.05
 -39 -10   5  112.23    4.56
 -38 -10   6    0.94    4.23
 -37 -10   7  151.52    5.81
 -32 -10  10   44.50    6.67
 -30 -10  11  101.12    6.96
 -27 -10  12    6.64    4.60
 -26 -10  12   40.45    6.48
 -33  -9  10   12.70    5.34
 -27  -9  12  526.81   12.12
 -23  -8  13   22.08    5.41
 -22  -8  13   -1.88    6.96
 -21  -8  13  368.29   11.57
 -22  -7  13   43.26    7.99
 -26 -23  -5   80.60    4.85
 -26 -23  -4   49.85    4.27
 -25 -23  -4    8.49    4.87
 -25 -23  -3    2.71    4.27
 -24 -23  -3   23.58    4.43
 -17 -23  -3   31.32    5.34
 -24 -23  -2   21.98    4.55
 -21 -23  -2   58.73    5.59
 -20 -23  -2  227.89    7.52
 -18 -23  -2   23.97    5.01
 -30 -22  -7   20.44    3.06
 -30 -22  -6   13.36    3.31
 -30 -22  -5   -2.76    3.21
 -30 -22  -4    4.57    3.28
 -29 -22  -2    8.12    3.89
 -13 -22  -2   11.38    5.07
 -14 -22  -1  120.67    6.58
 -26 -22   0  154.99    6.22
 -16 -22   0   33.93    5.41
 -15 -22   0    3.40    4.78
 -23 -22   1    1.17    4.79
 -19 -22   1   70.36    6.30
 -18 -22   1  255.35    8.30
 -17 -22   1   46.06    5.87
 -31 -21  -1    2.52    3.68
 -11 -21  -1   79.52    6.11
 -30 -21   0   -0.43    3.93
 -12 -21   0   -0.38    5.09
 -29 -21   1    4.20    4.13
 -27 -21   2    2.71    4.66
 -15 -21   2   88.78    6.50
 -14 -21   2    1.25    3.84
 -24 -21   3   30.08    5.65
 -18 -21   3   47.98    6.06
 -17 -21   3   13.09    5.66
 -16 -21   3  177.97    6.80
 -34 -20  -3    2.68    3.03
 -33 -20  -1   35.45    3.73
 -30 -20   2  119.14    5.91
 -29 -20   3   28.85    5.21
 -13 -20   3    9.76    5.19
 -27 -20   4    0.92    4.98
 -15 -20   4   85.27    6.96
 -24 -20   5   30.84    5.85
 -23 -20   5    3.86    5.59
 -22 -20   5   17.18    5.84
 -19 -20   5  264.14    9.07
 -18 -20   5   94.63    6.90
 -35 -19  -1    1.80    2.89
 -30 -19   4   29.75    5.28
 -12 -19   4   17.13    5.32
 -28 -19   5   46.22    5.84
 -25 -19   6    2.43    5.46
 -24 -19   6   29.88    5.96
 -18 -19   6   13.89    5.89
 -17 -19   6    8.97    5.62
 -16 -19   6   34.64    4.70
 -36 -18   0   17.91    2.99
 -35 -18   1   16.34    3.50
 -33 -18   3    9.59    4.26
 -32 -18   4   12.52    4.32
 -31 -18   5   13.23    3.62
 -29 -18   6    0.95    4.93
 -28 -18   6   43.60    5.70
 -13 -18   6  126.77    7.12
 -26 -18   7   21.73    5.63
 -25 -18   7   29.93    5.92
 -17 -18   7   39.98    6.08
 -16 -18   7   45.18    6.02
 -37 -17   0    3.60    2.71
 -34 -17   4    5.03    4.03
 -31 -17   6  133.87    6.25
 -29 -17   7   27.29    5.45
 -26 -17   8   13.27    5.65
 -25 -17   8    9.04    5.77
 -17 -17   8   51.22    6.27
 -16 -17   8   31.38    5.83
 -38 -16   0    3.23    2.71
 -37 -16   2   21.20    3.14
 -36 -16   3   11.77    3.52
 -35 -16   4   20.27    3.98
 -34 -16   5   42.33    4.60
 -31 -16   7   15.32    4.90
 -25 -16   9    8.22    5.70
 -24 -16   9  117.89    7.28
 -23 -16   9   20.07    6.16
 -18 -16   9  487.50   10.89
 -17 -16   9   83.19    6.92
 -38 -15   2    4.70    3.11
 -37 -15   3    0.94    3.28
 -28 -15   9   17.54    5.70
 -27 -15   9   68.11    6.53
 -23 -15  10   97.16    7.21
 -22 -15  10  958.56   14.46
 -21 -15  10   92.03    7.16
 -20 -15  10  263.97    8.99
 -19 -15  10  347.80    9.69
 -36 -14   5   85.17    4.86
 -35 -14   6   83.05    5.26
 -32 -14   8   27.55    4.89
 -16 -14  10   76.37    6.26
 -38 -13   4   10.55    3.41
 -37 -13   5   26.66    3.83
 -36 -13   6  168.78    5.82
 -33 -13   8   59.49    5.67
 -31 -13   9   31.36    5.87
 -28 -13  10  154.86    7.44
 -23 -13  11   36.60    6.71
 -18 -13  11  138.09    7.37
 -30 -12  10   12.59    5.53
 -27 -12  11   53.73    5.30
 -26 -12  11   19.84    6.02
 -40 -11   3    3.67    2.97
 -39 -11   4   18.50    4.09
 -36 -11   7   31.24    4.57
 -33 -11   9   25.06    5.37
 -31 -11  10   15.22    5.46
 -23 -11  12   46.97    5.43
 -21 -11  12  344.97    9.91
 -20 -11  12    9.25    5.81
 -19 -11  12   19.38    4.72
 -35 -10   8   13.44    5.67
 -29 -10  11    5.13    6.15
 -25 -10  12   21.30    6.19
 -24 -10  12   79.98    7.12
 -40  -9   4   43.13    3.43
 -39  -9   5   16.68    4.37
 -38  -9   6   33.89    4.71
 -37  -9   7   -0.83    4.05
 -34  -9   9   68.00    5.89
 -30  -9  11    4.13    5.70
 -26  -9  12  446.12   11.66
 -30  -8  11  148.41    9.26
 -27  -8  12   14.09    7.39
 -28  -7  12   13.52    7.27
 -27  -7  12  108.65    9.82
 -25 -23  -7   15.04    4.08
 -24 -23  -7   85.74    5.63
 -25 -23  -6   26.22    4.27
 -24 -23  -6  240.91    7.29
 -25 -23  -5   28.31    4.51
 -24 -23  -5   29.05    4.79
 -24 -23  -4    5.09    4.55
 -23 -23  -4   -4.37    4.40
 -19 -23  -4    0.75    4.52
 -18 -23  -4    3.50    4.83
 -23 -23  -3    4.24    4.59
 -22 -23  -3   -1.25    4.85
 -21 -23  -3   38.42    5.49
 -19 -23  -3   89.06    5.83
 -29 -22  -9   -0.43    2.58
 -29 -22  -8    0.91    2.91
 -29 -22  -5   34.89    3.89
 -29 -22  -4   49.64    4.21
 -28 -22  -3   25.42    4.39
 -28 -22  -2    8.30    4.33
 -14 -22  -2  174.86    7.07
 -27 -22  -1    2.71    4.57
 -26 -22  -1   26.55    5.20
 -16 -22  -1   17.73    5.27
 -15 -22  -1  144.01    6.97
 -25 -22   0   -4.59    4.41
 -18 -22   0   20.93    5.44
 -17 -22   0   -4.10    4.94
 -22 -22   1   11.21    5.21
 -21 -22   1    9.70    5.37
 -32 -21  -7    9.01    2.79
 -32 -21  -6   30.88    3.19
 -32 -21  -4    3.12    3.17
 -12 -21  -1  146.11    6.87
 -29 -21   0  148.95    5.85
 -13 -21   0  323.93    8.84
 -28 -21   1   18.34    4.68
 -14 -21   1  444.37    9.87
 -25 -21   2   79.16    6.15
 -16 -21   2   38.84    6.03
 -22 -21   3  225.07    8.25
 -32 -20   0  125.98    5.27
 -31 -20   1  215.08    6.28
 -12 -20   2    0.78    4.97
 -28 -20   3   41.78    5.50
 -14 -20   3   23.14    5.46
 -26 -20   4   19.42    4.25
 -16 -20   4   11.81    5.82
 -35 -19  -2    4.44    3.03
 -34 -19   0   -1.60    2.55
 -33 -19   1    2.11    3.88
 -32 -19   2   41.34    4.58
 -31 -19   3    9.26    3.35
 -29 -19   4    0.76    4.98
 -27 -19   5   40.37    5.75
 -26 -19   5  167.66    7.41
 -23 -19   6   12.63    4.49
 -21 -19   6   23.25    6.06
 -20 -19   6   62.99    6.63
 -19 -19   6   34.76    6.17
 -36 -18  -1   12.92    3.15
 -34 -18   2    6.87    2.81
 -31 -18   4  170.09    6.56
 -30 -18   5   74.61    5.83
 -27 -18   6   98.07    6.60
 -15 -18   6   18.97    5.54
 -14 -18   6    6.38    3.97
 -24 -18   7   35.72    4.95
 -23 -18   7  110.58    7.26
 -22 -18   7    8.35    6.36
 -21 -18   7    9.90    6.00
 -20 -18   7  134.01    7.93
 -19 -18   7   -0.02    5.73
 -18 -18   7    6.55    5.75
 -37 -17  -1    2.30    2.69
 -36 -17   1   25.07    3.62
 -35 -17   2   20.78    3.94
 -34 -17   3    5.71    4.12
 -32 -17   5    3.35    4.81
 -30 -17   6  160.96    6.91
 -28 -17   7    4.56    4.06
 -27 -17   7   18.74    5.68
 -14 -17   7  101.51    6.50
 -24 -17   8   62.33    5.46
 -23 -17   8  111.31    7.39
 -22 -17   8  507.65   11.23
 -21 -17   8   98.81    7.56
 -20 -17   8   83.02    6.91
 -18 -17   8   44.41    5.14
 -37 -16   1   57.83    3.68
 -33 -16   5  168.03    6.24
 -32 -16   6   50.99    5.47
 -30 -16   7    6.75    5.17
 -15 -16   8  560.42   11.24
 -22 -16   9  257.49    8.14
 -21 -16   9  348.88    9.94
 -20 -16   9  328.36    8.88
 -19 -16   9    6.30    4.44
 -38 -15   1   13.61    3.05
 -33 -15   6   80.49    5.45
 -29 -15   8  113.32    6.86
 -26 -15   9   74.86    6.76
 -16 -15   9   18.70    5.70
 -33 -14   7    1.89    4.42
 -23 -14  10   16.23    6.20
 -17 -14  10   89.84    6.45
 -39 -13   2    3.73    2.99
 -34 -13   7   63.34    5.47
 -32 -13   8   79.21    6.00
 -27 -13  10   54.46    6.61
 -39 -12   3    7.14    3.18
 -36 -12   6   15.66    4.42
 -35 -12   7   31.71    4.72
 -31 -12   9   53.27    6.08
 -29 -12  10  110.67    7.11
 -24 -12  11  284.58    9.42
 -23 -12  11  366.72   10.24
 -38 -11   5    8.39    3.67
 -37 -11   6   -1.63    3.86
 -34 -11   8    0.10    4.95
 -32 -11   9  214.97    7.85
 -30 -11  10  103.44    7.22
 -27 -11  11   19.19    6.10
 -26 -11  11    5.83    6.03
 -40 -10   3   67.33    4.32
 -36 -10   7    0.93    4.51
 -33 -10   9  108.92    6.78
 -31 -10  10    4.33    5.66
 -28 -10  11  218.20    8.91
 -23 -10  12  325.01    9.20
 -22 -10  12   22.68    6.30
 -20 -10  12  147.07    7.81
 -29  -9  11   -0.94    5.83
 -24  -9  12    0.88    6.74
 -39  -8   5  117.14    5.70
 -38  -8   6   81.33    5.97
 -37  -8   7   64.02    5.71
 -34  -8   9   -8.57    5.03
 -26  -8  12   37.43    7.24
 -25  -8  12    2.24    6.64
 -26  -7  12   56.38    7.89
 -23 -23  -6   89.25    5.24
 -22 -23  -6  150.28    6.08
 -21 -23  -6   93.85    5.42
 -23 -23  -5  177.60    6.27
 -22 -23  -5   17.75    4.42
 -20 -23  -5   24.11    4.74
 -19 -23  -5    4.78    4.66
 -22 -23  -4   18.94    4.93
 -21 -23  -4   67.90    5.45
 -20 -23  -4   17.30    4.71
 -28 -22  -9   36.02    3.42
 -29 -22  -7   26.92    3.56
 -29 -22  -6   56.76    4.06
 -28 -22  -4   21.87    4.28
 -27 -22  -3   13.34    4.49
 -27 -22  -2   62.90    5.01
 -26 -22  -2   20.28    4.70
 -15 -22  -2   11.28    5.16
 -25 -22  -1   67.82    5.65
 -24 -22  -1   15.46    5.06
 -17 -22  -1   41.70    6.03
 -23 -22   0   -1.29    4.98
 -22 -22   0   30.74    5.61
 -21 -22   0    9.38    5.46
 -20 -22   0   42.79    5.97
 -19 -22   0    5.21    5.36
 -31 -21  -4   -1.91    3.58
 -12 -21  -2   19.90    5.47
 -13 -21  -1  186.82    7.31
 -28 -21   0   -6.93    4.69
 -14 -21   0    2.68    5.22
 -27 -21   1   -0.62    4.70
 -26 -21   1  163.05    6.95
 -16 -21   1   13.74    5.48
 -15 -21   1   45.26    5.82
 -24 -21   2   -2.14    5.35
 -20 -21   2  114.63    6.94
 -19 -21   2    2.99    5.66
 -18 -21   2    9.35    5.71
 -17 -21   2   59.69    5.23
 -33 -20  -3   24.79    3.86
 -31 -20   0    0.64    4.27
 -30 -20   1    6.12    4.73
 -12 -20   1   -0.58    5.35
 -28 -20   2    4.22    5.00
 -13 -20   2   12.39    5.20
 -27 -20   3   79.69    5.18
 -26 -20   3   13.60    5.56
 -16 -20   3   41.70    6.18
 -15 -20   3   55.70    6.17
 -24 -20   4   10.23    4.37
 -23 -20   4   12.94    5.91
 -22 -20   4    7.77    5.92
 -21 -20   4   12.72    5.92
 -20 -20   4  193.37    8.18
 -19 -20   4   -1.01    5.81
 -35 -19  -4  131.12    4.30
 -35 -19  -3   18.27    3.13
 -34 -19  -1    3.26    3.37
 -33 -19   0  122.76    5.30
 -32 -19   1  113.84    5.69
 -31 -19   2   45.03    5.04
 -30 -19   3    1.79    4.80
 -28 -19   4   37.28    5.53
 -14 -19   4  127.03    7.18
 -25 -19   5   16.04    5.79
 -24 -19   5   -5.58    5.59
 -18 -19   5  107.31    7.15
 -17 -19   5   53.14    6.32
 -36 -18  -2   16.96    3.05
 -35 -18   0   -0.78    3.37
 -34 -18   1   28.17    4.32
 -33 -18   2   37.13    4.55
 -32 -18   3   -3.33    4.62
 -30 -18   4  118.55    6.51
 -29 -18   5   92.89    5.28
 -28 -18   5   16.18    5.50
 -26 -18   6   72.77    6.55
 -25 -18   6  305.65    9.20
 -17 -18   6   40.09    6.19
 -16 -18   6  182.61    7.90
 -36 -17   0    0.43    3.22
 -31 -17   5   51.83    5.55
 -29 -17   6    4.35    5.27
 -26 -17   7   12.38    5.77
 -25 -17   7  197.97    8.26
 -16 -17   7  222.60    8.20
 -38 -16  -1    1.06    2.67
 -36 -16   2    4.60    3.54
 -34 -16   4  104.58    5.55
 -31 -16   6   30.43    5.40
 -29 -16   7   -0.33    5.38
 -26 -16   8    3.74    5.76
 -25 -16   8   27.09    6.20
 -16 -16   8   10.03    5.70
 -39 -15  -1   18.93    2.82
 -37 -15   2   12.36    3.44
 -36 -15   3   70.83    4.61
 -35 -15   4  161.94    5.69
 -34 -15   5    4.87    4.49
 -28 -15   8   41.73    6.11
 -25 -15   9    5.90    4.52
 -24 -15   9  116.72    7.51
 -23 -15   9  -10.62    5.80
 -22 -15   9  142.45    7.93
 -20 -15   9   31.14    6.35
 -19 -15   9  108.26    7.24
 -18 -15   9   23.05    5.90
 -22 -14  10  402.46    9.75
 -21 -14  10  209.17    7.64
 -20 -14  10   87.09    5.91
 -38 -13   3    0.28    3.54
 -37 -13   4   42.11    4.26
 -36 -13   5  139.93    5.72
 -35 -13   6   25.38    4.76
 -26 -13  10  323.88    9.51
 -40 -12   1   50.63    3.33
 -38 -12   4   87.06    4.50
 -37 -12   5  107.46    5.20
 -28 -12  10  235.21    8.67
 -27 -12  10   16.43    6.10
 -22 -12  11  106.27    6.37
 -21 -12  11   -1.50    5.88
 -20 -12  11   24.88    5.04
 -40 -11   2   26.60    3.32
 -35 -11   7   44.57    4.94
 -29 -11  10  127.99    7.77
 -25 -11  11   20.13    6.35
 -39 -10   4   10.33    3.68
 -38 -10   5   14.31    3.91
 -37 -10   6    6.95    4.23
 -34 -10   8  348.46    8.78
 -27 -10  11   65.38    6.82
 -26 -10  11   23.48    6.31
 -35  -9   8   37.10    5.60
 -33  -9   9    7.30    5.29
 -31  -9  10   46.36    6.32
 -28  -9  11   21.65    6.33
 -35  -8   8   13.32    6.18
 -29  -8  11  215.27    9.34
 -24  -8  12    0.12    6.44
 -22  -8  12  195.00    9.56
 -39  -7   5   29.46    4.34
 -38  -7   6   16.80    4.74
 -34  -7   9    8.77    5.97
 -32  -7  10   66.99    7.24
 -29  -7  11    6.42    6.74
 -25  -7  12    2.29    7.25
 -27 -22  -9    2.58    3.39
 -28 -22  -6    5.14    3.82
 -27 -22  -5   22.35    4.52
 -27 -22  -4    9.18    4.50
 -26 -22  -3   63.01    5.55
 -16 -22  -3   47.35    5.77
 -25 -22  -2   36.73    5.22
 -24 -22  -2   -2.69    4.88
 -18 -22  -2   60.21    6.02
 -17 -22  -2   25.50    5.88
 -23 -22  -1    0.71    5.11
 -21 -22  -1    6.62    5.37
 -20 -22  -1   71.62    6.22
 -30 -21 -10    8.68    3.25
 -31 -21  -8    1.59    2.94
 -31 -21  -7   46.60    3.80
 -31 -21  -6   -1.41    3.41
 -31 -21  -5    8.85    3.68
 -13 -21  -2   10.00    4.96
 -14 -21  -1  424.11    9.79
 -15 -21   0   59.28    6.21
 -18 -21   1  543.16   11.17
 -17 -21   1   11.09    5.72
 -33 -20  -8   30.00    3.54
 -33 -20  -7   -0.57    3.27
 -33 -20  -6   11.81    3.59
 -32 -20  -2   88.70    4.83
 -30 -20   0  121.51    6.11
 -12 -20   0   68.67    5.98
 -29 -20   1  125.11    6.25
 -13 -20   1  303.39    8.83
 -27 -20   2    9.89    5.38
 -14 -20   2   40.13    4.75
 -24 -20   3   24.86    6.12
 -23 -20   3   26.48    6.21
 -17 -20   3    6.17    5.80
 -35 -19  -5    1.24    2.96
 -30 -19   2   19.27    5.11
 -29 -19   3   65.13    5.90
 -13 -19   3   58.50    6.07
 -27 -19   4   20.23    4.39
 -26 -19   4   14.82    5.73
 -23 -19   5  217.91    7.59
 -22 -19   5   23.43    6.20
 -21 -19   5    9.44    6.02
 -20 -19   5  195.83    8.32
 -19 -19   5   87.10    5.95
 -36 -18  -4   85.96    4.17
 -36 -18  -3   19.12    3.08
 -35 -18  -1    9.97    3.51
 -34 -18   0   -5.15    3.62
 -31 -18   3   40.45    5.37
 -29 -18   4   72.39    6.19
 -27 -18   5   12.32    5.67
 -15 -18   5   -3.53    5.34
 -24 -18   6   69.10    6.86
 -23 -18   6   65.81    6.81
 -22 -18   6   69.91    6.95
 -21 -18   6   84.57    7.13
 -20 -18   6   24.58    6.28
 -18 -18   6  751.62   13.01
 -37 -17  -2   25.92    3.21
 -35 -17   1   66.35    4.61
 -34 -17   2   26.19    4.58
 -33 -17   3   12.47    4.51
 -32 -17   4  132.61    5.44
 -30 -17   5   31.86    5.57
 -28 -17   6   19.42    5.60
 -27 -17   6   26.73    6.00
 -24 -17   7   49.28    6.55
 -23 -17   7   48.29    7.00
 -22 -17   7   14.67    6.20
 -21 -17   7   31.73    6.40
 -20 -17   7    4.29    6.05
 -19 -17   7   40.46    6.47
 -18 -17   7   11.02    5.93
 -17 -17   7   40.58    5.02
 -38 -16  -2    2.70    2.89
 -37 -16   0    1.61    3.30
 -33 -16   4    0.97    4.56
 -32 -16   5   30.26    5.22
 -30 -16   6    9.52    5.84
 -28 -16   7  101.45    6.85
 -27 -16   7   18.81    6.00
 -24 -16   8   97.87    6.11
 -23 -16   8    7.72    6.17
 -22 -16   8   40.11    6.69
 -21 -16   8  310.94    9.96
 -20 -16   8   12.28    6.11
 -19 -16   8  497.17   11.27
 -18 -16   8  300.83    8.58
 -39 -15  -2   12.20    2.96
 -38 -15   0   -1.46    3.01
 -33 -15   5  104.57    5.94
 -32 -15   6   37.36    5.35
 -30 -15   7   14.65    5.51
 -27 -15   8   17.05    6.05
 -21 -15   9  452.72   10.22
 -39 -14   0    2.86    3.01
 -25 -14   9   10.46    6.13
 -34 -13   6  262.30    7.55
 -33 -13   7   26.38    4.17
 -31 -13   8   34.51    5.53
 -28 -13   9    1.16    5.94
 -21 -13  10   53.42    6.54
 -20 -13  10  189.34    8.27
 -19 -13  10  367.17    9.93
 -39 -12   2   16.49    3.28
 -35 -12   6   19.77    4.86
 -34 -12   7  104.67    6.21
 -32 -12   8  131.37    6.95
 -30 -12   9   30.71    6.09
 -26 -12  10   70.73    7.05
 -39 -11   3   13.85    3.46
 -38 -11   4   20.68    3.97
 -37 -11   5   76.93    5.02
 -36 -11   6   12.19    4.33
 -33 -11   8   23.37    5.45
 -31 -11   9   17.18    5.76
 -28 -11  10   53.29    6.74
 -23 -11  11   11.66    6.10
 -21 -11  11   41.32    6.48
 -19 -11  11  266.85    9.21
 -35 -10   7   18.89    4.75
 -29 -10  10  224.53    8.66
 -25 -10  11   29.62    6.87
 -24 -10  11   68.50    7.11
 -39  -9   4   32.54    4.15
 -38  -9   5   -1.91    4.24
 -34  -9   8   11.53    5.45
 -30  -9  10   34.18    6.77
 -27  -9  11  154.52    8.17
 -36  -8   7   21.89    6.24
 -33  -8   9    4.38    5.67
 -28  -8  11   43.62    7.07
 -35  -7   8   29.99    5.91
 -23  -7  12  171.31    9.59
 -26 -22  -9    3.89    3.82
 -27 -22  -8   18.10    3.70
 -26 -22  -8    9.98    4.61
 -27 -22  -6   29.30    4.51
 -26 -22  -6   10.72    5.32
 -26 -22  -5   32.65    4.89
 -26 -22  -4    6.50    4.78
 -25 -22  -4   32.83    5.34
 -16 -22  -4   17.94    5.19
 -25 -22  -3   87.71    5.86
 -23 -22  -3    3.93    5.12
 -18 -22  -3  228.95    8.05
 -17 -22  -3   15.12    5.34
 -23 -22  -2   37.96    5.66
 -22 -22  -2   19.20    5.45
 -21 -22  -2   59.83    6.11
 -20 -22  -2   19.75    5.48
 -19 -22  -2   27.70    5.69
 -30 -21  -9   -0.06    3.02
 -30 -21  -8   36.67    4.25
 -30 -21  -7   36.57    4.44
 -30 -21  -6   27.28    4.06
 -29 -21  -3   21.21    4.82
 -15 -21  -1   35.00    5.81
 -17 -21   0   16.15    5.66
 -16 -21   0   -5.94    5.09
 -22 -21   1  119.06    7.03
 -21 -21   1   39.01    5.98
 -20 -21   1  255.23    8.72
 -32 -20  -3   36.39    4.32
 -31 -20  -2   56.68    4.88
 -30 -20  -1   11.07    4.55
 -29 -20   0   -2.17    4.72
 -28 -20   1   -2.81    5.07
 -14 -20   1    5.68    5.72
 -26 -20   2   -2.13    5.52
 -25 -20   2   90.43    6.88
 -16 -20   2    0.52    5.55
 -22 -20   3   17.55    4.73
 -34 -19  -4   44.80    3.84
 -33 -19  -2   70.83    4.59
 -32 -19   0   10.31    4.33
 -31 -19   1   17.23    5.23
 -29 -19   2   38.39    5.73
 -28 -19   3   72.57    5.25
 -27 -19   3   81.69    6.69
 -14 -19   3  237.25    8.37
 -23 -19   4   21.09    6.32
 -18 -19   4  231.68    8.73
 -36 -18  -6   14.32    3.32
 -36 -18  -5   32.89    3.42
 -33 -18   1   19.34    4.47
 -32 -18   2   64.26    4.44
 -30 -18   3  103.71    6.54
 -28 -18   4    2.02    5.54
 -26 -18   5   50.30    6.48
 -25 -18   5    5.62    6.10
 -17 -18   5   36.07    6.39
 -16 -18   5  555.21   11.43
 -37 -17  -4   23.50    3.06
 -37 -17  -3   27.07    3.23
 -36 -17  -1   21.89    3.68
 -35 -17   0   71.73    4.76
 -32 -17   3    9.26    5.00
 -31 -17   4  367.78    8.89
 -29 -17   5   31.80    5.75
 -26 -17   6  160.77    8.23
 -16 -17   6  369.85    9.74
 -15 -17   6   45.79    4.89
 -38 -16  -3   52.40    3.45
 -37 -16  -1   57.66    3.94
 -36 -16   1   -3.62    3.64
 -35 -16   2    5.19    3.97
 -34 -16   3  291.18    7.32
 -31 -16   5   16.29    5.83
 -29 -16   6    9.75    5.65
 -26 -16   7   38.22    6.49
 -25 -16   7   73.20    7.11
 -16 -16   7  413.41   10.28
 -38 -15  -1   14.15    3.21
 -36 -15   2   66.27    4.49
 -35 -15   3    5.43    4.38
 -34 -15   4   97.72    5.87
 -31 -15   6  150.67    7.09
 -29 -15   7    5.33    5.70
 -26 -15   8    7.79    4.62
 -25 -15   8   25.92    6.71
 -24 -15   8   30.65    6.52
 -17 -15   8   14.61    5.93
 -39 -14  -1   32.02    3.41
 -38 -14   1   23.08    3.62
 -24 -14   9  216.28    8.74
 -23 -14   9   -0.20    6.05
 -22 -14   9   33.31    6.57
 -21 -14   9  221.54    8.82
 -20 -14   9   48.70    6.45
 -18 -14   9   58.39    6.17
 -36 -13   4   20.63    4.74
 -35 -13   5   73.59    5.69
 -30 -13   8   10.13    5.55
 -40 -12   0   18.68    3.14
 -37 -12   4    9.65    4.19
 -36 -12   5  129.10    5.96
 -33 -12   7  128.03    7.06
 -31 -12   8    9.09    5.72
 -29 -12   9   14.18    5.98
 -25 -12  10   27.88    6.56
 -24 -12  10   76.36    7.71
 -23 -12  10   11.21    6.29
 -40 -11   1    7.78    3.16
 -34 -11   7  108.45    6.58
 -32 -11   8  184.18    7.85
 -27 -11  10   61.27    7.02
 -26 -11  10  553.03   12.07
 -40 -10   2    2.72    3.39
 -39 -10   3  207.57    6.30
 -36 -10   6    8.08    4.71
 -33 -10   8  113.20    7.26
 -22 -10  11  105.23    7.57
 -32  -9   9   12.22    5.80
 -29  -9  10   39.43    6.67
 -25  -9  11  100.76    7.87
 -24  -9  11   -0.41    6.02
 -40  -8   3   16.62    3.87
 -39  -8   4   21.17    4.92
 -38  -8   5    5.54    5.07
 -37  -8   6    8.53    4.81
 -34  -8   8   47.34    5.89
 -32  -8   9    5.94    7.03
 -36  -7   7    3.99    5.60
 -33  -7   9   14.43    6.12
 -24 -22  -9   34.10    5.21
 -25 -22  -7  324.64    7.88
 -25 -22  -6  129.65    6.31
 -25 -22  -5   17.66    4.94
 -24 -22  -5  116.72    6.58
 -18 -22  -5    8.09    6.04
 -17 -22  -5   49.62    5.91
 -24 -22  -4   91.45    6.18
 -23 -22  -4   11.59    5.28
 -22 -22  -4   62.54    6.09
 -18 -22  -4   80.95    6.39
 -22 -22  -3   27.07    5.61
 -21 -22  -3   19.91    5.63
 -20 -22  -3   15.29    5.49
 -19 -22  -3   10.25    5.36
 -28 -21 -11   52.33    4.20
 -29 -21  -9    5.67    4.09
 -29 -21  -5   36.57    4.45
 -27 -21  -2    2.53    5.00
 -15 -21  -2   87.66    6.44
 -25 -21  -1   14.23    5.37
 -17 -21  -1    8.92    5.45
 -16 -21  -1    6.35    5.32
 -23 -21   0   10.26    5.51
 -22 -21   0    1.81    5.54
 -21 -21   0   19.43    6.51
 -20 -21   0  -10.49    6.06
 -19 -21   0   13.69    6.07
 -18 -21   0    6.74    5.77
 -32 -20  -8   18.12    3.50
 -32 -20  -7   99.04    4.38
 -32 -20  -6   -7.24    3.44
 -29 -20  -1  134.70    6.41
 -12 -20  -1    9.05    5.27
 -28 -20   0   70.03    6.06
 -14 -20   0   62.83    6.35
 -13 -20   0    6.70    4.09
 -27 -20   1   15.61    4.30
 -15 -20   1   32.29    5.92
 -24 -20   2   10.19    6.00
 -18 -20   2   37.41    6.48
 -34 -19  -7   -1.59    3.57
 -34 -19  -5   -1.15    3.53
 -33 -19  -3   84.59    4.92
 -32 -19  -1  109.80    5.48
 -31 -19   0  300.27    7.85
 -28 -19   2   11.31    5.65
 -14 -19   2   74.06    6.52
 -13 -19   2   11.83    4.21
 -26 -19   3   45.12    6.48
 -25 -19   3  298.46    9.41
 -16 -19   3  456.08   10.86
 -15 -19   3  127.75    6.37
 -22 -19   4  193.80    7.48
 -21 -19   4  375.88    9.50
 -20 -19   4    2.59    4.60
 -35 -18  -3    4.44    3.44
 -33 -18   0   -3.80    4.56
 -32 -18   1   17.42    5.27
 -29 -18   3   23.48    5.76
 -27 -18   4   70.07    7.07
 -24 -18   5  142.12    7.92
 -22 -18   5    9.01    6.22
 -21 -18   5   13.61    6.31
 -20 -18   5  167.77    8.27
 -19 -18   5  239.33    8.96
 -18 -18   5  369.81   10.24
 -37 -17  -5   14.39    3.09
 -36 -17  -2   41.62    3.92
 -34 -17   1  219.40    6.76
 -33 -17   2   25.87    4.93
 -30 -17   4   16.23    5.55
 -28 -17   5   12.24    5.83
 -27 -17   5   48.85    6.59
 -25 -17   6   43.42    5.37
 -24 -17   6  183.93    8.43
 -23 -17   6   79.43    7.25
 -22 -17   6  385.93   10.58
 -18 -17   6  621.96   12.46
 -17 -17   6   44.86    6.26
 -38 -16  -4   63.94    3.43
 -37 -16  -2   20.82    3.51
 -36 -16   0   13.78    4.03
 -35 -16   1   31.88    4.40
 -32 -16   4   82.67    6.16
 -30 -16   5   -0.62    5.48
 -28 -16   6    7.08    5.92
 -24 -16   7  275.15    9.53
 -23 -16   7   32.89    6.78
 -22 -16   7   41.90    6.85
 -21 -16   7   54.15    7.00
 -20 -16   7  468.11   11.33
 -19 -16   7  131.27    7.86
 -17 -16   7   56.42    5.43
 -37 -15   0   44.45    4.13
 -32 -15   5   14.60    5.32
 -28 -15   7   78.51    5.84
 -27 -15   7    7.27    6.27
 -23 -15   8  664.28   12.85
 -22 -15   8  707.61   13.17
 -21 -15   8   50.66    6.88
 -20 -15   8  331.09    9.94
 -19 -15   8   44.70    6.53
 -18 -15   8  174.98    7.26
 -38 -14   0    1.43    3.49
 -36 -14   3   10.88    3.40
 -33 -14   5   29.64    5.49
 -27 -14   8    4.86    6.10
 -26 -14   8   16.37    6.31
 -40 -13  -2   72.35    3.81
 -33 -13   6   26.88    5.70
 -39 -12   1  122.96    4.90
 -34 -12   6  191.21    7.51
 -30 -12   8   30.20    6.34
 -28 -12   9   30.14    5.07
 -27 -12   9   -1.80    5.93
 -39 -11   2    3.55    3.72
 -36 -11   5   10.42    4.95
 -29 -11   9   -9.53    6.38
 -24 -11  10   -1.05    6.12
 -38 -10   4   10.05    4.13
 -37 -10   5   14.87    4.55
 -34 -10   7  119.23    6.91
 -30 -10   9   31.43    6.43
 -27 -10  10   36.29    6.70
 -40  -9   2   49.68    4.21
 -36  -9   6    2.98    5.08
 -35  -9   7    0.77    5.36
 -33  -9   8    3.36    5.65
 -31  -9   9    0.27    6.25
 -23  -9  11   36.73    6.63
 -39  -7   4   15.71    4.69
 -38  -7   5    2.12    5.04
 -34  -7   8    4.65    5.85
 -30  -7  10   56.09    7.53
 -24 -22  -8   12.29    4.82
 -22 -22  -8    3.30    5.47
 -24 -22  -7   85.78    5.82
 -23 -22  -7   -0.11    4.77
 -22 -22  -7  158.31    7.37
 -24 -22  -6   43.39    5.43
 -23 -22  -6   61.32    5.89
 -21 -22  -6  451.92    9.60
 -19 -22  -6    8.00    5.08
 -22 -22  -5   44.27    5.78
 -21 -22  -5    2.61    5.46
 -20 -22  -5  161.20    7.33
 -19 -22  -5    0.89    5.14
 -28 -21 -10   23.38    3.82
 -29 -21  -8    2.73    3.69
 -29 -21  -7    7.78    3.98
 -29 -21  -6   20.18    4.49
 -28 -21  -5    5.64    4.81
 -28 -21  -4   76.20    5.67
 -27 -21  -3   75.00    6.16
 -15 -21  -3   71.15    6.29
 -26 -21  -2   26.27    5.41
 -25 -21  -2   77.96    6.38
 -17 -21  -2   59.06    6.23
 -16 -21  -2   38.36    6.02
 -24 -21  -1   46.70    5.99
 -23 -21  -1   53.01    6.41
 -22 -21  -1  114.33    7.32
 -21 -21  -1   38.12    6.45
 -19 -21  -1   67.20    7.14
 -31 -20 -10    3.25    3.56
 -31 -20  -5  156.93    5.96
 -29 -20  -2   24.27    5.19
 -28 -20  -1  -10.65    5.01
 -13 -20  -1  301.43    9.10
 -27 -20   0    0.92    5.45
 -15 -20   0    1.12    5.48
 -25 -20   1    2.31    5.76
 -24 -20   1   27.10    6.41
 -18 -20   1   13.92    6.16
 -33 -19  -4   67.07    4.74
 -32 -19  -2   39.74    4.68
 -31 -19  -1   11.57    4.94
 -30 -19   0  -16.03    5.45
 -29 -19   1    3.57    5.52
 -13 -19   1    2.46    5.87
 -27 -19   2    5.27    5.74
 -15 -19   2   19.45    5.82
 -24 -19   3  195.37    8.55
 -23 -19   3   44.60    6.82
 -21 -19   3   11.22    6.43
 -20 -19   3   31.86    6.64
 -19 -19   3   38.39    6.72
 -34 -18  -2    1.62    4.11
 -33 -18  -1   14.17    4.80
 -32 -18   0  520.01    9.65
 -31 -18   1  235.49    7.82
 -28 -18   3   88.58    7.21
 -26 -18   4   -7.38    5.95
 -17 -18   4   50.26    6.69
 -16 -18   4  215.98    8.58
 -36 -17  -3    2.49    3.44
 -35 -17  -1   70.65    4.89
 -34 -17   0    5.60    4.39
 -33 -17   1   25.67    5.11
 -32 -17   2  292.29    8.43
 -31 -17   3   26.13    4.50
 -29 -17   4   11.46    5.82
 -26 -17   5   54.36    7.30
 -16 -17   5  364.32   10.02
 -15 -17   5  308.91    9.31
 -21 -17   6   32.95    5.33
 -38 -16  -5   16.64    2.83
 -37 -16  -3   33.52    3.77
 -36 -16  -1   -3.95    3.79
 -34 -16   2   18.50    3.66
 -31 -16   4   19.99    5.73
 -29 -16   5   92.45    7.40
 -27 -16   6   61.49    5.67
 -26 -16   6   -0.78    6.28
 -38 -15  -2    4.36    3.37
 -36 -15   1   44.44    4.44
 -35 -15   2  159.87    6.36
 -34 -15   3  125.00    6.25
 -33 -15   4   41.63    4.51
 -31 -15   5    2.11    6.02
 -29 -15   6   18.57    6.28
 -26 -15   7   86.17    7.37
 -25 -15   7   20.92    6.64
 -39 -14  -2   40.95    3.59
 -37 -14   1   15.20    4.08
 -36 -14   2    6.78    4.32
 -35 -14   3   24.19    5.10
 -31 -14   6    4.61    5.62
 -29 -14   7   32.17    5.06
 -28 -14   7   25.90    6.54
 -25 -14   8   12.02    6.42
 -24 -14   8  293.93    9.95
 -23 -13   9    7.05    6.37
 -22 -13   9    8.83    6.22
 -21 -13   9   29.22    6.38
 -19 -13   9   18.87    6.02
 -38 -12   2   22.60    4.51
 -37 -12   3    6.94    4.38
 -36 -12   4   95.47    5.96
 -35 -12   5    9.62    5.21
 -32 -12   7   13.06    4.45
 -29 -12   8  230.90    8.82
 -26 -12   9  215.41    8.90
 -25 -12   9  160.31    8.30
 -40 -11   0    0.95    3.45
 -38 -11   3    9.96    4.15
 -37 -11   4   63.35    5.28
 -33 -11   7    0.51    5.53
 -31 -11   8  522.78   11.41
 -28 -11   9   12.07    6.44
 -23 -11  10   14.18    6.35
 -22 -11  10   35.59    6.71
 -40 -10   1    5.67    3.66
 -35 -10   6   20.83    5.16
 -32 -10   8  207.09    8.36
 -29 -10   9   43.02    6.84
 -26 -10  10   52.08    7.09
 -25 -10  10  216.46    9.21
 -41  -9   0   89.96    4.48
 -39  -9   3   18.61    4.18
 -38  -9   4  107.24    5.90
 -37  -9   5   15.52    4.98
 -34  -9   7    3.74    6.01
 -30  -9   9  154.12    8.34
 -27  -9  10   36.16    7.15
 -36  -8   6    3.81    5.49
 -35  -8   7   34.38    5.86
 -33  -8   8   49.87    6.46
 -28  -8  10   40.73    7.69
 -23  -8  11   22.20    6.84
 -41  -7   1   10.21    4.01
 -35  -7   7   17.81    5.89
 -29  -7  10   12.73    7.15
 -24  -7  11  121.02    9.08
 -39  -6   4   -3.69    4.98
 -38  -6   5    9.06    5.79
 -34  -6   8   -4.15    6.23
 -29  -6  10  287.02   11.21
 -21 -22  -7    5.23    4.93
 -20 -22  -7   13.90    5.09
 -27 -21 -11    4.75    3.61
 -27 -21 -10    7.80    4.70
 -28 -21  -9   -2.25    3.74
 -28 -21  -8   43.05    4.88
 -28 -21  -6    9.74    4.80
 -27 -21  -5  117.23    6.23
 -27 -21  -4    1.74    4.84
 -26 -21  -4  137.68    6.79
 -26 -21  -3    4.75    4.01
 -25 -21  -3   20.75    5.79
 -24 -21  -2    1.42    5.66
 -23 -21  -2    4.61    6.34
 -22 -21  -2   14.09    6.19
 -20 -21  -2  115.01    7.41
 -19 -21  -2   -0.35    5.69
 -18 -21  -2    2.74    5.71
 -30 -20 -11    0.65    3.75
 -31 -20  -9   -2.92    3.57
 -31 -20  -8    5.55    3.75
 -31 -20  -7   50.08    4.41
 -31 -20  -6   30.59    4.47
 -13 -20  -2    8.66    5.51
 -27 -20  -1   16.35    6.25
 -14 -20  -1    3.11    5.93
 -17 -20   0   -5.80    5.81
 -19 -20   1    5.65    4.83
 -33 -19 -10    9.55    3.15
 -33 -19  -9    6.03    3.27
 -33 -19  -8  106.79    4.96
 -33 -19  -7   52.30    4.24
 -32 -19  -3   33.70    4.78
 -31 -19  -2   42.47    5.27
 -30 -19  -1  285.72    8.36
 -29 -19   0  436.96   10.15
 -28 -19   1   20.32    4.66
 -27 -19   1   10.94    6.12
 -14 -19   1   40.18    6.16
 -26 -19   2   25.58    4.99
 -25 -19   2   23.23    6.55
 -24 -19   2  288.56    9.77
 -17 -19   2   36.65    6.68
 -16 -19   2  113.51    7.43
 -35 -18  -6   11.63    3.42
 -34 -18  -3  186.42    6.09
 -33 -18  -2   36.50    5.09
 -30 -18   1   12.81    5.78
 -29 -18   2    9.09    5.77
 -27 -18   3   17.21    6.31
 -26 -18   3   48.86    6.94
 -15 -18   3  142.23    7.91
 -24 -18   4    5.18    4.97
 -23 -18   4   22.28    6.71
 -22 -18   4   42.69    7.40
 -21 -18   4    8.95    6.47
 -20 -18   4  110.50    7.73
 -19 -18   4    9.23    6.32
 -18 -18   4  353.89   10.22
 -36 -17  -5   31.56    3.66
 -36 -17  -4   83.74    4.52
 -35 -17  -2   24.18    4.45
 -34 -17  -1  209.27    6.68
 -31 -17   2   55.00    6.29
 -30 -17   3   48.17    6.26
 -28 -17   4   43.63    6.57
 -27 -17   4   21.74    6.46
 -25 -17   5   82.72    6.20
 -24 -17   5   61.28    7.25
 -18 -17   5   58.16    6.84
 -17 -17   5  179.07    8.12
 -37 -16  -4   -4.12    3.44
 -35 -16   0   -0.38    4.21
 -34 -16   1   35.03    5.12
 -33 -16   2   19.94    5.80
 -32 -16   3    2.60    5.45
 -30 -16   4   30.13    6.64
 -28 -16   5   82.88    7.20
 -25 -16   6   42.92    7.05
 -24 -16   6   93.07    7.85
 -18 -16   6  166.43    8.26
 -16 -16   6   81.60    5.80
 -38 -15  -3   11.43    3.50
 -37 -15  -1    1.18    3.72
 -36 -15   0    4.09    4.28
 -33 -15   3   66.54    6.20
 -32 -15   4  222.87    8.13
 -30 -15   5   -1.94    5.98
 -28 -15   6    0.84    6.20
 -24 -15   7   18.47    6.69
 -23 -15   7   54.57    7.28
 -22 -15   7   38.76    7.03
 -20 -15   7   43.48    6.87
 -18 -15   7   21.91    6.44
 -17 -15   7  106.27    7.52
 -39 -14  -3    3.69    3.10
 -38 -14  -1   26.12    3.81
 -30 -14   6   25.73    6.31
 -27 -14   7   62.72    7.27
 -23 -14   8  120.14    6.85
 -22 -14   8    8.03    6.30
 -21 -14   8   -3.65    6.02
 -19 -14   8  123.35    7.49
 -39 -13  -1   14.38    3.66
 -34 -12   5   -5.61    5.05
 -33 -12   6  164.28    7.50
 -31 -12   7   46.07    6.30
 -28 -12   8   91.89    7.40
 -39 -11   1   11.44    3.89
 -34 -11   6   26.69    5.61
 -32 -11   7  466.98   11.17
 -30 -11   8  421.32   10.95
 -27 -11   9   82.92    7.56
 -26 -11   9   87.05    7.77
 -39 -10   2    6.24    3.90
 -38 -10   3   23.31    4.89
 -37 -10   4   15.12    5.25
 -36 -10   5    0.21    5.10
 -33 -10   7  176.57    8.05
 -31 -10   8   76.90    7.18
 -28 -10   9   78.49    7.56
 -24 -10  10   43.28    7.01
 -23 -10  10  100.81    7.72
 -22 -10  10    1.56    6.16
 -40  -9   1   21.47    4.81
 -32  -9   8   21.37    6.32
 -41  -8   0   -2.78    4.06
 -39  -8   3   51.64    5.17
 -38  -8   4    1.66    4.72
 -34  -8   7    4.08    5.69
 -30  -8   9  319.46   10.44
 -27  -8  10    3.58    6.50
 -40  -7   2   22.96    5.11
 -36  -7   6    4.69    5.29
 -33  -7   8   10.99    6.51
 -31  -7   9   75.03    7.91
 -35  -6   7    2.07    6.16
 -28  -6  10  248.70   10.83
 -26 -21 -10   24.28    4.47
 -27 -21  -9    0.88    4.25
 -27 -21  -8   62.88    5.40
 -27 -21  -7    8.73    4.78
 -27 -21  -6   56.78    5.74
 -26 -21  -5   51.35    6.13
 -25 -21  -4  191.65    7.81
 -24 -21  -4   37.08    6.20
 -16 -21  -4   22.27    5.82
 -24 -21  -3   22.37    6.10
 -23 -21  -3   79.17    6.94
 -22 -21  -3  237.22    8.77
 -21 -21  -3    7.50    5.95
 -20 -21  -3   74.33    6.83
 -18 -21  -3   29.35    6.16
 -29 -20 -12   21.40    3.63
 -30 -20 -10    9.18    3.74
 -30 -20  -9   19.95    4.05
 -30 -20  -8   56.05    5.42
 -30 -20  -7  165.89    6.27
 -30 -20  -6   51.47    5.52
 -30 -20  -5   65.66    5.59
 -14 -20  -2   43.57    6.46
 -16 -20  -1    2.51    5.63
 -15 -20  -1   34.01    4.95
 -20 -20   0  177.79    8.63
 -19 -20   0   -5.49    6.14
 -18 -20   0  410.61   10.69
 -32 -19 -11   23.39    3.35
 -32 -19  -4   46.35    4.89
 -31 -19  -3    9.39    4.74
 -29 -19  -1    7.65    5.76
 -28 -19   0   -1.71    5.87
 -26 -19   1   14.39    6.51
 -16 -19   1   19.05    6.14
 -15 -19   1   33.87    6.28
 -23 -19   2   29.95    6.84
 -21 -19   2  138.31    8.72
 -34 -18  -5   43.82    4.43
 -34 -18  -4    1.20    4.09
 -33 -18  -3   10.37    4.49
 -32 -18  -1   18.13    5.58
 -31 -18   0   -7.97    5.79
 -29 -18   1  178.76    8.11
 -28 -18   2    7.44    6.12
 -27 -18   2  280.38    9.47
 -25 -18   3   22.62    6.85
 -36 -17  -8   -3.64    3.03
 -36 -17  -7    0.62    3.14
 -36 -17  -6    2.29    3.51
 -35 -17  -3   55.29    4.85
 -33 -17   0  201.15    7.23
 -32 -17   1  215.01    7.76
 -30 -17   2   95.97    7.09
 -29 -17   3  151.78    7.88
 -26 -17   4   65.09    7.76
 -21 -17   5   27.28    5.40
 -20 -17   5   30.98    5.45
 -37 -16  -5   17.63    3.50
 -35 -16  -1   35.25    5.08
 -32 -16   2   43.75    6.24
 -31 -16   3    7.34    5.88
 -29 -16   4    4.95    6.52
 -27 -16   5   59.00    7.17
 -26 -16   5  119.76    8.11
 -22 -16   6   31.53    5.47
 -21 -16   6   68.79    7.50
 -19 -16   6   -0.53    4.73
 -38 -15  -4    4.40    3.25
 -35 -15   1   20.09    5.13
 -34 -15   2   18.18    5.28
 -31 -15   4   87.62    7.15
 -29 -15   5   39.60    6.82
 -27 -15   6   16.40    5.16
 -26 -15   6   42.40    7.17
 -39 -14  -4   18.21    3.30
 -38 -14  -2   33.10    4.02
 -37 -14   0   -0.67    4.14
 -36 -14   1   11.14    4.37
 -35 -14   2   41.69    5.33
 -34 -14   3   87.19    6.61
 -33 -14   4   43.31    4.82
 -31 -14   5    3.80    6.35
 -29 -14   6   79.95    7.45
 -26 -14   7    3.74    6.63
 -25 -14   7  572.94   12.73
 -39 -13  -2    3.27    3.69
 -38 -13   0    3.09    3.91
 -37 -13   1   10.35    4.42
 -36 -13   2   19.50    5.07
 -25 -13   8   21.97    5.40
 -24 -13   8    6.41    6.54
 -36 -12   3    6.51    5.21
 -35 -12   4  209.74    7.74
 -32 -12   6    7.61    6.14
 -30 -12   7   11.22    6.18
 -27 -12   8   26.02    6.76
 -40 -11  -1    6.31    3.65
 -38 -11   2   10.99    4.40
 -37 -11   3   15.12    4.88
 -36 -11   4   24.96    5.37
 -33 -11   6   26.06    6.18
 -31 -11   7   49.88    7.12
 -29 -11   8   33.60    6.92
 -25 -11   9    7.14    6.70
 -24 -11   9   54.54    7.43
 -41 -10  -2   19.75    3.55
 -40 -10   0   15.20    3.87
 -34 -10   6  137.43    7.77
 -30 -10   8   54.52    7.80
 -27 -10   9   23.92    7.00
 -41  -9  -1   10.57    3.79
 -38  -9   3   -2.73    5.35
 -37  -9   4  167.34    6.77
 -36  -9   5   47.66    5.88
 -33  -9   7   24.21    6.90
 -31  -9   8  559.51   12.52
 -24  -9  10    5.90    6.52
 -23  -9  10   58.14    7.28
 -22  -9  10   21.10    6.61
 -32  -8   8    4.45    6.39
 -29  -8   9   50.97    7.44
 -25  -8  10  221.27    9.80
 -39  -7   3    6.63    4.84
 -38  -7   4    8.91    5.17
 -37  -7   5    7.64    5.62
 -34  -7   7    4.43    6.16
 -30  -7   9   31.86    7.92
 -27  -7  10   20.54    7.34
 -40  -6   2   36.00    5.75
 -36  -6   6    3.60    6.01
 -33  -6   8   22.60    7.05
 -27  -6  10   64.33    8.47
 -25 -21 -10   12.59    4.74
 -26 -21  -9   67.68    5.53
 -25 -21  -9   46.58    6.45
 -26 -21  -8   46.76    5.70
 -25 -21  -8  135.07    7.46
 -26 -21  -7  266.85    8.01
 -17 -21  -6   -4.10    6.50
 -25 -21  -5  118.19    7.04
 -24 -21  -5  159.96    8.07
 -23 -21  -5  116.24    7.42
 -17 -21  -5   30.83    6.43
 -23 -21  -4   20.87    6.19
 -22 -21  -4   16.31    6.47
 -21 -21  -4   95.12    7.64
 -20 -21  -4  202.13    8.79
 -19 -21  -4   34.36    6.66
 -18 -21  -4   38.29    6.42
 -28 -20 -12    3.63    4.48
 -29 -20 -11   18.47    3.97
 -29 -20  -6   -3.32    4.95
 -29 -20  -5   19.97    5.47
 -28 -20  -4   20.29    5.47
 -27 -20  -3   84.80    6.60
 -14 -20  -3    9.04    5.96
 -25 -20  -2   90.65    7.24
 -16 -20  -2   -2.26    5.87
 -15 -20  -2   17.92    6.04
 -23 -20  -1    0.33    6.58
 -22 -20  -1    2.85    6.33
 -20 -20  -1  214.42    9.12
 -19 -20  -1    1.50    6.48
 -18 -20  -1   18.77    6.98
 -17 -20  -1   12.68    6.13
 -31 -19 -12    5.98    3.26
 -32 -19 -10    4.43    3.68
 -32 -19  -9   49.41    4.26
 -32 -19  -8   32.01    4.31
 -31 -19  -4   19.89    5.26
 -30 -19  -3   -0.17    5.13
 -29 -19  -2   43.18    6.24
 -28 -19  -1   17.78    6.24
 -27 -19   0   53.58    6.88
 -26 -19   0   -0.72    6.36
 -15 -19   0  335.00    9.95
 -14 -19   0    1.51    5.79
 -25 -19   1  294.81    8.89
 -24 -19   1   70.52    7.58
 -23 -19   1    3.84    6.63
 -18 -19   1  125.27    8.16
 -17 -19   1    4.33    6.21
 -34 -18 -10    2.39    3.15
 -34 -18  -9   -4.23    3.14
 -34 -18  -6   27.67    4.30
 -33 -18  -4   -2.86    4.54
 -32 -18  -2   68.43    5.86
 -31 -18  -1  243.60    8.51
 -30 -18   0  372.28    9.75
 -28 -18   1    7.51    6.38
 -26 -18   2  132.42    8.33
 -15 -18   2   83.65    7.30
 -23 -18   3  413.83   11.31
 -22 -18   3  183.80    9.07
 -20 -18   3   45.52    7.23
 -19 -18   3   45.39    7.08
 -18 -18   3  133.72    8.13
 -35 -17  -4   58.83    4.80
 -34 -17  -2   29.63    4.91
 -33 -17  -1   35.21    5.91
 -32 -17   0   -4.44    5.93
 -31 -17   1   21.73    5.99
 -29 -17   2   10.14    6.34
 -28 -17   3   13.99    5.04
 -27 -17   3   39.18    7.04
 -24 -17   4   15.74    7.05
 -23 -17   4   30.23    7.29
 -18 -17   4  593.64   12.63
 -17 -17   4  193.56    8.72
 -37 -16  -8   -0.65    3.03
 -37 -16  -7    8.40    3.47
 -36 -16  -3   14.73    4.35
 -34 -16   0  148.18    6.67
 -33 -16   1   30.34    5.79
 -30 -16   3  199.52    8.50
 -28 -16   4   38.46    6.95
 -25 -16   5   42.00    7.24
 -24 -16   5   65.92    7.69
 -17 -16   5   -1.83    5.75
 -38 -15  -6   56.47    3.85
 -38 -15  -5    3.02    3.20
 -37 -15  -3   -3.10    3.90
 -36 -15  -1   43.24    5.05
 -35 -15   0   27.54    5.09
 -33 -15   2  120.86    7.13
 -30 -15   4    8.24    6.39
 -28 -15   5  402.86   11.13
 -25 -15   6   74.46    7.76
 -24 -15   6  112.44    8.31
 -39 -14  -6   -1.03    2.90
 -39 -14  -5    6.64    3.12
 -38 -14  -3   32.66    4.10
 -32 -14   4   28.68    6.37
 -30 -14   5  100.74    7.76
 -28 -14   6   97.94    7.98
 -24 -14   7  117.84    8.28
 -23 -14   7   14.46    6.79
 -22 -14   7   66.70    7.58
 -21 -14   7   27.37    6.73
 -20 -14   7  880.55   14.83
 -19 -14   7   51.74    7.06
 -39 -13  -3   -2.24    3.56
 -38 -13  -1   -3.55    3.98
 -33 -13   4   14.78    6.05
 -27 -13   7   12.19    6.91
 -22 -13   8   70.05    6.12
 -21 -13   8  119.53    7.99
 -19 -13   8   12.23    4.68
 -40 -12  -3   43.43    3.98
 -31 -12   6   18.06    6.43
 -29 -12   7    8.25    6.54
 -39 -11   0   58.57    4.87
 -34 -11   5   75.77    7.08
 -30 -11   7   38.70    7.13
 -28 -11   8   97.49    8.03
 -23 -11   9   56.69    7.36
 -22 -11   9   27.50    6.89
 -21 -11   9  184.14    9.42
 -39 -10   1   -0.21    4.02
 -38 -10   2    0.10    4.55
 -37 -10   3   24.22    5.51
 -36 -10   4   45.75    6.08
 -35 -10   5   43.71    6.34
 -29 -10   8  190.44    9.35
 -26 -10   9  172.53    9.11
 -25 -10   9   13.26    6.81
 -40  -9   0    2.91    4.76
 -34  -9   6   -2.58    5.92
 -27  -9   9   43.25    7.31
 -41  -8  -1  213.85    6.55
 -40  -8   1   -0.59    4.14
 -39  -8   2    6.49    5.42
 -36  -8   5    3.75    5.88
 -33  -8   7   31.89    6.83
 -31  -8   8   83.73    8.21
 -28  -8   9   65.90    7.63
 -23  -8  10  187.74    9.77
 -41  -7   0   20.64    4.17
 -35  -7   6   32.98    6.53
 -29  -7   9  141.75    9.16
 -26  -7  10   17.55    5.60
 -38  -6   4   24.64    5.81
 -37  -6   5   35.30    6.63
 -34  -6   7  152.51    9.09
 -32  -6   8   60.02    8.08
 -30  -6   9  137.71    9.39
 -26  -6  10   64.01    9.03
 -24 -21 -10   14.46    4.79
 -24 -21  -9    2.86    5.20
 -24 -21  -8   52.73    6.09
 -23 -21  -8  275.36    9.19
 -24 -21  -7   15.42    6.05
 -24 -21  -6  293.30    9.09
 -23 -21  -6  139.36    8.02
 -22 -21  -6   33.71    6.36
 -21 -21  -6   14.97    6.03
 -20 -21  -6    7.48    6.10
 -19 -21  -6  299.69    9.46
 -18 -21  -6   -7.78    5.62
 -22 -21  -5   66.22    6.83
 -21 -21  -5   39.42    6.56
 -20 -21  -5  138.49    7.80
 -19 -21  -5   -5.41    6.01
 -27 -20 -12   42.18    5.44
 -29 -20  -9    1.09    4.47
 -29 -20  -7   14.38    5.21
 -28 -20  -6   16.42    5.67
 -28 -20  -5   87.34    6.76
 -27 -20  -4    2.06    6.22
 -14 -20  -4   26.32    6.59
 -26 -20  -3   14.78    5.92
 -25 -20  -3   15.07    6.43
 -15 -20  -3   53.90    6.91
 -24 -20  -2   13.15    6.28
 -23 -20  -2  185.81    8.88
 -22 -20  -2  106.99    8.01
 -19 -20  -2    7.05    6.57
 -18 -20  -2   38.46    6.78
 -17 -20  -2   76.24    7.05
 -30 -19 -13   93.49    4.42
 -31 -19 -11    4.15    3.72
 -31 -19  -6   58.12    5.76
 -29 -19  -3   57.73    6.52
 -28 -19  -2   15.80    6.23
 -27 -19  -1    7.95    6.81
 -14 -19  -1   38.95    6.88
 -25 -19   0   44.64    7.23
 -24 -19   0   -1.38    6.74
 -17 -19   0    3.84    6.26
 -16 -19   0   -9.64    5.99
 -22 -19   1   11.90    5.40
 -33 -18 -11   27.40    4.30
 -32 -18  -3    5.05    5.36
 -31 -18  -2   22.15    5.98
 -30 -18  -1   11.03    6.22
 -29 -18   0    9.30    6.37
 -27 -18   1  -10.15    6.93
 -25 -18   2   25.96    7.17
 -24 -18   2   82.24    8.02
 -23 -18   2   90.37    8.18
 -16 -18   2    4.94    6.35
 -35 -17 -10    7.82    3.77
 -35 -17  -7    4.51    3.85
 -35 -17  -6   23.90    4.37
 -34 -17  -3    2.09    4.98
 -33 -17  -2   28.87    5.90
 -32 -17  -1  211.87    8.15
 -31 -17   0   33.85    6.53
 -30 -17   1   21.70    6.46
 -28 -17   2   20.27    6.89
 -26 -17   3   27.21    7.14
 -25 -17   3   21.43    7.22
 -22 -17   4   69.46    6.41
 -21 -17   4  178.67    7.96
 -20 -17   4  593.50   12.16
 -19 -17   4   56.02    5.98
 -36 -16  -5   32.59    4.36
 -35 -16  -2    4.21    3.46
 -34 -16  -1   37.86    5.94
 -33 -16   0   -2.06    5.60
 -32 -16   1    9.38    6.40
 -31 -16   2   -0.36    6.09
 -29 -16   3  158.86    8.49
 -27 -16   4   -5.73    6.66
 -26 -16   4  144.63    8.84
 -20 -16   5  319.94   10.55
 -18 -16   5  398.59   10.12
 -38 -15  -7   16.34    3.23
 -37 -15  -4    1.80    4.03
 -36 -15  -2   63.47    5.46
 -31 -15   3   21.84    6.97
 -29 -15   4   21.36    6.97
 -27 -15   5   46.44    7.57
 -26 -15   5   63.85    7.97
 -23 -15   6  568.78   12.12
 -21 -15   6  126.85    8.46
 -20 -15   6   85.24    8.02
 -19 -15   6    0.45    6.57
 -18 -15   6  887.39   14.20
 -38 -14  -4   55.77    4.66
 -36 -14   0   12.12    4.70
 -35 -14   1  229.70    7.97
 -34 -14   2   78.88    6.53
 -33 -14   3  144.09    6.56
 -29 -14   5   35.10    7.42
 -27 -14   6   98.24    6.86
 -26 -14   6  265.64   10.27
 -39 -13  -4    2.68    3.52
 -37 -13   0   77.38    5.55
 -36 -13   1   40.83    5.34
 -35 -13   2   21.08    5.56
 -29 -13   6   23.11    7.20
 -26 -13   7   85.64    6.67
 -25 -13   7    7.21    7.05
 -40 -12  -4   49.72    4.05
 -39 -12  -2   14.65    4.13
 -21 -12   8   57.91    7.25
 -20 -12   8  203.37    9.11
 -38 -11   1   12.55    4.79
 -37 -11   2   40.04    5.73
 -36 -11   3   76.92    6.54
 -35 -11   4    5.80    5.59
 -32 -11   6   39.61    5.51
 -29 -11   7   17.82    7.23
 -26 -11   8  136.58    8.85
 -40 -10  -1    4.64    3.97
 -34 -10   5    2.86    6.16
 -33 -10   6  106.99    7.68
 -24 -10   9  108.58    8.17
 -22 -10   9   17.32    6.93
 -41  -9  -2   13.87    3.71
 -39  -9   1   10.01    4.59
 -35  -9   5   10.00    6.42
 -32  -9   7   90.16    7.75
 -26  -9   9   -1.26    6.74
 -38  -8   3   38.38    5.62
 -37  -8   4   87.01    6.60
 -34  -8   6   30.22    6.79
 -30  -8   8   17.93    7.25
 -27  -8   9   47.11    7.52
 -40  -7   1   45.28    5.16
 -33  -7   7   40.38    7.13
 -31  -7   8   22.36    7.67
 -24  -7  10   24.02    7.46
 -41  -6   0   21.43    4.43
 -29  -6   9    7.44    7.78
 -25  -6  10   25.15    8.32
 -24  -6  10   71.11    8.47
 -22 -21  -9   29.64    5.93
 -22 -21  -8   52.13    6.07
 -21 -21  -8  132.72    7.36
 -20 -21  -8   21.52    6.47
 -22 -21  -7   36.78    6.34
 -21 -21  -7    2.70    5.73
 -20 -21  -7   27.84    6.19
 -19 -21  -7  104.90    7.21
 -27 -20 -11   17.82    4.86
 -28 -20 -10    3.32    4.68
 -28 -20  -9    6.35    5.04
 -28 -20  -8   86.38    6.52
 -28 -20  -7   38.46    6.06
 -27 -20  -6   43.08    6.25
 -26 -20  -5    1.43    6.11
 -26 -20  -4   22.45    6.32
 -25 -20  -4  111.07    7.84
 -16 -20  -4   14.86    6.30
 -15 -20  -4   88.01    7.47
 -24 -20  -3   20.66    6.85
 -18 -20  -3   20.28    6.45
 -21 -20  -2  157.27    8.77
 -20 -20  -2   44.30    7.35
 -30 -19 -12   22.15    4.09
 -31 -19  -9    5.50    4.64
 -31 -19  -8    5.54    4.91
 -27 -19  -2    8.88    6.67
 -14 -19  -2   78.24    7.23
 -26 -19  -1   25.61    6.98
 -16 -19  -1   29.55    6.76
 -15 -19  -1   35.44    7.24
 -20 -19   0  -15.35    6.67
 -19 -19   0   85.09    8.63
 -33 -18 -10    6.91    3.64
 -33 -18  -9    0.99    3.95
 -33 -18  -8   33.56    4.84
 -33 -18  -6    0.80    4.65
 -32 -18  -4   12.36    5.48
 -31 -18  -3   39.94    6.19
 -30 -18  -2  216.95    8.69
 -29 -18  -1  183.40    8.73
 -28 -18   0  157.54    8.54
 -26 -18   1   54.37    7.70
 -25 -18   1   96.22    8.38
 -16 -18   1    7.07    6.60
 -15 -18   1  141.05    8.58
 -20 -18   2   44.06    7.43
 -19 -18   2   43.81    7.47
 -34 -17  -5    6.47    4.82
 -34 -17  -4    9.62    4.99
 -33 -17  -3    7.72    5.70
 -30 -17   0   -0.69    6.30
 -29 -17   1   20.00    6.87
 -27 -17   2   11.40    7.12
 -24 -17   3   24.42    7.51
 -23 -17   3    3.28    7.22
 -22 -17   3   62.14    8.08
 -18 -17   3  453.90   11.84
 -36 -16  -7   36.36    4.19
 -36 -16  -6   46.48    4.72
 -35 -16  -3   17.47    4.84
 -34 -16  -2   18.64    5.87
 -31 -16   1   12.22    6.46
 -30 -16   2   87.35    7.65
 -28 -16   3   -5.68    6.79
 -25 -16   4   42.64    7.65
 -24 -16   4   25.29    7.49
 -17 -16   4  507.68   12.09
 -37 -15  -5    6.11    4.24
 -36 -15  -3   75.64    5.52
 -35 -15  -1   20.31    5.62
 -34 -15   0   -7.02    5.90
 -33 -15   1   18.89    6.20
 -32 -15   2  129.16    7.81
 -28 -15   4   18.63    7.35
 -25 -15   5   19.83    7.49
 -24 -15   5   66.35    8.24
 -38 -14  -5   26.01    4.15
 -37 -14  -2   33.22    3.73
 -36 -14  -1    1.22    4.87
 -32 -14   3   26.22    6.79
 -30 -14   4   11.02    7.08
 -28 -14   5  141.22    8.99
 -25 -14   6   42.52    7.65
 -24 -14   6   46.69    7.81
 -39 -13  -5   29.77    3.89
 -38 -13  -2    9.99    4.39
 -37 -13  -1   16.48    5.04
 -32 -13   4  131.42    8.10
 -28 -13   6   99.48    7.04
 -27 -13   6  190.58    9.72
 -24 -13   7   -2.18    5.13
 -23 -13   7  192.94    9.50
 -20 -13   7   14.47    6.55
 -40 -12  -6   81.34    4.35
 -40 -12  -5    2.07    3.54
 -39 -12  -3    2.07    3.92
 -38 -12  -1    1.89    4.60
 -34 -11   4   60.61    6.83
 -33 -11   5    5.67    6.36
 -31 -11   6  117.72    8.24
 -28 -11   7  227.47   10.03
 -25 -11   8    5.68    7.27
 -24 -11   8  125.35    8.89
 -40 -10  -2    5.42    4.07
 -39 -10   0    0.28    4.50
 -38 -10   1    1.40    5.04
 -35 -10   4  141.83    7.69
 -32 -10   6   83.97    8.40
 -30 -10   7   31.75    7.54
 -41  -9  -3    1.52    3.64
 -40  -9  -1   20.60    4.45
 -38  -9   2   76.74    6.10
 -37  -9   3    2.16    5.23
 -36  -9   4   12.70    6.13
 -33  -9   6   22.75    6.88
 -31  -9   7   43.76    7.52
 -28  -9   8  106.50    8.75
 -24  -9   9   52.97    7.73
 -41  -8  -2   64.09    4.93
 -40  -8   0   29.85    4.97
 -35  -8   5   25.39    6.64
 -32  -8   7   22.48    7.10
 -29  -8   8  272.90   10.70
 -41  -7  -1    7.47    4.32
 -39  -7   2    2.89    5.16
 -38  -7   3   23.08    5.97
 -37  -7   4   27.99    6.45
 -34  -7   6   15.04    6.80
 -27  -7   9  172.31    9.86
 -39  -6   2   53.83    6.92
 -36  -6   5   10.90    6.68
 -33  -6   7   19.62    7.44
 -31  -6   8    7.89    7.73
 -28  -6   9  105.40    9.94
 -33  -5   7   43.92   10.09
 -26 -20 -11   29.35    5.46
 -27 -20  -9   33.62    5.93
 -27 -20  -8    3.00    5.93
 -26 -20  -7   32.76    6.40
 -25 -20  -5    8.11    7.19
 -16 -20  -5   34.34    7.03
 -15 -20  -5   50.82    6.69
 -24 -20  -4    6.38    6.78
 -23 -20  -4    8.27    6.93
 -22 -20  -4   15.37    7.08
 -18 -20  -4   52.59    7.23
 -17 -20  -4    6.26    6.94
 -22 -20  -3   10.56    5.42
 -21 -20  -3  153.67    8.86
 -20 -20  -3   16.85    6.95
 -29 -19 -13    7.14    3.93
 -30 -19 -11    0.66    4.18
 -30 -19 -10   81.16    5.66
 -30 -19  -9   13.68    4.75
 -30 -19  -8   75.78    6.19
 -30 -19  -7   67.08    6.35
 -30 -19  -6   20.42    5.91
 -15 -19  -2   14.65    7.13
 -19 -19  -1  191.31    9.57
 -18 -19  -1  118.66    8.54
 -17 -19  -1    7.45    6.76
 -32 -18 -12    5.62    3.98
 -32 -18 -11   30.49    5.10
 -32 -18  -5   23.89    5.26
 -30 -18  -3  109.55    7.64
 -28 -18  -1   18.35    7.56
 -27 -18   0   -4.28    5.07
 -26 -18   0   67.68    8.27
 -15 -18   0    0.59    6.41
 -24 -18   1   -0.94    7.37
 -22 -18   1   72.85    8.50
 -21 -18   1   77.77    8.55
 -17 -18   1   22.37    7.03
 -34 -17 -11   10.45    3.74
 -34 -17  -7    3.80    4.62
 -34 -17  -6   11.89    4.89
 -33 -17  -4   48.52    5.91
 -32 -17  -2  291.25    9.10
 -31 -17  -1   19.90    6.64
 -29 -17   0   33.81    7.34
 -28 -17   1   -6.43    6.90
 -26 -17   2    6.65    7.31
 -25 -17   2   59.98    8.32
 -21 -17   3   23.95    5.77
 -20 -17   3   14.17    5.55
 -19 -17   3   12.08    5.43
 -36 -16  -9   26.34    4.09
 -36 -16  -8    4.21    3.83
 -35 -16  -5   61.65    5.74
 -32 -16   0  143.55    6.86
 -30 -16   1  116.55    8.42
 -29 -16   2   17.62    7.22
 -27 -16   3   37.41    6.09
 -26 -16   3   31.30    7.85
 -23 -16   4   91.86    7.17
 -21 -16   4  239.45   10.26
 -20 -16   4  181.47    9.47
 -19 -16   4   31.58    7.16
 -18 -16   4  282.58   10.08
 -37 -15  -8   19.28    3.81
 -37 -15  -7   -1.88    3.80
 -37 -15  -6   23.73    4.28
 -36 -15  -4    7.46    5.06
 -35 -15  -2  158.07    7.47
 -34 -15  -1  109.58    7.23
 -32 -15   1  191.52    8.92
 -31 -15   2   19.39    6.92
 -29 -15   3   13.85    7.30
 -27 -15   4   38.74    7.94
 -23 -15   5   62.76    8.18
 -22 -15   5   11.10    7.59
 -21 -15   5   17.07    7.36
 -20 -15   5    9.85    7.49
 -19 -15   5 1152.42   17.42
 -18 -15   5  298.65   10.60
 -38 -14  -7   76.34    5.29
 -38 -14  -6   23.73    4.23
 -37 -14  -3   52.78    5.10
 -35 -14   0   -1.66    5.49
 -34 -14   1   11.23    6.05
 -31 -14   3    2.40    6.86
 -29 -14   4  299.31   10.92
 -27 -14   5  154.26    9.44
 -23 -14   6   50.03    6.32
 -22 -14   6   98.93    8.46
 -21 -14   6  738.28   14.60
 -20 -14   6   24.96    7.61
 -19 -14   6   12.88    7.10
 -39 -13  -7   43.99    4.05
 -39 -13  -6    2.41    3.71
 -38 -13  -3    4.45    4.37
 -36 -13   0   -3.94    5.43
 -35 -13   1   -2.55    6.01
 -34 -13   2    1.65    6.14
 -33 -13   3   97.75    6.41
 -31 -13   4   53.64    8.13
 -29 -13   5   58.74    8.74
 -26 -13   6   50.57    8.65
 -37 -12   0   -3.74    5.06
 -36 -12   1   24.82    6.19
 -24 -12   7   48.21    7.98
 -40 -11  -4   13.51    4.33
 -36 -11   2  104.00    7.10
 -35 -11   3   10.94    5.82
 -32 -11   5   65.42    7.94
 -30 -11   6   -3.75    7.29
 -27 -11   7   14.75    7.35
 -37 -10   2   46.18    6.16
 -36 -10   3   28.38    6.33
 -31 -10   6  127.49    9.04
 -29 -10   7  452.42   12.52
 -26 -10   8  124.41    8.99
 -39  -9   0    4.56    4.83
 -34  -9   5   27.56    6.99
 -30  -9   7  186.94    9.96
 -39  -8   1   26.56    5.26
 -38  -8   2   -4.57    5.78
 -37  -8   3   56.40    6.66
 -36  -8   4    0.07    5.68
 -33  -8   6   44.71    8.04
 -31  -8   7   31.58    8.28
 -25  -8   9   15.30    7.28
 -24  -8   9    6.72    7.09
 -40  -7   0   -8.22    4.86
 -35  -7   5   14.31    7.17
 -29  -7   8   37.93    8.33
 -26  -7   9   23.15    8.04
 -41  -6  -1    8.54    4.93
 -38  -6   3   81.73    7.18
 -34  -6   6   11.13    7.09
 -32  -6   7  147.55   11.16
 -30  -6   8   40.17    8.69
 -27  -6   9  179.34   10.82
 -40  -5   1   12.24    5.77
 -39  -5   2   22.31    6.47
 -38  -5   3    6.00    7.94
 -37  -5   4    6.81    6.62
 -36  -5   5    8.62    7.23
 -40  -4   1   60.23    7.27
 -26 -20 -10   24.07    5.99
 -25 -20 -10   50.70    7.34
 -26 -20  -9  104.57    7.37
 -26 -20  -8   80.63    6.69
 -25 -20  -8   37.48    6.81
 -25 -20  -7   56.78    7.31
 -24 -20  -6   25.60    7.11
 -17 -20  -6    7.92    8.07
 -16 -20  -6  219.94    9.52
 -24 -20  -5   22.98    7.06
 -22 -20  -5   22.16    7.10
 -21 -20  -5    8.65    6.98
 -20 -20  -5   42.83    7.56
 -19 -20  -5  260.60   10.05
 -17 -20  -5   -0.55    6.58
 -21 -20  -4   14.29    7.01
 -20 -20  -4  212.17    9.53
 -19 -20  -4    3.07    6.73
 -28 -19 -13   63.54    5.26
 -29 -19 -12    2.91    4.34
 -29 -19 -11   44.70    5.43
 -29 -19  -7   -4.23    6.00
 -29 -19  -6    5.58    6.04
 -28 -19  -5   26.73    6.52
 -27 -19  -4   27.97    7.08
 -15 -19  -3  134.56    8.56
 -14 -19  -3  230.68    9.23
 -23 -19  -2   33.84    7.70
 -17 -19  -2   35.07    7.29
 -16 -19  -2  105.57    8.35
 -30 -18 -14   -1.13    4.44
 -31 -18 -13    9.71    3.94
 -32 -18 -10  164.35    6.46
 -32 -18  -9  140.49    6.43
 -32 -18  -8  115.79    6.50
 -31 -18  -5   14.89    5.93
 -27 -18  -1  -13.70    7.16
 -25 -18   0    0.41    7.66
 -24 -18   0  157.85    9.76
 -16 -18   0   66.52    8.16
 -33 -17 -13   51.68    4.30
 -34 -17 -10   -0.71    3.96
 -33 -17  -5    6.29    5.68
 -32 -17  -3   13.70    6.28
 -31 -17  -2   52.33    7.33
 -30 -17  -1   18.51    7.13
 -28 -17   0  -12.87    7.26
 -27 -17   1   20.88    7.79
 -26 -17   1   70.99    8.70
 -23 -17   2   46.32    8.38
 -22 -17   2   44.55    8.33
 -21 -17   2   65.69    8.63
 -20 -17   2  108.70    9.02
 -19 -17   2   22.02    7.67
 -18 -17   2  144.80    9.16
 -35 -16  -6   66.71    5.47
 -34 -16  -4  137.40    7.49
 -32 -16  -1    4.27    6.69
 -31 -16   0   11.67    6.93
 -29 -16   1    7.80    7.55
 -28 -16   2   47.29    6.39
 -27 -16   2   29.59    8.03
 -25 -16   3    7.82    7.64
 -24 -16   3   49.44    8.55
 -37 -15  -9   -3.03    3.72
 -36 -15  -5   18.67    4.93
 -35 -15  -3    0.95    5.65
 -33 -15   0  146.96    7.02
 -30 -15   2   73.49    8.68
 -26 -15   4   49.58    6.67
 -38 -14  -9   17.12    3.78
 -38 -14  -8   28.54    4.01
 -37 -14  -4   49.76    5.42
 -36 -14  -2   10.30    5.65
 -35 -14  -1  227.41    8.75
 -34 -14   0   18.99    6.51
 -32 -14   2   19.23    7.21
 -28 -14   4    7.57    7.89
 -25 -14   5   59.99    8.62
 -39 -13  -8   -2.87    3.34
 -38 -13  -4    7.82    4.61
 -37 -13  -2  -11.18    5.07
 -32 -13   3    9.98    7.05
 -30 -13   4  394.16   12.10
 -28 -13   5  128.53    9.51
 -25 -13   6   57.70    6.84
 -24 -13   6    3.01    7.46
 -38 -12  -2   25.68    5.19
 -37 -12  -1    6.34    5.51
 -23 -12   7   84.28    8.44
 -22 -12   7   73.96    8.20
 -40 -11  -5  126.08    5.60
 -33 -11   4   52.27    7.42
 -31 -11   5   13.88    7.45
 -29 -11   6    8.87    7.99
 -38 -10   0   13.11    5.73
 -35 -10   3   17.09    6.81
 -34 -10   4   31.35    7.22
 -28 -10   7    8.38    7.77
 -24 -10   8   18.83    7.53
 -23 -10   8    6.00    7.27
 -41  -9  -4  117.17    5.35
 -40  -9  -2   54.36    5.46
 -37  -9   2   35.38    6.53
 -36  -9   3   10.54    6.71
 -35  -9   4   44.19    7.15
 -33  -9   5   49.59    8.00
 -41  -8  -3   69.09    5.35
 -40  -8  -1    3.58    4.69
 -34  -8   5    7.87    7.52
 -28  -8   8  103.94    7.57
 -27  -8   8    8.31    7.76
 -41  -7  -2    8.50    4.77
 -39  -7   1   52.26    6.59
 -38  -7   2    7.00    6.20
 -37  -7   3   20.50    6.51
 -36  -7   4   36.18    7.40
 -31  -7   7   66.20    8.67
 -40  -6   0    2.71    5.49
 -35  -6   5   15.59    7.20
 -29  -6   8  398.33   13.36
 -41  -5  -1   26.06    5.39
 -34  -5   6    3.78    7.95
 -32  -5   7   33.18    8.85
 -30  -5   8   28.09    9.08
 -26  -5   9   80.34   10.10
 -24 -20 -11   35.95    6.17
 -24 -20 -10   13.70    6.04
 -25 -20  -9  124.12    7.78
 -24 -20  -9    8.47    6.21
 -24 -20  -8   87.43    8.14
 -24 -20  -7   23.25    7.18
 -23 -20  -7   10.06    7.21
 -22 -20  -7   34.52    7.56
 -18 -20  -7   15.32    7.01
 -23 -20  -6   17.38    7.36
 -22 -20  -6  156.26    9.17
 -27 -19 -13   21.94    5.39
 -28 -19 -12    6.95    5.37
 -29 -19 -10    3.93    5.38
 -29 -19  -9    8.83    5.53
 -29 -19  -8    1.19    6.00
 -28 -19  -7    7.91    6.28
 -28 -19  -6  147.16    8.37
 -26 -19  -4   15.27    7.23
 -15 -19  -4  105.85    8.35
 -24 -19  -3  198.24   10.01
 -22 -19  -2   28.21    8.04
 -20 -19  -2   25.92    7.87
 -19 -19  -2   74.61    8.52
 -18 -19  -2   28.72    5.88
 -30 -18 -13   56.58    6.05
 -31 -18 -12    7.62    4.54
 -31 -18 -11    4.44    4.72
 -31 -18 -10    8.57    6.47
 -31 -18  -8   17.94    6.20
 -28 -18  -3   80.83    8.48
 -27 -18  -2  293.82   11.10
 -26 -18  -1   38.09    6.48
 -25 -18  -1   75.27    9.00
 -23 -18   0   12.05    6.10
 -22 -18   0  789.50   15.96
 -19 -18   0    0.59    7.80
 -18 -18   0  152.87    9.49
 -17 -18   0   -7.41    5.18
 -32 -17 -14   16.63    3.97
 -33 -17 -12   12.80    4.48
 -33 -17 -11    3.97    4.34
 -33 -17  -7   27.30    5.43
 -33 -17  -6   32.67    5.61
 -31 -17  -3   28.54    7.73
 -30 -17  -2   87.54    8.35
 -29 -17  -1   18.68    7.65
 -27 -17   0   60.17    8.86
 -25 -17   1   32.49    8.40
 -24 -17   1  510.13   13.80
 -35 -16 -11   32.28    4.31
 -35 -16  -9    7.98    4.95
 -35 -16  -8   17.19    5.04
 -35 -16  -7   18.45    5.07
 -34 -16  -5   47.77    6.21
 -33 -16  -3  196.30    9.07
 -32 -16  -2   46.15    7.65
 -31 -16  -1   26.80    7.46
 -30 -16   0  527.95   12.96
 -28 -16   1   22.60    8.26
 -26 -16   2   31.16    8.41
 -23 -16   3  326.90   10.68
 -21 -16   3   10.57    7.88
 -20 -16   3   66.97    8.46
 -19 -16   3  142.17    9.15
 -18 -16   3  255.76   10.44
 -36 -15  -7   -5.47    4.69
 -36 -15  -6   49.10    5.34
 -35 -15  -4  180.07    8.13
 -33 -15  -1   18.54    7.54
 -32 -15   0    7.53    7.07
 -31 -15   1   44.00    6.30
 -29 -15   2  117.40    9.85
 -24 -15   4   58.85    7.06
 -23 -15   4   20.64    8.12
 -22 -15   4   41.96    8.64
 -20 -15   4  767.09   15.79
 -19 -15   4    5.32    7.51
 -37 -14  -6  112.98    6.24
 -37 -14  -5   24.02    5.35
 -36 -14  -3   17.20    6.01
 -35 -14  -2   39.62    6.67
 -31 -14   2    9.09    8.18
 -29 -14   3   61.21    8.88
 -27 -14   4  229.60   11.03
 -24 -14   5   29.51    6.44
 -23 -14   5   45.32    8.49
 -22 -14   5   36.60    8.38
 -20 -14   5 1365.29   19.77
 -37 -13  -3   77.26    6.46
 -35 -13   0   33.40    6.65
 -34 -13   1   19.76    7.03
 -31 -13   3    9.71    7.83
 -29 -13   4   60.86    9.12
 -27 -13   5  326.54   12.06
 -26 -13   5   82.30    9.32
 -23 -13   6  180.82    8.65
 -22 -13   6  782.95   15.53
 -21 -13   6  924.05   16.52
 -20 -13   6  523.80   13.18
 -39 -12  -6    2.10    4.34
 -39 -12  -5   13.88    4.45
 -38 -12  -3    3.76    5.14
 -36 -12   0   19.47    6.49
 -35 -12   1    6.14    7.01
 -31 -12   4  151.71    9.76
 -26 -12   6    0.48    7.94
 -40 -11  -7   97.89    5.16
 -40 -11  -6   35.09    4.58
 -39 -11  -3   16.40    4.93
 -37 -10   1    5.16    5.90
 -36 -10   2   59.73    7.12
 -33 -10   4   15.97    7.68
 -32 -10   5    0.12    5.62
 -30 -10   6   50.11    6.89
 -27 -10   7   37.80    8.49
 -26 -10   7    6.37    8.31
 -40  -9  -3   66.78    5.99
 -39  -9  -1    5.44    5.84
 -34  -9   4  127.61    9.16
 -25  -9   8   66.35    7.03
 -24  -9   8    9.10    7.72
 -41  -8  -4  250.85    7.18
 -40  -8  -2   10.47    6.17
 -39  -8   0   -0.04    5.55
 -38  -8   1   15.67    6.02
 -37  -8   2  125.63    8.32
 -36  -8   3   12.49    6.74
 -35  -8   4    5.48    7.07
 -32  -8   6   59.42    8.42
 -26  -8   8   27.62    8.30
 -41  -7  -3   20.06    5.26
 -40  -7  -1   47.12    6.18
 -34  -7   5   43.87    8.34
 -27  -7   8    6.90    8.43
 -41  -6  -2   48.06    5.69
 -39  -6   1   -2.83    6.50
 -37  -6   3  244.33   10.39
 -36  -6   4    4.67    7.31
 -33  -6   6   10.80    8.36
 -28  -6   8    0.39    8.57
 -25  -6   9   34.46    6.82
 -40  -5   0    6.48    6.16
 -29  -5   8  243.36   12.47
 -35  -4   5   -7.47   10.59
 -21 -20 -10    9.76    5.93
 -23 -20  -9   42.04    7.09
 -22 -20  -9   81.74    8.14
 -20 -20  -9  477.46   12.22
 -21 -20  -8   63.63    8.42
 -19 -20  -8   18.63    7.52
 -21 -20  -7   45.54    7.68
 -20 -20  -7   48.46    7.87
 -19 -20  -7   25.47    7.47
 -26 -19 -13   15.27    7.02
 -27 -19 -12    6.30    5.75
 -28 -19 -10   69.05    6.80
 -28 -19  -8   -7.33    6.67
 -27 -19  -7   28.86    7.37
 -27 -19  -6   -0.33    6.96
 -26 -19  -6   11.45    7.65
 -25 -19  -5    9.44    7.95
 -15 -19  -5  356.95   11.33
 -25 -19  -4   -6.91    7.47
 -24 -19  -4  130.54    9.69
 -23 -19  -3   36.95    6.64
 -21 -19  -3    4.98    8.18
 -20 -19  -3   26.88    8.91
 -18 -19  -3  107.44    8.88
 -29 -18 -14   34.95    4.97
 -30 -18 -12   63.79    5.92
 -31 -18  -9   15.08    5.99
 -30 -18  -7   52.93    7.47
 -26 -18  -2  131.40    9.82
 -24 -18  -1    1.19    8.27
 -18 -18  -1    0.46    7.61
 -16 -18  -1    3.92    7.12
 -31 -17 -15    8.57    4.00
 -32 -17 -13   24.43    4.88
 -33 -17 -10   20.58    5.31
 -32 -17  -6    8.96    6.16
 -32 -17  -5   -0.08    4.73
 -31 -17  -4  393.52   11.62
 -29 -17  -2    8.23    7.80
 -26 -17   0    0.40    8.35
 -25 -17   0   30.03    8.88
 -22 -17   1  837.58   16.80
 -21 -17   1  -12.18    8.17
 -34 -16 -13    4.85    4.02
 -34 -16 -12   31.34    5.31
 -34 -16  -6    6.00    6.04
 -33 -16  -4   14.18    7.27
 -30 -16  -1  127.10    9.53
 -29 -16   0  -10.48    7.85
 -27 -16   1  157.08   10.39
 -25 -16   2  146.21   10.31
 -24 -16   2   28.47    8.94
 -36 -15  -8    3.35    4.73
 -35 -15  -5   21.04    6.46
 -33 -15  -2  132.63    8.93
 -32 -15  -1  194.86    9.89
 -31 -15   0  106.27    9.21
 -30 -15   1  310.68   11.64
 -28 -15   2   95.53    9.54
 -26 -15   3   -2.75    6.16
 -25 -15   3  127.08   10.20
 -37 -14 -11   88.50    5.03
 -37 -14  -8   89.56    5.94
 -37 -14  -7    3.17    5.09
 -36 -14  -4   -0.94    6.05
 -34 -14  -1   14.19    7.01
 -33 -14   0   -0.89    7.24
 -32 -14   1   38.61    6.38
 -30 -14   2  181.86   10.58
 -28 -14   3   46.63    9.13
 -26 -14   4   43.06    8.96
 -25 -14   4   34.86    9.09
 -38 -13  -6   80.43    5.73
 -35 -13  -1    0.74    7.19
 -34 -13   0   -5.14    7.06
 -33 -13   1    5.07    7.74
 -30 -13   3    3.01    8.47
 -28 -13   4   29.30    8.87
 -25 -13   5   34.10    8.76
 -39 -12  -8    9.79    4.20
 -39 -12  -7   25.82    5.09
 -38 -12  -4   91.10    6.54
 -37 -12  -2   30.43    5.96
 -36 -12  -1   24.71    7.06
 -33 -12   2   19.62    7.91
 -32 -12   3  104.75    9.21
 -30 -12   4  141.87   10.79
 -28 -12   5  507.86   14.12
 -23 -12   6  139.13   10.06
 -40 -11  -8   -1.31    3.82
 -39 -11  -4   19.63    5.19
 -38 -11  -2   15.32    5.70
 -37 -11  -1   15.73    6.50
 -40 -10  -5   44.98    5.55
 -34 -10   3   17.66    7.41
 -31 -10   5  211.16   10.93
 -25 -10   7   49.61    9.09
 -38  -9   0   10.35    6.28
 -37  -9   1    5.35    6.41
 -36  -9   2   25.54    7.14
 -32  -9   5    3.58    8.28
 -30  -9   6   72.26    9.53
 -27  -9   7    5.07    8.29
 -23  -9   8   19.05    6.34
 -41  -8  -5   41.90    5.29
 -33  -8   5    6.93    7.86
 -31  -8   6   63.19    9.18
 -39  -7   0   29.11    6.40
 -36  -7   3   37.33    7.96
 -35  -7   4   64.25    9.03
 -26  -7   8   16.90    8.79
 -41  -6  -3   21.89    6.81
 -40  -6  -1   44.89    6.66
 -30  -6   7  581.36   15.90
 -27  -6   8  521.02   15.27
 -41  -5  -2   12.98    5.79
 -39  -5   1   31.77    7.27
 -38  -5   2  181.28    9.77
 -37  -5   3   -3.79    7.70
 -36  -5   4    1.45    7.45
 -33  -5   6    4.56    8.95
 -31  -5   7    8.21    9.60
 -28  -5   8   44.88   10.66
 -40  -4   0   54.83    7.50
 -39  -4   1   36.45    9.39
 -36  -4   4   28.24    8.85
 -40  -3   0  -18.58    7.86
 -25 -19 -13  195.39    8.40
 -26 -19 -12   -0.32    6.04
 -27 -19 -11  114.51    7.81
 -26 -19 -11   85.05    9.16
 -27 -19  -9   14.80    6.55
 -27 -19  -8   15.65    7.02
 -26 -19  -8    3.86    7.50
 -25 -19  -6   -3.82    7.97
 -24 -19  -5   -4.54    8.80
 -23 -19  -4   17.09    6.55
 -20 -19  -4   -0.06    8.62
 -19 -19  -4   25.87    8.74
 -28 -18 -14   61.86    7.20
 -29 -18 -13   71.21    6.21
 -30 -18 -11    3.05    5.79
 -30 -18 -10   83.09    7.30
 -30 -18  -9   -6.91    6.43
 -16 -18  -2   10.44    8.24
 -20 -18  -1   24.94    6.94
 -19 -18  -1   -9.28    5.99
 -31 -17 -14   -6.05    4.80
 -32 -17 -12   16.13    5.53
 -32 -17 -11   70.81    6.28
 -32 -17 -10   19.68    6.16
 -32 -17  -9   55.72    7.02
 -32 -17  -7   13.34    6.33
 -31 -17  -5   49.80    7.86
 -29 -17  -3  163.04   10.34
 -28 -17  -2   14.35    8.72
 -27 -17  -1   22.59    6.72
 -26 -17  -1   66.52    9.79
 -24 -17   0  -13.46    8.75
 -23 -17   0   94.52   10.44
 -17 -17   0  385.61   12.87
 -33 -16 -14   39.57    4.94
 -34 -16 -11   -1.45    5.03
 -34 -16  -8   -9.38    5.13
 -34 -16  -7    6.09    4.23
 -33 -16  -5  200.74    8.97
 -32 -16  -4   99.54    8.79
 -31 -16  -2   -0.53    5.80
 -29 -16  -1    8.70    8.65
 -28 -16   0   17.29    8.73
 -26 -16   1   -0.38    8.74
 -25 -16   1   60.07    9.89
 -23 -16   2   19.83    6.83
 -22 -16   2   80.74    9.68
 -21 -16   2    3.40    8.51
 -19 -16   2   35.67    8.58
 -18 -16   2  191.07   10.41
 -35 -15 -13   -3.81    4.04
 -35 -15  -6    8.83    5.89
 -34 -15  -4  103.29    8.52
 -30 -15   0    0.08    8.45
 -27 -15   2  125.87   10.33
 -26 -15   2   67.33    9.90
 -22 -15   3   -4.11    8.50
 -37 -14 -10  137.38    6.00
 -37 -14  -9   69.15    5.49
 -36 -14  -5  113.91    7.22
 -35 -14  -3   32.51    7.46
 -34 -14  -2   80.34    8.42
 -33 -14  -1   12.89    7.94
 -32 -14   0   59.77    8.80
 -29 -14   2    8.35    9.00
 -27 -14   3   17.22    9.09
 -24 -14   4  101.97   10.04
 -23 -14   4   32.30    9.11
 -22 -14   4   39.49    9.38
 -38 -13 -10   10.01    4.28
 -38 -13  -9   23.57    4.59
 -38 -13  -8   -1.74    4.85
 -37 -13  -5   29.90    6.02
 -36 -13  -3  159.84    8.25
 -31 -13   2    5.32    8.58
 -29 -13   3  171.10   11.20
 -24 -13   5   31.52    6.91
 -23 -13   5   36.31    8.64
 -22 -13   5   23.79    8.46
 -21 -13   5   38.82    8.70
 -39 -12  -9   14.38    4.30
 -38 -12  -5  124.40    7.13
 -37 -12  -3   12.75    6.16
 -35 -12   0   -2.89    7.04
 -34 -12   1   36.38    8.05
 -31 -12   3   10.33    9.33
 -27 -12   5   23.55    6.97
 -26 -12   5  147.60   10.83
 -22 -12   6   33.49    6.64
 -21 -12   6   28.73    8.05
 -39 -11  -5   27.67    5.49
 -38 -11  -3   15.26    6.11
 -36 -11   0   -5.37    7.26
 -40 -10  -6    8.89    5.07
 -36 -10   1    3.75    6.89
 -35 -10   2    1.11    7.15
 -32 -10   4   48.09    8.70
 -30 -10   5   45.95    9.87
 -24 -10   7   45.23    7.29
 -39  -9  -2    5.35    6.03
 -31  -9   5    0.77    8.89
 -26  -9   7    5.66    8.53
 -40  -8  -3   17.20    6.15
 -39  -8  -1   27.54    6.40
 -38  -8   0    6.80    6.89
 -35  -8   3    3.48    8.02
 -34  -8   4    3.13    8.12
 -32  -8   5   11.25    8.83
 -30  -8   6   39.94    9.48
 -28  -8   7   95.46    8.20
 -27  -8   7   61.82    9.84
 -41  -7  -4   36.95    5.70
 -40  -7  -2   18.08    6.24
 -33  -7   5   10.07    8.75
 -31  -7   6   84.43   10.58
 -29  -7   7   23.58    8.91
 -39  -6   0   -9.48    6.71
 -36  -6   3   12.09   10.23
 -32  -6   6   81.98    9.95
 -40  -5  -1   12.94    7.01
 -34  -5   5   59.77    9.98
 -30  -5   7   38.88   10.56
 -27  -5   8   83.89   11.52
 -38  -4   2   22.18    8.90
 -37  -4   3   14.53    8.76
 -25 -19 -12   34.20    7.23
 -25 -19 -11   73.98    8.06
 -26 -19 -10   11.56    7.53
 -25 -19 -10   11.28    7.47
 -26 -19  -9  149.05    9.25
 -25 -19  -9   21.80    8.19
 -25 -19  -8   17.34    8.18
 -25 -19  -7   71.29    8.97
 -24 -19  -7   -2.21    8.23
 -24 -19  -6   34.71    8.88
 -23 -19  -6   11.92    8.63
 -22 -19  -6   52.76    9.15
 -17 -19  -6   13.61    8.22
 -16 -19  -6   24.46    8.34
 -22 -19  -5   32.23    8.85
 -18 -19  -5  108.63    9.70
 -28 -18 -13    7.83    7.36
 -29 -18 -12   78.80    7.19
 -29 -18 -11    4.48    6.16
 -29 -18 -10  127.29    8.70
 -29 -18  -9   36.76    7.68
 -29 -18  -8   -2.51    7.60
 -29 -18  -7   31.96    7.65
 -28 -18  -6   49.58    8.92
 -21 -18  -2   -5.78    8.98
 -19 -18  -2   54.04    9.26
 -18 -18  -2   13.85    8.47
 -29 -17 -16   -6.07    4.74
 -30 -17 -15   43.09    5.28
 -31 -17 -13   71.58    6.18
 -31 -17  -6  153.22    9.04
 -30 -17  -5   16.52    8.12
 -29 -17  -4   21.14    8.77
 -28 -17  -3   13.61    9.06
 -27 -17  -2   19.70    9.38
 -24 -17  -1  505.55   15.16
 -22 -17   0    0.21    9.13
 -21 -17   0   70.61    9.92
 -18 -17   0   17.00    8.88
 -31 -16 -16   24.87    5.47
 -32 -16 -15    5.49    4.62
 -33 -16 -13    3.90    4.76
 -33 -16  -7   19.82    6.68
 -33 -16  -6   38.15    7.13
 -32 -16  -5   44.61    8.23
 -31 -16  -3    5.02    8.19
 -30 -16  -2   93.32    9.74
 -28 -16  -1   30.53    9.74
 -26 -16   0  793.68   17.69
 -35 -15  -9    1.96    5.36
 -35 -15  -8   62.02    6.69
 -34 -15  -5    6.44    7.00
 -32 -15  -2  131.34    9.70
 -31 -15  -1   49.88    9.15
 -29 -15   0  262.06   12.52
 -25 -15   2   24.33   10.19
 -21 -15   3   69.27    7.73
 -20 -15   3    3.86    6.18
 -36 -14  -7  131.08    7.36
 -36 -14  -6   30.20    6.65
 -35 -14  -4  152.18    9.08
 -34 -14  -3   88.09    8.96
 -30 -14   1    9.37    9.06
 -28 -14   2   19.08    9.63
 -26 -14   3    3.95    9.25
 -25 -14   3   17.89    9.79
 -21 -14   4  146.71    9.20
 -20 -14   4   79.26    9.69
 -37 -13  -6   12.65    6.23
 -36 -13  -4   14.29    6.88
 -35 -13  -2   20.74    7.49
 -34 -13  -1   12.86    7.99
 -33 -13   0  150.64   10.22
 -32 -13   1  191.66   10.91
 -28 -13   3   20.35    9.70
 -25 -13   4   90.79   10.54
 -38 -12  -6  209.95    8.10
 -37 -12  -4   15.58    6.55
 -34 -12   0   41.37    8.86
 -33 -12   1   18.35    8.84
 -32 -12   2    5.29    8.66
 -30 -12   3   99.29   10.82
 -28 -12   4    3.56   10.08
 -25 -12   5   92.15   10.27
 -39 -11  -7   15.10    5.43
 -39 -11  -6   27.49    5.58
 -38 -11  -4   25.47    6.61
 -37 -11  -2   37.52    7.00
 -36 -11  -1    2.13    7.35
 -23 -11   6  174.71   11.10
 -40 -10  -9   22.72    5.49
 -40 -10  -8    1.76    4.79
 -40 -10  -7   12.62    5.19
 -33 -10   3   58.25    9.09
 -31 -10   4   32.54    9.33
 -29 -10   5   24.84    9.38
 -38  -9  -1   12.30    7.02
 -37  -9   0   28.81    8.07
 -36  -9   1    0.79    7.68
 -35  -9   2   86.38    9.45
 -34  -9   3   14.84    8.67
 -25  -9   7    7.27    6.72
 -40  -8  -4    1.94    6.09
 -39  -8  -2    7.81    6.71
 -37  -8   1   45.98    8.19
 -36  -8   2   13.57    7.88
 -26  -8   7   11.17    9.30
 -41  -7  -5   11.81    5.39
 -40  -7  -3   32.09    7.66
 -39  -7  -1   48.14    7.45
 -35  -7   3  167.45   10.86
 -24  -7   8  124.69    9.18
 -41  -6  -4  259.43    8.99
 -38  -6   1    2.89    7.78
 -33  -6   5   87.08   10.54
 -41  -5  -3    4.84    6.37
 -39  -5   0   25.77    8.13
 -36  -5   3   25.46    9.30
 -35  -5   4   19.20    9.02
 -29  -5   7   15.67   10.59
 -41  -4  -3    1.73    7.99
 -40  -4  -1   68.86    8.46
 -34  -4   5    9.59    9.99
 -32  -4   6   81.52   11.87
 -30  -4   7  390.05   16.05
 -24 -19 -12  370.74   11.34
 -23 -19 -12   14.32    7.68
 -24 -19 -11   -7.52    7.40
 -24 -19 -10   10.75    7.97
 -24 -19  -9   41.51    9.34
 -24 -19  -8   85.18    9.53
 -23 -19  -7   25.93    8.86
 -22 -19  -7   11.12    8.88
 -20 -19  -7    4.34    8.94
 -19 -19  -7    2.31    8.73
 -18 -19  -7  217.42   11.34
 -17 -19  -7   10.97    8.62
 -21 -19  -6   23.14    8.80
 -20 -19  -6   73.80    9.43
 -19 -19  -6   43.19    9.24
 -18 -19  -6    4.67    8.60
 -27 -18 -14   26.51    7.05
 -28 -18 -12   -2.71    6.72
 -28 -18 -11   17.95    6.88
 -28 -18 -10    9.01    7.28
 -28 -18  -9   47.87    8.25
 -28 -18  -8    1.48    8.44
 -28 -18  -7  105.19    9.41
 -27 -18  -6  125.22    9.96
 -26 -18  -5   57.79    9.50
 -24 -18  -4    4.16    9.08
 -23 -18  -3  434.17   14.17
 -21 -18  -3   20.71    9.66
 -20 -18  -3   51.10    9.86
 -19 -18  -3   41.96    9.76
 -18 -18  -3  144.38   10.91
 -28 -17 -16  197.74    8.17
 -29 -17 -15   14.06    6.69
 -30 -17 -14    8.67    5.53
 -31 -17 -11  331.25   10.17
 -31 -17 -10   21.70    7.28
 -31 -17  -9    6.16    7.53
 -29 -17  -5   31.84    9.18
 -28 -17  -4   58.57    9.98
 -27 -17  -3   37.47    9.89
 -25 -17  -2   60.65   10.58
 -23 -17  -1    4.62    9.84
 -18 -17  -1  120.24   10.64
 -17 -17  -1   16.18    9.03
 -32 -16 -14    2.82    5.25
 -33 -16 -12  166.44    7.32
 -33 -16 -11   71.57    7.36
 -33 -16  -8   11.40    7.00
 -32 -16  -6   65.15    8.52
 -31 -16  -4   24.89    8.88
 -30 -16  -3  219.47   11.67
 -29 -16  -2   13.06    9.38
 -27 -16  -1  202.52   12.38
 -25 -16   0  -10.55    9.57
 -22 -16   1   91.08   10.55
 -21 -16   1  332.78   13.54
 -18 -16   1  226.88   12.04
 -34 -15 -14    0.07    4.53
 -34 -15 -13   37.76    6.48
 -34 -15  -7  116.48    8.67
 -34 -15  -6   92.89    8.12
 -33 -15  -4   40.82    8.58
 -32 -15  -3   -1.19    9.16
 -31 -15  -2   23.29    9.93
 -30 -15  -1  308.96   12.92
 -28 -15   0   -7.77    9.54
 -27 -15   1   18.05    7.42
 -26 -15   1  170.63   12.07
 -24 -15   2    5.38    7.28
 -23 -15   2   46.41   10.21
 -22 -15   2   30.82    9.97
 -36 -14 -11    3.68    5.48
 -36 -14 -10    0.19    5.64
 -36 -14  -9   22.80    6.37
 -35 -14  -5   28.54    7.38
 -33 -14  -2   42.37    8.70
 -32 -14  -1   50.07    9.33
 -31 -14   0   -2.47    6.75
 -24 -14   3   46.98   10.20
 -23 -14   3   -1.99    9.63
 -37 -13 -12   32.80    5.37
 -37 -13 -11   45.84    5.53
 -37 -13  -9   77.53    6.58
 -37 -13  -8   65.00    6.95
 -37 -13  -7   56.17    6.86
 -36 -13  -5  146.42    8.80
 -35 -13  -3   45.53    8.81
 -34 -13  -2   -6.25    8.28
 -32 -13   0    2.46    9.37
 -29 -13   2   75.10   10.94
 -27 -13   3   95.01   11.15
 -24 -13   4   17.09    9.48
 -23 -13   4    4.97    9.40
 -38 -12  -9   -1.17    6.74
 -38 -12  -8   79.22    6.58
 -38 -12  -7  149.70    7.59
 -37 -12  -5  123.49    8.18
 -36 -12  -3    6.35    8.02
 -31 -12   2   14.64    9.79
 -29 -12   3   15.06   10.16
 -24 -12   5   16.63    7.22
 -23 -12   5   30.89    9.14
 -22 -12   5   90.54    9.94
 -39 -11 -10   34.55    5.24
 -39 -11  -9   77.42    6.15
 -39 -11  -8    1.53    5.27
 -38 -11  -5   15.84    6.49
 -37 -11  -3   22.48    7.75
 -35 -11   0   22.89    8.42
 -26 -11   5   20.41   10.04
 -22 -11   6    5.85    6.56
 -39 -10  -5  129.66    7.59
 -38 -10  -3   27.14    7.13
 -32 -10   3   38.31    9.92
 -28 -10   5    6.89    9.62
 -25 -10   6   19.58    9.82
 -40  -9  -6   -4.62    5.54
 -33  -9   3   14.75    9.58
 -30  -9   5   55.40    8.30
 -27  -9   6  132.95   11.54
 -23  -9   7   24.54    7.35
 -38  -8  -1   11.28    7.86
 -34  -8   3   14.05    9.95
 -28  -8   6   21.28   10.31
 -25  -8   7  424.51   14.63
 -41  -7  -6   77.73    6.73
 -38  -7   0    0.60    7.92
 -37  -7   1   28.04    8.79
 -36  -7   2    6.81    8.60
 -27  -7   7   59.41   10.22
 -41  -6  -5   -2.74    5.84
 -39  -6  -1   -3.99    7.34
 -34  -6   4    9.40    9.71
 -41  -5  -4   42.64    7.50
 -40  -5  -2   81.86    8.38
 -37  -5   2   12.58    9.20
 -33  -5   5    2.95   10.00
 -39  -4   0   -0.36    8.88
 -38  -4   1  224.70   11.91
 -37  -4   2    0.09   11.62
 -35  -4   4  109.24   11.38
 -29  -4   7   -2.44   12.15
 -41  -3  -3   32.95    8.38
 -40  -3  -1    3.60    8.85
 -39  -3   0   50.24   11.88
 -21 -19 -11   24.44    8.45
 -21 -19 -10   53.01    9.19
 -23 -19  -9   28.30    8.88
 -21 -19  -9   -4.57    8.89
 -19 -19  -9   31.43    9.01
 -21 -19  -8   30.57    9.18
 -18 -19  -8   48.93    9.10
 -26 -18 -14   34.01    7.59
 -27 -18 -11   33.35    7.83
 -27 -18 -10   24.43   10.58
 -27 -18  -9   23.01    8.86
 -27 -18  -8   12.01    9.49
 -26 -18  -7   39.26    9.92
 -25 -18  -6  332.51   13.82
 -25 -18  -5   10.74    9.37
 -23 -18  -4   29.85   10.25
 -22 -18  -4   48.42   11.15
 -21 -18  -4    7.87    9.57
 -16 -18  -4  228.36   11.74
 -29 -17 -14    6.58    7.60
 -30 -17 -13   15.38    6.72
 -30 -17 -12   80.13    8.07
 -30 -17 -11  105.28    9.03
 -30 -17 -10  102.19    9.23
 -30 -17  -9   78.19    9.45
 -27 -17  -4   16.47   10.12
 -26 -17  -3   16.55   10.11
 -24 -17  -2   67.24   11.04
 -19 -17  -1  149.48    9.74
 -30 -16 -16    4.14    6.36
 -31 -16 -15   54.24    6.18
 -32 -16 -13    8.74    5.87
 -32 -16 -12   59.88    8.37
 -32 -16  -8   43.31    8.16
 -31 -16  -5   16.22    9.01
 -30 -16  -4   15.95   10.29
 -29 -16  -3  158.14   12.29
 -28 -16  -2   51.39   10.56
 -26 -16  -1    6.62   10.13
 -24 -16   0  247.36   11.42
 -23 -16   0   -7.81   10.70
 -33 -15 -15    6.03    5.38
 -34 -15 -12   40.30    6.46
 -34 -15 -10   31.08    7.17
 -34 -15  -9   21.37    7.17
 -34 -15  -8  126.73    8.67
 -33 -15  -5  124.28    9.74
 -32 -15  -4  293.06   12.40
 -31 -15  -3   11.68    9.60
 -30 -15  -2   71.32   10.78
 -29 -15  -1    3.67   10.11
 -27 -15   0   56.57   11.04
 -25 -15   1   83.98   11.50
 -24 -15   1   94.19   11.65
 -21 -15   2  281.87   11.46
 -20 -15   2 1105.23   19.13
 -35 -14 -14   -3.31    4.57
 -35 -14  -7   35.54    7.59
 -34 -14  -4  172.86    8.81
 -33 -14  -3  163.33   11.33
 -31 -14  -1   27.97   10.78
 -30 -14   0  733.69   17.50
 -28 -14   1   54.35   10.86
 -26 -14   2   15.62   10.47
 -25 -14   2  170.06   12.60
 -22 -14   3  610.66   15.43
 -20 -14   3   64.27   10.40
 -37 -13 -10    4.99    5.34
 -35 -13  -4   81.10    9.30
 -33 -13  -1   14.89    7.12
 -26 -13   3    9.17   10.29
 -22 -13   4   24.63    7.59
 -21 -13   4  618.05   16.47
 -38 -12 -11    0.95    4.89
 -38 -12 -10   56.82    5.84
 -37 -12  -6   79.13    7.86
 -35 -12  -2   49.03    9.03
 -33 -12   0   11.39    9.71
 -32 -12   1    5.59    9.78
 -28 -12   3  142.83   12.40
 -25 -12   4   27.59   10.40
 -38 -11  -6   39.39    7.02
 -36 -11  -2   95.90    9.37
 -35 -11  -1   12.50    8.93
 -34 -11   0    7.63    9.32
 -33 -11   1    5.01    9.68
 -32 -11   2   16.68    9.91
 -30 -11   3  303.10   14.74
 -28 -11   4   89.15   11.58
 -25 -11   5   39.41   10.31
 -39 -10  -6    3.62    6.27
 -38 -10  -4   12.74    7.39
 -40  -9  -8   -4.37    5.57
 -40  -9  -7    5.99    5.88
 -36  -9   0    2.84    8.16
 -29  -9   5   48.88   11.04
 -26  -9   6  126.73   11.77
 -37  -8   0    7.08    8.72
 -36  -8   1    5.98    8.83
 -24  -8   7   11.25    7.45
 -40  -7  -4   95.98    8.45
 -39  -7  -2    2.18    7.58
 -34  -7   3   14.12   10.11
 -33  -7   4   33.00   10.19
 -31  -7   5   49.88   10.92
 -29  -7   6   25.90   10.42
 -41  -6  -6  114.93    8.86
 -40  -6  -3  166.43    9.11
 -38  -6   0  121.18   10.15
 -36  -6   2   11.08   10.30
 -35  -6   3   10.78    9.78
 -32  -6   5   -0.36   10.19
 -27  -6   7   49.16   11.37
 -39  -5  -1   41.92    9.12
 -34  -5   4  143.54   12.15
 -28  -5   7   79.19   11.80
 -41  -4  -4    0.21    7.62
 -31  -4   6   12.95   12.21
 -38  -3   1   -3.57   10.68
 -25 -18 -14    9.60    7.40
 -26 -18 -13   29.13    8.38
 -26 -18 -12   59.48    8.62
 -26 -18 -11   30.73    9.45
 -26 -18 -10   12.38    9.28
 -26 -18  -9   27.16    9.58
 -26 -18  -8  -12.66    9.29
 -25 -18  -7   13.58   10.36
 -24 -18  -6   93.26   12.15
 -15 -18  -6   25.94    9.76
 -23 -18  -5  169.63   12.29
 -22 -18  -5   17.77   11.26
 -17 -18  -5   47.16   10.91
 -28 -17 -15    6.38    6.98
 -29 -17 -13    6.58    7.52
 -29 -17  -8   -6.65    8.43
 -25 -17  -3   18.09    8.21
 -20 -17  -2  100.21   12.44
 -29 -16 -17    7.62    5.81
 -31 -16 -14    6.63    6.86
 -32 -16 -11   12.29    7.49
 -31 -16  -7    0.95    8.81
 -31 -16  -6   37.48    9.39
 -29 -16  -4    1.98   10.22
 -27 -16  -2   42.45   11.03
 -26 -16  -2   31.08   11.23
 -25 -16  -1   70.70   11.44
 -24 -16  -1   14.21   11.05
 -21 -16   0   -1.67    7.46
 -31 -15 -17   23.11    6.16
 -32 -15 -16  110.73    6.43
 -33 -15 -14   -3.38    5.85
 -33 -15  -7   71.53    9.67
 -32 -15  -5   -4.15    9.35
 -31 -15  -4  107.62   11.28
 -29 -15  -2  134.09   12.30
 -28 -15  -1   14.22   10.82
 -23 -15   1  225.01   13.47
 -34 -14 -15    9.49    5.40
 -35 -14 -11    3.39    6.35
 -35 -14 -10   38.24    7.34
 -35 -14  -9   12.55    6.88
 -34 -14  -6   30.05    9.42
 -34 -14  -5   14.26    6.71
 -33 -14  -4   34.59    9.88
 -29 -14   0   -5.39   10.61
 -24 -14   2  110.37   12.12
 -35 -13  -5   99.30   10.27
 -34 -13  -3   10.96    9.34
 -33 -13  -2   56.60   10.33
 -32 -13  -1  188.57   12.36
 -31 -13   0   95.46   11.51
 -29 -13   1   -1.94   10.87
 -27 -13   2   18.77   11.11
 -25 -13   3   84.49    9.44
 -24 -13   3   31.60   10.94
 -37 -12  -7    4.92    7.60
 -35 -12  -3   23.93    9.27
 -32 -12   0  278.21   13.88
 -31 -12   1   44.54   11.12
 -27 -12   3   21.81   11.08
 -24 -12   4   38.13   10.51
 -38 -11  -7   41.56    7.54
 -37 -11  -4   60.44    6.62
 -31 -11   2   58.87   11.60
 -27 -11   4   50.19   11.35
 -39 -10  -8   41.63    7.13
 -39 -10  -7   13.97    6.54
 -38 -10  -5   24.65    7.49
 -37 -10  -3   17.09    8.84
 -40  -9 -10   -3.26    5.55
 -40  -9  -9   10.88    5.85
 -39  -9  -5   29.65    7.58
 -32  -9   3  -11.25    9.78
 -25  -9   6  229.05   11.56
 -40  -8  -7   41.77    8.56
 -38  -8  -2   -9.32    8.42
 -33  -8   3   27.55   10.88
 -29  -8   5   29.36   11.84
 -26  -8   6   17.86   10.95
 -40  -7  -5    2.55    7.51
 -39  -7  -3    6.41    8.34
 -38  -7  -1    5.43    8.52
 -37  -7   0   18.40    9.89
 -36  -7   1  -12.75   10.14
 -28  -7   6   43.24   11.33
 -41  -6  -7   44.75    8.43
 -40  -6  -4   17.69    7.85
 -29  -6   6    0.71   10.87
 -25  -6   7   15.59   11.28
 -41  -5  -5   97.17    8.35
 -40  -5  -3    5.90    8.62
 -38  -5   0   -0.03    9.62
 -36  -5   2   66.86   11.88
 -39  -4  -1   42.08   10.36
 -35  -4   3    4.85   11.29
 -32  -4   5   31.44   13.12
 -30  -4   6   29.18   12.90
 -41  -3  -4   69.75    9.64
 -40  -2  -2   10.01   11.89
 -25 -18 -13    7.44    8.22
 -24 -18 -13   20.93    8.41
 -25 -18 -12   65.80    9.72
 -25 -18 -10   12.77    9.68
 -25 -18  -9   26.98   10.85
 -25 -18  -8   30.06   10.35
 -24 -18  -8   -0.03   10.00
 -24 -18  -7   51.32   11.11
 -23 -18  -7  139.60   12.26
 -23 -18  -6   69.29    9.14
 -21 -18  -6   84.81   11.54
 -20 -18  -6   21.39   10.26
 -19 -18  -6   25.77   10.20
 -27 -17 -15   57.19    8.11
 -28 -17 -14  315.09   11.23
 -28 -17 -13   38.77   10.28
 -29 -17 -12   15.49    8.39
 -29 -17 -11    8.14    8.77
 -29 -17 -10   24.82    9.36
 -29 -17  -9   19.87    9.29
 -28 -17  -8    5.41    9.82
 -28 -17  -7   16.06    9.83
 -22 -17  -3   69.26   11.77
 -20 -17  -3   14.71   10.87
 -28 -16 -17  117.08    8.59
 -29 -16 -16  -13.70    7.49
 -30 -16 -15  267.59    9.78
 -31 -16 -13    5.13    7.38
 -31 -16 -11    3.54    8.61
 -31 -16 -10   25.55    9.31
 -30 -16  -6   15.32   10.10
 -28 -16  -4   57.48   11.74
 -25 -16  -2  159.11   13.41
 -23 -16  -1  412.11   16.07
 -21 -16  -1  334.25   15.06
 -18 -16  -1  233.36   13.64
 -32 -15 -15   34.78    6.93
 -33 -15 -13   -3.64    6.55
 -33 -15  -9    2.05    8.31
 -33 -15  -8    3.18    8.12
 -32 -15  -6   46.61   10.17
 -31 -15  -5    7.93   10.27
 -28 -15  -2   90.54   12.64
 -25 -15   0   99.11   10.06
 -24 -15   0   -2.89   10.97
 -21 -15   1   45.89    8.41
 -20 -15   1  269.85   11.78
 -33 -14 -16   12.70    6.74
 -34 -14 -14   69.61    6.92
 -34 -14  -7   22.08    9.45
 -33 -14  -5   69.50   10.63
 -29 -14  -1  157.53   13.36
 -28 -14   0  200.59   13.77
 -25 -14   1   47.51   12.18
 -21 -14   2   66.66   11.72
 -35 -13 -15    1.03    5.16
 -36 -13 -12  109.96    7.31
 -36 -13 -11   20.46    6.98
 -36 -13 -10    4.60    7.01
 -35 -13  -6   30.19    9.62
 -34 -13  -4   42.33   10.21
 -33 -13  -3   89.34   11.21
 -31 -13  -1    6.17   11.05
 -30 -13   0  -13.16   10.86
 -28 -13   1  119.68   13.23
 -26 -13   2   98.46   12.59
 -22 -13   3  555.06   17.25
 -37 -12 -13   73.96    6.46
 -37 -12 -12   86.24    7.28
 -37 -12 -11  153.87    7.98
 -37 -12 -10   92.84    7.76
 -37 -12  -8  125.57    8.57
 -36 -12  -6   14.10    8.51
 -36 -12  -5  178.48    8.90
 -35 -12  -4  239.34   12.29
 -34 -12  -2   73.46    8.65
 -28 -12   2    9.70   11.64
 -26 -12   3    2.81   11.16
 -22 -12   4  386.06   14.77
 -38 -11 -12    0.98    5.84
 -38 -11 -11   -0.45    5.93
 -38 -11 -10   30.84    7.02
 -38 -11  -9   76.21    8.02
 -38 -11  -8   19.37    7.18
 -37 -11  -5   97.33    9.52
 -35 -11  -2   20.54   10.02
 -33 -11   0    8.56   10.75
 -32 -11   1   19.68    8.42
 -30 -11   2   10.75   11.56
 -39 -10 -11   17.50    5.91
 -39 -10 -10   20.34    6.19
 -39 -10  -9   33.06    6.69
 -37 -10  -4    3.94    9.05
 -36 -10  -2   69.22   10.07
 -34 -10   0   52.39   11.36
 -39  -9  -6   25.79    7.70
 -38  -9  -4  112.47    9.75
 -31  -9   3    4.20   10.86
 -27  -9   5    0.37   11.48
 -40  -8  -8    1.83    6.64
 -36  -8   0   35.30   10.32
 -32  -8   3   80.12   12.69
 -28  -8   5    9.32   11.50
 -38  -7  -2    8.67    8.81
 -27  -7   6   25.96   11.71
 -37  -6   0  -21.07   10.08
 -36  -6   1   18.04   10.87
 -35  -6   2   60.68   12.57
 -41  -5  -6   35.10    7.70
 -40  -5  -4   29.26   10.40
 -39  -5  -2   17.16   10.23
 -33  -5   4    5.81   11.67
 -31  -5   5    9.26   13.51
 -29  -5   6   29.49   12.32
 -41  -4  -5   27.26    8.92
 -40  -4  -3  178.63   11.81
 -38  -4   0   15.04   11.10
 -27  -4   7   55.70   13.19
 -41  -3  -5  265.69   13.70
 -39  -3  -1   13.97   11.18
 -35  -3   3   15.06   13.18
 -30  -3   6    0.63   13.55
 -23 -18 -13   32.12    9.62
 -24 -18 -12   34.01    9.09
 -23 -18 -12   74.65   10.08
 -24 -18 -11   -9.21    9.80
 -24 -18 -10   -0.12   10.08
 -23 -18 -10   35.00   10.42
 -24 -18  -9   44.03   10.90
 -23 -18  -9   -2.49   10.19
 -23 -18  -8  181.71   12.66
 -22 -18  -7    2.96   10.41
 -20 -18  -7  167.12   12.42
 -18 -18  -7    6.50    9.89
 -17 -18  -7   44.58   11.02
 -16 -18  -7   35.38    9.55
 -26 -17 -15   80.23    9.18
 -28 -17 -12   38.14    8.79
 -28 -17 -11  156.36   11.33
 -28 -17 -10    5.53   10.15
 -28 -17  -9   12.89    9.76
 -27 -17  -8   36.39   10.73
 -27 -17  -7   11.86   10.12
 -25 -17  -5  107.67   12.38
 -23 -17  -4   34.54   11.17
 -29 -16 -15   34.66    9.27
 -30 -16 -14   22.82    7.98
 -30 -16 -13   67.88    9.09
 -30 -16  -7   10.08    7.65
 -29 -16  -6   11.94   11.34
 -28 -16  -5  101.11   12.46
 -27 -16  -4    0.61   11.43
 -26 -16  -3   34.54   11.83
 -25 -16  -3   13.27   11.54
 -24 -16  -2   45.95   11.98
 -23 -16  -2   20.66   11.52
 -30 -15 -17    4.31    6.25
 -31 -15 -16    1.28    6.38
 -32 -15 -14   55.02    7.90
 -32 -15 -13  217.52   11.12
 -32 -15  -8   10.58    9.27
 -32 -15  -7  114.61   10.82
 -30 -15  -4   42.54   11.40
 -26 -15  -1  174.68   11.58
 -25 -15  -1   99.90   13.11
 -23 -15   0  262.92   14.59
 -22 -15   0    1.74   11.73
 -21 -15   0  411.14   16.02
 -32 -14 -17   -2.15    5.43
 -34 -14 -13   10.33    7.04
 -34 -14 -11    6.32    7.88
 -34 -14 -10   39.49    8.45
 -34 -14  -9    2.10    8.44
 -34 -14  -8    9.78    8.59
 -33 -14  -6   17.03   10.67
 -32 -14  -4   49.68   10.90
 -31 -14  -3    8.73   10.88
 -28 -14  -1   53.65   12.35
 -27 -14   0   -9.36    8.47
 -26 -14   0   68.75   12.79
 -24 -14   1    1.40   11.24
 -35 -13  -7   69.97    9.50
 -34 -13  -5  103.47   11.14
 -29 -13   0   56.84   12.34
 -27 -13   1    4.32   11.95
 -25 -13   2   53.10    9.64
 -24 -13   2   18.38   11.69
 -36 -12  -7  141.32   10.28
 -35 -12  -5   12.24    9.73
 -34 -12  -3    5.41   10.25
 -33 -12  -2   20.32   11.02
 -32 -12  -1    5.56   11.36
 -31 -12   0  -12.01   11.39
 -29 -12   1   24.13   12.26
 -27 -12   2   27.61   12.17
 -25 -12   3   47.43    9.38
 -37 -11  -7   28.26    8.31
 -37 -11  -6   -7.10    5.90
 -36 -11  -4   24.49   10.19
 -35 -11  -3   13.09   10.30
 -32 -11   0  -11.23   11.40
 -23 -11   4  153.00   12.77
 -32 -10   1   11.37   11.76
 -39  -9  -8   -2.95    7.29
 -39  -9  -7   16.80    7.68
 -38  -9  -5   14.67    8.14
 -37  -9  -3    8.75    9.91
 -32  -9   2   19.82   12.29
 -25  -9   5  151.18   13.82
 -40  -8 -11   44.76    6.89
 -40  -8 -10   27.49    6.97
 -40  -8  -9   -1.65    6.70
 -39  -8  -6    8.30    8.37
 -34  -8   1   31.44   11.55
 -33  -8   2   -1.55   12.34
 -30  -8   4   22.96    9.57
 -27  -8   5    2.96   11.59
 -39  -7  -4   23.19    9.06
 -37  -7  -1   23.48   10.02
 -36  -7   0    2.48   10.63
 -34  -7   2   -0.46   11.60
 -29  -7   5   23.75    9.41
 -26  -7   6   52.43   12.24
 -40  -6  -5   12.75    8.38
 -41  -5  -7  272.84   10.79
 -38  -5  -1   14.64   11.29
 -37  -5   0  102.12   12.69
 -36  -5   1    0.85   11.57
 -35  -5   2   16.81   12.05
 -32  -5   4   31.91   13.00
 -41  -4  -6    0.57    8.97
 -40  -4  -4   10.11   11.50
 -39  -4  -2   -0.63   11.12
 -40  -3  -3    8.73   10.46
 -37  -3   1   -1.95   11.60
 -33  -3   4  266.40   18.10
 -41  -2  -5   69.98   11.71
 -40  -2  -3   39.54   12.04
 -38  -2   0   72.54   15.45
 -36  -2   2   22.35   15.40
 -22 -18 -12    9.79    9.54
 -21 -18 -12  118.18   11.49
 -23 -18 -11   15.89    9.72
 -22 -18 -11  151.13   12.67
 -21 -18 -11   38.56   10.47
 -22 -18 -10  162.01   12.76
 -22 -18  -9   27.09   10.61
 -21 -18  -9   38.53   11.93
 -19 -18  -9   32.52   10.73
 -18 -18  -9   48.75   11.13
 -21 -18  -8   34.03   10.94
 -18 -18  -8  177.89   12.46
 -25 -17 -15   -9.79    7.96
 -26 -17 -14   13.27    9.40
 -27 -17 -13   -1.46    9.47
 -27 -17 -12   45.63    9.87
 -27 -17 -11    9.11   10.58
 -27 -17 -10   52.43   11.42
 -27 -17  -9   60.30   11.14
 -26 -17  -8   11.01   11.22
 -26 -17  -7  -15.47   10.91
 -25 -17  -7  253.53   14.69
 -25 -17  -6   32.58   11.53
 -24 -17  -6  229.42   14.45
 -23 -17  -5  307.83   15.39
 -22 -17  -5   23.23   11.72
 -27 -16 -17   21.76    7.73
 -28 -16 -16   41.15    8.25
 -29 -16 -14   45.69    9.09
 -30 -16 -12  112.92   10.48
 -30 -16 -11   51.14    9.92
 -30 -16 -10   64.66   10.18
 -28 -16  -6   -1.33   11.32
 -27 -16  -5   53.27   12.32
 -26 -16  -4  192.37   14.14
 -24 -16  -3   42.20   13.07
 -22 -16  -2   88.89   10.13
 -19 -16  -2   51.86   11.61
 -18 -16  -2  187.99   13.34
 -31 -15 -15   33.93    7.61
 -32 -15 -12   41.44    8.95
 -32 -15  -9   63.80    9.95
 -31 -15  -7   73.07   11.26
 -30 -15  -5    3.07   11.17
 -29 -15  -4   21.65   11.75
 -28 -15  -3   29.21   12.08
 -26 -15  -2   70.05   12.74
 -23 -15  -1  204.84   14.39
 -20 -15   0   -1.61    7.80
 -19 -15   0  110.41    9.91
 -33 -14 -15   28.20    6.95
 -33 -14 -14   21.30    7.37
 -33 -14  -8   10.01   10.15
 -32 -14  -5    8.28   10.58
 -31 -14  -4   96.78   12.34
 -27 -14  -1  142.20   14.01
 -25 -14   0   -1.60   11.77
 -22 -14   1  157.74   13.07
 -21 -14   1  207.96   13.39
 -34 -13 -16   50.45    6.27
 -35 -13 -12  105.81    8.85
 -35 -13 -11   26.85    8.11
 -35 -13 -10  624.45   14.24
 -33 -13  -4   -0.89    7.84
 -32 -13  -3   13.41   11.18
 -31 -13  -2    0.52   11.39
 -30 -13  -1  177.10   11.77
 -28 -13   0   -1.91   11.85
 -23 -13   2   28.86   11.99
 -22 -13   2   15.46   11.54
 -21 -13   2  117.64   12.90
 -35 -12 -16   28.31    5.84
 -36 -12 -13   69.19    7.41
 -36 -12  -9   17.27    8.74
 -36 -12  -8    1.61    8.38
 -35 -12  -6   24.77   10.08
 -34 -12  -4  108.69   11.87
 -31 -12  -1   50.63   12.71
 -30 -12   0  414.99   17.72
 -28 -12   1   38.77   12.87
 -26 -12   2   12.15   12.03
 -22 -12   3   11.53   11.05
 -37 -11 -14   11.39    6.18
 -37 -11 -13   51.64    6.89
 -37 -11  -8   -5.84    8.45
 -36 -11  -5   21.71    9.57
 -34 -11  -2   84.14    9.60
 -33 -11  -1    7.41   11.51
 -26 -11   3   43.98   12.41
 -38 -10 -13    4.55    6.02
 -38 -10  -9   82.59    8.82
 -38 -10  -8   10.73    8.18
 -37 -10  -5   22.68    9.11
 -33 -10   0   -1.24   11.39
 -39  -9 -12   15.60    6.27
 -39  -9 -11   30.37    7.10
 -39  -9 -10   23.32    7.44
 -39  -9  -9   89.16    8.23
 -38  -9  -6   46.16    8.91
 -37  -9  -4  218.31   12.07
 -27  -9   4   28.28   12.95
 -24  -9   5   40.34   12.33
 -39  -8  -7   34.96    8.75
 -36  -8  -1   11.30    7.64
 -35  -8   0    2.84   10.60
 -29  -8   4    5.89   12.39
 -26  -8   5   28.80   12.23
 -40  -7  -9   15.54    7.57
 -40  -7  -8   41.30    8.66
 -40  -6  -6    1.23    8.70
 -39  -6  -4  -10.29    9.64
 -38  -6  -2   17.95   10.49
 -37  -6  -1   -0.82   10.64
 -36  -6   0   55.24   12.21
 -41  -5  -8   11.42    7.92
 -40  -5  -5    5.37    9.49
 -39  -5  -3   12.06    9.62
 -30  -5   5    5.93    9.98
 -41  -4  -7    9.88    8.57
 -37  -4   0    8.98   12.52
 -30  -4   5   12.41   14.30
 -28  -4   6   49.52   15.03
 -41  -3  -6   13.06   10.82
 -40  -3  -4   -0.63   12.82
 -39  -3  -2   15.48   12.47
 -34  -3   3   77.04   15.82
 -41  -2  -6   18.63   13.47
 -40  -1  -3  160.22   17.14
 -41   0  -5   -1.49    8.01
 -20 -18 -11   79.07   10.88
 -19 -18 -10   13.06   10.15
 -24 -17 -15   -6.03    7.81
 -25 -17 -14  203.69   11.63
 -26 -17 -13   57.96   10.25
 -26 -17 -12  114.84   11.97
 -26 -17 -11   64.61   11.98
 -26 -17 -10   58.61   12.12
 -26 -17  -9   12.77   11.17
 -25 -17  -9    3.98   10.79
 -25 -17  -8   -2.56   12.11
 -24 -17  -7   47.38   13.17
 -21 -17  -5   32.51    9.00
 -20 -17  -5   23.59   11.62
 -18 -17  -5   66.26   11.50
 -27 -16 -16  154.45    9.87
 -28 -16 -15   32.05    8.94
 -29 -16 -13   32.82    9.59
 -29 -16 -12   43.37   10.83
 -29 -16 -11   28.98    9.73
 -29 -16 -10   39.24   11.31
 -28 -16  -8   77.29   11.67
 -25 -16  -4   41.43   12.54
 -28 -15 -18  188.21    9.09
 -30 -15 -16   20.08    7.71
 -31 -15 -14    8.55    8.15
 -31 -15 -13  172.26   10.65
 -31 -15 -12    5.86    9.16
 -31 -15  -8    2.84   10.13
 -30 -15  -7    5.04   10.94
 -30 -15  -6   52.46   11.89
 -29 -15  -5   38.55   12.37
 -28 -15  -4   14.64   12.18
 -27 -15  -3    3.90    9.03
 -26 -15  -3    2.06   11.81
 -25 -15  -2   25.94   12.39
 -24 -15  -2    9.74   12.13
 -22 -15  -1  229.41   14.62
 -21 -15  -1   56.50   12.03
 -20 -15  -1  294.91   14.80
 -31 -14 -17  131.36    8.09
 -32 -14 -16   16.74    7.26
 -33 -14 -13   26.24    8.28
 -33 -14 -10   51.20    9.43
 -33 -14  -9  308.53   12.83
 -32 -14  -7  106.30   11.79
 -32 -14  -6    8.40    8.08
 -30 -14  -4   17.66   11.72
 -29 -14  -3   64.91   12.72
 -28 -14  -2   28.51   12.34
 -26 -14  -1   -0.92   12.27
 -24 -14   0   68.59   12.82
 -23 -14   0   -0.53   11.57
 -32 -13 -18   28.43    6.90
 -33 -13 -17    5.02    6.07
 -34 -13 -15    7.60    6.48
 -34 -13 -14   91.14    8.37
 -34 -13  -7   78.45   10.87
 -33 -13  -5   43.51    8.65
 -32 -13  -4  153.79   14.06
 -31 -13  -3    4.85   11.78
 -30 -13  -2  174.48   15.31
 -27 -13   0    5.43   12.41
 -25 -13   1   35.49    9.68
 -24 -13   1   16.72   11.99
 -36 -12 -12   35.45    7.67
 -36 -12 -11   -6.93    7.73
 -36 -12 -10   57.19    8.93
 -34 -12  -5   -8.69   10.50
 -33 -12  -3   48.31    9.20
 -29 -12   0    1.62   12.45
 -27 -12   1   58.58   13.18
 -25 -12   2   -1.07   11.92
 -37 -11 -12   17.29    7.08
 -37 -11 -11   86.60    8.52
 -37 -11 -10    2.33    8.07
 -36 -11  -7   36.77   10.15
 -36 -11  -6   15.99    9.61
 -35 -11  -4   20.32    8.23
 -32 -11  -1   24.14   12.25
 -31 -11   0   50.83   13.02
 -29 -11   1   44.90   12.92
 -27 -11   2   32.83   12.57
 -24 -11   3   79.66   12.23
 -38 -10 -12   21.25    6.87
 -38 -10 -11   11.95    7.17
 -38 -10 -10    5.44    7.68
 -36 -10  -4   42.00    8.26
 -32 -10   0   23.52   12.46
 -31 -10   1   29.87   12.75
 -27 -10   3  194.77   15.15
 -24 -10   4    1.75   11.54
 -38  -9  -7   18.31    9.11
 -39  -8  -8    5.02    8.79
 -38  -8  -5    5.68    9.73
 -34  -8   0   38.62   12.05
 -32  -8   2   61.71   13.35
 -28  -8   4  182.35   15.26
 -40  -7 -11   14.90    7.39
 -40  -7 -10    9.67    7.45
 -37  -7  -2    0.70   10.85
 -35  -7   0   30.45   12.48
 -34  -7   1   -5.11   12.40
 -29  -7   4   27.34   13.45
 -27  -7   5   14.06   12.83
 -39  -6  -5   39.56   10.28
 -40  -5  -6   51.85   10.72
 -39  -5  -4   92.84   11.63
 -31  -5   4   61.20   14.91
 -26  -5   6  295.46   18.14
 -41  -4  -9   53.10   10.29
 -41  -4  -8   42.60    9.84
 -40  -4  -5   73.14   11.01
 -39  -4  -3   59.17   12.58
 -27  -4   6  193.09   17.69
 -41  -3  -7  334.95   14.41
 -38  -3  -1   -7.32   13.52
 -30  -3   5   87.58   16.79
 -38  -2  -1   73.18   15.71
 -34  -2   3   60.43   18.27
 -39  -1  -2    0.22   17.67
 -24 -17 -14    5.86    8.92
 -24 -17 -13   23.45    9.23
 -25 -17 -12   47.33   10.40
 -25 -17 -11   -0.30   10.82
 -25 -17 -10   64.59   11.13
 -24 -17  -9   -0.21   10.46
 -24 -17  -8   99.17   12.42
 -23 -17  -8  107.96   12.25
 -23 -17  -7   70.68   12.25
 -21 -17  -6   24.58    8.88
 -19 -17  -6  210.44   13.22
 -17 -17  -6   49.95   11.56
 -26 -16 -16  -14.46    9.47
 -27 -16 -15   44.67    9.24
 -28 -16 -14   -6.79    8.90
 -28 -16 -13   13.47    8.62
 -28 -16 -12   27.46    9.35
 -28 -16 -11   60.99   10.42
 -28 -16 -10    3.73    9.95
 -28 -16  -9   16.77   10.08
 -22 -16  -4    5.29   11.63
 -20 -16  -3   70.14    9.79
 -19 -16  -3  133.89   10.61
 -18 -16  -3  249.19   12.10
 -29 -15 -16  255.32   10.44
 -30 -15 -15   51.61    8.52
 -30 -15 -14   93.84    9.39
 -31 -15 -11  208.17   12.02
 -30 -15  -8  551.28   16.96
 -29 -15  -6   31.17   11.54
 -27 -15  -4   33.78   12.31
 -23 -15  -2   54.99   12.20
 -22 -15  -2   30.94   11.52
 -29 -14 -19    4.72    5.88
 -32 -14 -15   36.54    7.60
 -32 -14 -14   33.19    8.01
 -32 -14  -9  319.09   13.06
 -32 -14  -8   25.48   11.00
 -31 -14  -6   15.01   11.80
 -30 -14  -5  104.05   12.53
 -29 -14  -4  318.03   15.42
 -28 -14  -3   34.22   12.18
 -27 -14  -2  121.57   13.58
 -25 -14  -1   53.17   12.42
 -22 -14   0  145.77   12.79
 -21 -14   0   19.01   10.54
 -31 -13 -19    1.85    5.57
 -33 -13 -16  142.16    7.88
 -34 -13 -11    5.50    7.71
 -34 -13  -9   38.47    9.39
 -33 -13  -6   22.61    8.41
 -32 -13  -5    9.77   10.88
 -31 -13  -4   71.38   12.07
 -28 -13  -1  116.70   13.54
 -26 -13   0   16.98   11.93
 -23 -13   1   73.20   12.54
 -22 -13   1   79.01   12.18
 -34 -12 -17   38.05    6.14
 -35 -12  -9   49.85    9.11
 -35 -12  -8   47.06    9.70
 -34 -12  -6  194.56   12.76
 -33 -12  -4   11.66   11.00
 -31 -12  -2   18.37   11.89
 -30 -12  -1   36.39   12.62
 -28 -12   0  198.89   14.75
 -26 -12   1   45.84   12.42
 -22 -12   2  404.28   16.00
 -35 -11 -17   10.47    5.60
 -36 -11 -15   31.45    6.85
 -35 -11  -5   28.64   10.68
 -34 -11  -4   61.60   11.48
 -30 -11   0   -1.26   12.76
 -26 -11   2   15.41   11.71
 -23 -11   3   41.35   11.03
 -37 -10 -15    1.79    5.97
 -37 -10  -8   29.13    9.33
 -36 -10  -5    3.80    9.85
 -28 -10   2   12.73   12.09
 -38  -9 -14   39.17    6.40
 -38  -9  -9   18.01    8.39
 -38  -9  -8   45.12    8.62
 -37  -9  -5   18.88    7.43
 -36  -9  -4   15.44   10.22
 -39  -8 -13   18.65    6.43
 -39  -8 -12    4.35    6.50
 -39  -8 -11   29.36    7.42
 -39  -8 -10   35.37    8.16
 -39  -8  -9   62.65    8.64
 -38  -8  -6  112.46   10.56
 -37  -8  -4   97.42   11.83
 -31  -8   2   79.75   14.09
 -39  -7  -7   38.25    9.29
 -37  -7  -3   31.67   10.35
 -32  -7   2   32.30   13.80
 -40  -6  -9   14.96    8.76
 -35  -6   0   -4.43   11.97
 -33  -6   2   20.12   12.94
 -40  -5  -7   69.11   10.64
 -38  -5  -3    3.30   12.93
 -36  -5   0   12.85   12.37
 -28  -5   5   38.96   13.66
 -41  -4 -10    6.86    8.84
 -40  -4  -6   28.27   10.12
 -38  -4  -2   25.36   11.38
 -37  -4  -1   63.42   13.30
 -31  -4   4   12.11   15.27
 -29  -4   5   77.65   14.51
 -41  -3  -8   25.86   10.53
 -40  -3  -5   55.68   12.57
 -33  -3   3   84.18   16.16
 -41  -2  -7    2.92   11.74
 -39  -2  -3   -1.01   16.16
 -37  -2   0   18.64   14.61
 -36  -2   1   13.64   15.58
 -32  -2   4    3.16   17.08
 -41  -1  -7  150.28   17.12
 -38  -1  -1  124.10   19.18
 -37  -1   0  164.86   18.50
 -36  -1   1  131.67   19.63
 -40   0  -4  295.22   22.01
 -23 -17 -14    8.70    8.67
 -23 -17 -13   50.63    9.69
 -24 -17 -12   10.45    9.57
 -23 -17 -12   86.96   10.52
 -24 -17 -11    5.57   10.02
 -23 -17 -11   38.85   10.31
 -24 -17 -10    6.55    7.97
 -23 -17 -10    8.24   10.21
 -23 -17  -9   59.39   10.98
 -22 -17  -9  139.59   11.98
 -22 -17  -8  586.95   17.07
 -21 -17  -8  106.70   11.43
 -20 -17  -8   78.66   10.73
 -17 -17  -8   50.23    9.71
 -20 -17  -7   13.84   10.18
 -25 -16 -16   16.56    9.28
 -26 -16 -15   -0.22    8.00
 -27 -16 -13   66.06   10.35
 -27 -16 -10    1.03   10.00
 -27 -16  -9    3.95   11.17
 -27 -16  -8   17.50    8.05
 -26 -16  -8    1.63   10.47
 -26 -16  -7   36.81   11.01
 -25 -16  -6   85.79   11.94
 -24 -16  -6  121.02   12.36
 -23 -16  -5  228.53   13.86
 -22 -16  -5  232.85   13.81
 -21 -16  -4  242.48   12.22
 -19 -16  -4   20.20   10.50
 -18 -16  -4  312.69   14.52
 -27 -15 -18  119.71    8.40
 -28 -15 -17    3.08    7.04
 -29 -15 -15  109.22    9.35
 -30 -15 -13  118.74   10.12
 -30 -15 -12   47.60    9.89
 -29 -15  -7    9.15   10.75
 -28 -15  -6    8.14   11.12
 -27 -15  -5   47.64   12.03
 -26 -15  -4   54.72   12.15
 -24 -15  -3  375.94   15.75
 -23 -15  -3  217.66   13.67
 -21 -15  -2  316.18   14.64
 -28 -14 -19  109.03    8.30
 -30 -14 -17  120.57    8.23
 -31 -14 -16   26.76    7.28
 -31 -14 -15  120.06    9.99
 -32 -14 -10    8.61    9.01
 -31 -14  -8   28.46   10.36
 -31 -14  -7  131.02   12.11
 -30 -14  -6   16.84   10.81
 -25 -14  -2  151.73   13.19
 -24 -14  -1    0.32    8.55
 -23 -14  -1   25.18   11.11
 -32 -13 -17   53.99    7.21
 -33 -13 -15   50.60    7.96
 -33 -13  -8   49.40   10.97
 -32 -13  -6   17.74   10.56
 -28 -13  -2    9.75   11.43
 -27 -13  -1   11.42   11.67
 -25 -13   0    3.22    8.78
 -24 -13   0   -2.86   11.17
 -32 -12 -19   27.84    5.57
 -33 -12 -18   17.20    5.90
 -34 -12 -16  151.39    8.03
 -35 -12 -13   71.16    8.03
 -35 -12 -12    0.23    7.54
 -35 -12 -11   -1.28    8.04
 -35 -12 -10   38.14    9.01
 -34 -12  -7  128.19   12.10
 -33 -12  -5   14.57   10.53
 -32 -12  -4   31.23   11.14
 -31 -12  -3   33.51   11.53
 -30 -12  -2  380.82   15.95
 -29 -12  -1   21.29   11.99
 -27 -12   0   33.52   12.07
 -34 -11 -18   13.73    6.40
 -36 -11 -14   52.28    7.09
 -36 -11 -13    7.56    7.15
 -36 -11 -12  129.10    8.48
 -36 -11 -11    8.11    7.49
 -36 -11  -9   52.39    9.55
 -35 -11  -6  112.14   11.25
 -33 -11  -3  109.02   12.42
 -32 -11  -2   22.72   11.70
 -31 -11  -1   97.57   10.44
 -29 -11   0   -3.10   11.47
 -27 -11   1    9.53   11.48
 -37 -10 -14    5.15    6.18
 -37 -10 -13   -1.45    6.76
 -37 -10 -12    9.78    7.09
 -37 -10 -11  141.06    9.24
 -37 -10 -10    8.36    8.24
 -37 -10  -9   13.12    8.64
 -36 -10  -6    3.86    9.43
 -35 -10  -4  137.06   10.06
 -34 -10  -3   10.58   11.07
 -33 -10  -2   -0.40   11.15
 -31 -10   0   12.96   11.96
 -27 -10   2   42.02   12.04
 -24 -10   3   34.00   11.09
 -38  -9 -13   47.80    6.92
 -38  -9 -12   18.68    6.94
 -38  -9 -11  139.77    8.99
 -38  -9 -10    7.79    7.39
 -37  -9  -7   -3.30    8.52
 -37  -9  -6   16.35    7.10
 -35  -9  -3   11.16   11.39
 -34  -9  -2  150.20   12.84
 -33  -9  -1   12.86   11.42
 -38  -8  -7   -7.19    8.65
 -37  -8  -5   17.98   10.13
 -32  -8   1   48.18   12.21
 -30  -8   2   53.49   12.20
 -28  -8   3   81.98   13.01
 -39  -7  -9   15.91    8.16
 -39  -7  -8   -8.20    8.34
 -36  -7  -2   17.79   10.56
 -35  -7  -1  242.19   14.47
 -34  -7   0  -18.91   12.22
 -33  -7   1    7.63   11.96
 -40  -6 -12   27.39    7.38
 -40  -6 -11  -11.63    7.02
 -40  -6 -10    0.00    7.54
 -38  -6  -4   33.17   10.96
 -39  -5  -5    7.32   10.20
 -37  -5  -2   11.92   11.18
 -34  -5   1   25.06   12.34
 -27  -5   5   50.45   13.92
 -40  -4  -7   76.83   10.51
 -39  -4  -4   21.03   11.10
 -36  -4   0  136.02   14.44
 -35  -4   1   62.02   13.89
 -32  -4   3    1.74   12.85
 -28  -4   5  232.66   17.13
 -41  -3 -10   20.39    9.14
 -41  -3  -9    3.97    9.15
 -40  -3  -6   28.33   10.62
 -34  -3   2  270.07   17.95
 -31  -3   4   76.80   15.50
 -41  -2  -9   -3.97   12.40
 -41  -2  -8   -3.12   11.21
 -40  -1  -5  223.66   16.87
 -41   0  -7   77.57   15.89
 -39   0  -3   38.78   21.11
 -22 -17 -13  160.95   10.99
 -21 -17 -13   21.53    9.16
 -22 -17 -12  118.17   11.11
 -21 -17 -12   58.76    9.81
 -22 -17 -11   99.30   10.99
 -21 -17 -11   -0.70    9.59
 -22 -17 -10  715.38   17.54
 -21 -17 -10   31.94   11.03
 -20 -17 -10   79.22   10.61
 -21 -17  -9   33.64   10.05
 -19 -17  -9  141.82   11.44
 -17 -17  -9   37.72    9.99
 -19 -17  -8   32.43   10.11
 -18 -17  -8   37.56    9.95
 -24 -16 -16   33.12    9.36
 -25 -16 -15  254.80   12.27
 -26 -16 -14  145.07   10.50
 -26 -16 -13   83.12    9.98
 -27 -16 -12   21.98    9.57
 -27 -16 -11   28.37    7.73
 -25 -16  -8   31.69   10.67
 -25 -16  -7   85.30    9.39
 -24 -16  -7  301.82   14.23
 -23 -16  -6   70.65   12.46
 -21 -16  -5   93.01   11.67
 -19 -16  -5  138.98   11.66
 -27 -15 -17   20.30    7.50
 -28 -15 -16   45.53    8.33
 -29 -15 -14   14.27    7.93
 -29 -15 -13   10.46    8.33
 -29 -15 -12   13.57    8.67
 -29 -15 -11   43.05    9.66
 -29 -15 -10   -4.76    9.02
 -27 -15  -6   14.84   10.91
 -26 -15  -5   68.45   11.70
 -25 -15  -4  177.69   11.24
 -24 -15  -4   59.13   11.48
 -22 -15  -3    7.85   10.69
 -29 -14 -18  120.90    7.61
 -30 -14 -16  -14.86    6.98
 -31 -14 -14    7.97    8.02
 -31 -14 -13   -9.49    8.13
 -31 -14  -9   32.50   10.51
 -30 -14  -7   56.90   11.01
 -29 -14  -5   45.85    9.15
 -28 -14  -4   21.40    8.91
 -26 -14  -3    9.43   11.01
 -24 -14  -2   93.80   11.91
 -22 -14  -1  159.80   10.42
 -30 -13 -19   -1.43    5.71
 -31 -13 -18    3.42    5.97
 -32 -13 -16   -1.49    6.94
 -33 -13 -14   -2.73    7.41
 -33 -13 -12  -13.44    7.93
 -33 -13 -11   -5.10    8.36
 -33 -13 -10   -8.64    9.00
 -32 -13  -7   50.17   10.62
 -31 -13  -5   21.16    8.43
 -30 -13  -4  376.34   15.40
 -29 -13  -3  174.81   13.50
 -26 -13  -1   31.10    9.18
 -25 -13  -1   29.34   11.15
 -23 -13   0    9.57   10.65
 -22 -13   0   -0.48    9.86
 -33 -12 -17   74.50    6.90
 -34 -12  -9   50.64    9.96
 -34 -12  -8  223.50   11.95
 -33 -12  -6  171.33   12.15
 -32 -12  -5   32.80   10.67
 -28 -12  -1   32.26   11.76
 -26 -12   0   98.77   12.29
 -24 -12   1   36.58    8.98
 -23 -12   1   76.47   11.56
 -35 -11  -8   68.04    9.74
 -34 -11  -6   28.62    9.85
 -33 -11  -4   39.93   10.90
 -32 -11  -3   98.74   12.03
 -30 -11  -1    3.74   11.30
 -28 -11   0   -7.88   11.08
 -26 -11   1   15.66   10.97
 -24 -11   2  302.55   12.56
 -23 -11   2    1.79    9.71
 -36 -10 -16    7.86    6.04
 -36 -10  -7    8.78    9.11
 -34 -10  -4   36.04   10.60
 -30 -10   0   63.91   13.01
 -28 -10   1   16.34   11.36
 -26 -10   2  137.15   12.76
 -37  -9 -15   -1.27    5.76
 -37  -9  -8   93.04    9.35
 -36  -9  -5   42.44   10.14
 -35  -9  -4   46.86   10.58
 -38  -8 -15    8.58    5.69
 -38  -8 -14  110.82    8.31
 -38  -8  -9  118.07    9.08
 -38  -8  -8   18.74    8.16
 -37  -8  -6    6.41    9.38
 -36  -8  -4   -5.38    9.63
 -25  -8   4   15.27   11.32
 -39  -7 -13   63.11    7.17
 -39  -7 -12   19.47    6.95
 -39  -7 -11    4.34    7.39
 -39  -7 -10   18.17    7.73
 -38  -7  -6   20.71    8.90
 -32  -7   1    3.45   11.47
 -27  -7   4  239.84   12.61
 -26  -7   4  160.17   13.07
 -39  -6  -8   47.89    9.20
 -37  -6  -3  255.07   13.55
 -34  -6   0  187.77   13.87
 -28  -6   4  120.22   13.30
 -40  -5 -12   11.49    7.29
 -40  -5 -11   50.35    7.97
 -40  -5 -10  -15.05    8.57
 -39  -5  -6    7.48    9.77
 -38  -5  -4  136.79   12.17
 -36  -5  -1    1.61   11.27
 -35  -5   0   85.19   12.77
 -40  -4  -8    8.89    9.13
 -39  -4  -5   43.92   11.17
 -37  -4  -2   -1.02   10.71
 -33  -4   2   39.44   13.98
 -30  -4   4  213.52   13.67
 -27  -4   5  115.77   13.83
 -40  -3  -7   12.59    9.89
 -41  -2 -10   54.25   10.70
 -36  -2   0   95.08   14.76
 -35  -2   1   42.89   14.46
 -41  -1  -9  102.78   13.43
 -41   0  -8   14.07   15.79
 -40   0  -5   -6.65   15.76
 -38   0  -2   90.74   20.86
 -20 -17 -12   25.23    9.26
 -20 -17 -11   27.68    9.60
 -19 -17 -10  380.82   13.74
 -18 -17 -10   -5.52    8.53
 -24 -16 -15   18.97    7.91
 -25 -16 -13   15.97    8.82
 -26 -16 -12   32.94    9.53
 -25 -16 -12   22.22   10.80
 -26 -16 -11    8.99    9.49
 -25 -16 -10    7.39    9.58
 -25 -16  -9   17.96   10.13
 -24 -16  -8   83.73   11.92
 -23 -16  -7   24.80   10.37
 -22 -16  -7    8.23    9.98
 -22 -16  -6   23.68    8.23
 -20 -16  -6   94.78   10.94
 -19 -16  -6    3.82    9.26
 -26 -15 -17   49.51    9.16
 -27 -15 -16  307.91   11.24
 -28 -15 -15   39.03    8.52
 -28 -15 -14   37.02    8.09
 -28 -15 -10   95.61   10.07
 -25 -15  -5   13.02   10.72
 -19 -15  -3  705.16   17.38
 -27 -14 -19   51.65    7.04
 -28 -14 -18    1.21    6.17
 -29 -14 -17  222.68    9.72
 -30 -14 -15   -2.09    7.57
 -30 -14  -9   40.07    9.87
 -30 -14  -8  104.34   11.05
 -29 -14  -7   39.71   10.47
 -29 -14  -6   79.31    9.35
 -27 -14  -4  231.57   11.72
 -26 -14  -4   39.37   10.77
 -25 -14  -3   10.41   10.37
 -22 -14  -2   46.76   10.36
 -31 -13 -17   -2.74    6.21
 -32 -13 -15   67.08    8.22
 -32 -13  -9    4.26    9.14
 -32 -13  -8   86.22   10.70
 -31 -13  -7   -2.40    9.70
 -31 -13  -6   20.17    8.09
 -30 -13  -5   42.29   10.79
 -29 -13  -4   30.56   10.95
 -28 -13  -3   28.98   11.16
 -26 -13  -2  101.40   11.80
 -24 -13  -1   19.33   10.39
 -29 -12 -21   -1.64    5.37
 -33 -12 -16    6.41    6.35
 -34 -12 -13  188.97    9.30
 -34 -12 -12   25.39    7.44
 -34 -12 -11   23.23    8.45
 -34 -12 -10  114.94    9.64
 -31 -12  -4  127.71   12.13
 -30 -12  -3   98.37   12.04
 -29 -12  -2   14.29    8.51
 -27 -12  -1   60.11   11.49
 -25 -12   0   10.06   10.61
 -22 -12   1   17.78    7.91
 -34 -11 -17   26.92    6.09
 -35 -11 -14    6.38    6.95
 -35 -11 -13   13.31    7.15
 -35 -11 -12  123.93    8.83
 -35 -11 -10  280.39   11.45
 -34 -11  -7  113.59   10.62
 -29 -11  -1   50.05   12.29
 -27 -11   0  147.64   12.49
 -36 -10 -15   11.92    6.37
 -36 -10 -14   11.41    6.33
 -36 -10  -9   14.95    8.19
 -32 -10  -2   17.84   10.90
 -31 -10  -1   22.75    8.67
 -29 -10   0  -18.84   10.42
 -27 -10   1   32.15   10.92
 -36  -9 -17   21.51    5.64
 -37  -9 -14   66.51    7.18
 -37  -9 -13   19.11    6.62
 -37  -9 -11    4.85    7.66
 -37  -9 -10  151.31    9.26
 -37  -9  -9   18.20    8.68
 -36  -9  -6    0.31    9.03
 -33  -9  -2    7.59   11.29
 -31  -9   0   58.72    9.47
 -29  -9   1   11.57   11.06
 -27  -9   2   97.00   12.01
 -38  -8 -13   52.47    6.99
 -38  -8 -12   22.73    7.46
 -38  -8 -11  117.68    8.69
 -38  -8 -10   22.96    8.03
 -37  -8  -7   68.53    9.17
 -27  -8   3   52.65    9.50
 -38  -7  -8   24.07    8.60
 -38  -7  -7   35.61    9.10
 -34  -7  -1   -4.76   10.30
 -33  -7   0   21.45   10.87
 -30  -7   2  173.19   13.74
 -28  -7   3  405.08   16.70
 -39  -6 -14   28.24    6.28
 -39  -6  -9   31.95    7.96
 -37  -6  -4   13.32    9.39
 -31  -6   2  -16.49   12.15
 -27  -6   4  164.26   13.26
 -38  -5  -5    6.11   10.07
 -33  -5   1  103.17   12.83
 -32  -5   2    8.12   11.72
 -30  -5   3   72.33   12.31
 -28  -5   4   -0.02   11.07
 -39  -4  -6  345.09   13.71
 -38  -4  -4   26.27   10.31
 -35  -4   0    9.74   11.80
 -34  -4   1   20.20   12.44
 -31  -4   3   79.06   12.85
 -29  -4   4   62.21   12.96
 -40  -3  -8   25.74    9.99
 -33  -3   2   27.16   13.60
 -27  -3   5   46.39   12.49
 -40  -2  -7   47.30   11.01
 -38  -2  -3   41.67   12.34
 -32  -2   3    7.29   14.48
 -30  -2   4    0.71   14.65
 -40  -1  -6    3.04   13.08
 -39  -1  -4   -8.79   13.92
 -41   0  -9  -13.46   14.47
 -40   0  -6  538.66   21.51
 -39   0  -4  461.01   23.20
 -37   0  -1   -0.12   15.68
 -36   0   0   38.65   17.10
 -40   1  -6    8.62   17.97
 -23 -16 -15  119.04    9.20
 -24 -16 -14   -8.08    8.25
 -24 -16 -13   21.23    8.57
 -24 -16 -12   41.40    9.10
 -24 -16 -11  103.94   10.23
 -24 -16 -10   16.28   10.02
 -24 -16  -9  108.74   11.09
 -23 -16  -9   13.28    9.38
 -23 -16  -8    1.50    9.68
 -22 -16  -8   40.13    9.89
 -19 -16  -7  126.32   10.42
 -18 -16  -7   40.56    9.10
 -17 -16  -7   62.20    9.26
 -26 -15 -16   37.57    8.71
 -27 -15 -15    7.17    8.19
 -28 -15 -13  183.27   10.55
 -28 -15 -12    6.83    8.80
 -27 -15  -9   67.39   10.03
 -20 -15  -4  765.63   17.35
 -19 -15  -4    6.10    9.10
 -29 -14 -16   24.16    7.36
 -30 -14 -13   41.06    8.85
 -30 -14 -12  203.48   10.46
 -29 -14  -8   67.05   10.30
 -28 -14  -6   98.66   11.43
 -27 -14  -5  156.86   12.29
 -25 -14  -4   44.71   10.47
 -24 -14  -3   45.47    8.31
 -21 -14  -2   65.81    8.10
 -30 -13 -18   53.31    6.47
 -31 -13 -16   29.78    7.03
 -32 -13 -11   37.99    8.49
 -32 -13 -10   54.58    9.21
 -31 -13  -8   49.44   10.04
 -30 -13  -6  215.91   12.57
 -29 -13  -5   54.60   10.86
 -28 -13  -4   20.06   10.45
 -22 -13  -1   80.40    9.92
 -30 -12 -20   10.45    5.54
 -31 -12 -19   43.65    5.91
 -32 -12 -17   37.40    6.34
 -33 -12 -15    0.46    6.74
 -33 -12  -9  492.72   14.28
 -33 -12  -8   45.12    7.68
 -32 -12  -7   22.31    9.39
 -32 -12  -6   22.78    7.61
 -31 -12  -5   39.67   10.38
 -30 -12  -4  145.82   12.07
 -29 -12  -3   12.79   10.35
 -28 -12  -2   16.67    8.17
 -26 -12  -1   50.57   10.76
 -24 -12   0   52.13    8.53
 -23 -12   0   10.18    9.66
 -33 -11 -18    5.49    5.51
 -33 -11  -6   25.93    9.65
 -32 -11  -4   34.81    8.20
 -31 -11  -3   -4.29   10.16
 -30 -11  -2   19.77    8.37
 -28 -11  -1  331.19   14.39
 -26 -11   0   -7.77    9.71
 -36 -10 -13    8.33    6.93
 -36 -10 -12   19.58    7.42
 -36 -10 -11   17.50    7.93
 -35 -10  -8   16.53    8.72
 -35 -10  -7   13.72    9.14
 -34 -10  -5    6.73    7.42
 -33 -10  -4   19.13   10.83
 -32 -10  -3   29.66   10.39
 -31 -10  -2    5.17   10.28
 -30 -10  -1  176.97   12.64
 -28 -10   0   19.58   10.28
 -24 -10   2   37.02    9.56
 -36  -9 -16   -1.64    5.72
 -37  -9 -12   13.40    7.22
 -36  -9  -8   92.99    9.30
 -36  -9  -7    8.26    8.76
 -35  -9  -5   12.50    9.56
 -34  -9  -4  110.23   11.16
 -30  -9   0  -12.29   10.30
 -28  -9   1   -1.97   10.10
 -37  -8 -16   41.98    6.07
 -37  -8  -8    9.09    8.05
 -35  -8  -4    3.17    9.48
 -26  -8   3  265.69   12.28
 -38  -7 -15   35.22    6.10
 -38  -7  -9   56.45    8.18
 -37  -7  -6   14.40    9.15
 -32  -7   0    3.54   10.08
 -31  -7   1  135.01   12.65
 -29  -7   2  487.51   16.43
 -27  -7   3   21.56   10.53
 -39  -6 -13   -4.04    6.22
 -39  -6 -12   54.70    7.77
 -39  -6 -11   72.76    7.97
 -39  -6 -10    2.44    7.56
 -38  -6  -7   60.95    9.36
 -34  -6  -1   -5.67   10.29
 -33  -6   0   -0.82   10.76
 -32  -6   1   18.95   11.39
 -30  -6   2   15.28   10.67
 -26  -6   4  352.12   15.22
 -36  -5  -2   70.45    9.23
 -35  -5  -1   23.16   11.15
 -34  -5   0   10.56   11.22
 -31  -5   2   54.14   11.72
 -27  -5   4    2.93   11.34
 -40  -4 -13   -0.27    6.93
 -40  -4 -12   26.56    8.29
 -39  -4  -7  -11.48    8.88
 -37  -4  -3    7.96   10.31
 -32  -4   2  151.06   13.45
 -30  -4   3   18.15   11.04
 -40  -3  -9   14.13    9.39
 -39  -3  -6   16.67   10.35
 -38  -3  -4  195.38   13.24
 -35  -3   0  444.58   17.47
 -34  -3   1  122.49   13.96
 -31  -3   3   53.04   13.25
 -29  -3   4  190.70   15.16
 -37  -2  -2   90.91   13.10
 -34  -2   1    2.69   12.46
 -40  -1  -7  448.86   17.51
 -38  -1  -3  232.54   16.99
 -33  -1   2   25.87   14.33
 -39   1  -4    0.64   16.19
 -22 -16 -15   26.15    7.88
 -23 -16 -14   15.21    7.95
 -22 -16 -14  132.49    9.42
 -23 -16 -13  125.52   10.05
 -23 -16 -12    7.66    8.30
 -23 -16 -11   69.31   10.18
 -23 -16 -10   23.90    9.04
 -22 -16 -10   43.24    9.11
 -22 -16  -9  280.58   12.29
 -21 -16  -9  346.52   12.72
 -21 -16  -8  314.51   12.75
 -19 -16  -8  520.51   14.44
 -18 -16  -8  310.81   12.57
 -17 -16  -8  481.15   13.74
 -25 -15 -17   77.21    7.90
 -26 -15 -15  131.20    9.04
 -27 -15 -14  168.34   10.04
 -27 -15 -13   -3.52    8.07
 -27 -15 -12   65.63    9.35
 -27 -15 -11   52.13    9.52
 -27 -15 -10  140.39    9.16
 -26 -15  -9   86.31    9.95
 -26 -15  -8    6.78    6.99
 -25 -15  -8   17.46    9.05
 -24 -15  -7   14.54    9.18
 -23 -15  -6  596.51   15.95
 -22 -15  -5   12.56    7.38
 -21 -15  -5   14.98    9.24
 -20 -15  -5    4.29    8.64
 -27 -14 -18   49.81    7.07
 -28 -14 -17  164.45    8.84
 -29 -14 -15   96.05    8.20
 -29 -14 -14   -5.04    7.26
 -29 -14 -11  107.36    9.50
 -28 -14  -8   41.06    9.77
 -27 -14  -6  100.87   10.98
 -26 -14  -5   78.26   10.73
 -24 -14  -4  103.50   10.69
 -22 -14  -3  572.99   15.31
 -21 -14  -3   55.52    9.32
 -27 -13 -20    3.63    6.45
 -30 -13 -17   15.76    6.97
 -31 -13 -15    5.18    6.64
 -31 -13 -14    6.98    7.47
 -31 -13 -13   66.22    8.30
 -31 -13 -10  146.56   10.19
 -31 -13  -9   35.09    9.27
 -30 -13  -7   13.26    9.37
 -29 -13  -6   23.86    9.85
 -28 -13  -5  116.60   11.18
 -27 -13  -4   24.06    9.99
 -26 -13  -3    6.20    9.75
 -24 -13  -2   23.69    9.50
 -28 -12 -21   24.67    5.91
 -31 -12 -18   34.41    6.00
 -32 -12 -16    8.77    6.36
 -33 -12 -11  225.65   10.30
 -33 -12 -10   -0.60    6.18
 -32 -12  -8  132.98   10.54
 -31 -12  -6   22.18    9.65
 -30 -12  -5  214.68   12.23
 -29 -12  -4  340.03   13.62
 -28 -12  -3  127.35   11.38
 -30 -11 -21   78.58    6.11
 -31 -11 -20   16.38    4.98
 -32 -11 -19   23.09    5.90
 -34 -11 -14    7.28    6.10
 -34 -11 -11   67.54    8.22
 -34 -11 -10   14.19    8.07
 -34 -11  -9   -3.36    8.37
 -31 -11  -4  116.32   11.20
 -30 -11  -3  289.24   13.30
 -29 -11  -2   -5.06    9.96
 -27 -11  -1   12.25    9.75
 -25 -11   0   -4.52    9.15
 -23 -11   1   34.13    7.55
 -34 -10 -18   -3.01    5.05
 -35 -10 -15   15.99    6.10
 -35 -10 -10    4.68    8.11
 -35 -10  -9   -0.26    8.61
 -34 -10  -6  130.18   10.62
 -33 -10  -5   40.02    9.62
 -29 -10  -1  320.67   13.89
 -25 -10   1  183.34   11.27
 -36  -9 -15   78.32    6.61
 -36  -9  -9    4.20    8.29
 -35  -9  -6   48.29    9.57
 -32  -9  -2   14.82   10.32
 -27  -9   1    8.32    9.52
 -25  -9   2    7.56    8.99
 -37  -8 -15   23.72    5.95
 -37  -8 -14   15.45    6.18
 -37  -8 -10   -1.46    7.22
 -37  -8  -9   66.80    8.79
 -34  -8  -3    5.76    9.69
 -33  -8  -2    0.32    9.87
 -37  -7 -17    8.30    5.21
 -38  -7 -14   44.15    6.40
 -38  -7 -13   78.56    7.59
 -38  -7 -12    5.94    7.08
 -38  -7 -11  169.59    8.81
 -38  -7 -10    2.24    7.17
 -37  -7  -7   13.57    8.64
 -36  -7  -5   -0.19    8.74
 -30  -7   1  830.20   18.76
 -26  -7   3  664.63   17.08
 -38  -6 -16  131.33    6.73
 -38  -6  -8   61.92    8.32
 -31  -6   1  250.59   13.52
 -39  -5 -14   24.03    6.37
 -39  -5 -11   48.91    8.80
 -39  -5 -10   52.12    8.18
 -39  -5  -9    8.27    8.20
 -38  -5  -6    2.59    9.25
 -32  -5   1  153.35   13.42
 -29  -5   3    9.74   10.52
 -39  -4  -8  105.70   10.11
 -36  -4  -2   56.96   11.15
 -35  -4  -1   70.70   12.09
 -34  -4   0  138.80   12.51
 -40  -3 -13    9.16    7.65
 -40  -3 -10    8.25    8.77
 -39  -3  -7    2.26   10.87
 -37  -3  -3    1.48   10.80
 -30  -3   3   17.14   11.15
 -40  -2  -9   11.55    9.61
 -31  -2   3  213.57   15.59
 -29  -2   4  134.43   14.82
 -40  -1  -8   -1.05   11.46
 -39  -1  -5   19.95   12.80
 -37  -1  -2   11.21   12.46
 -35  -1   0  313.64   16.73
 -34  -1   1  593.34   20.85
 -40   0  -7   -6.35   13.95
 -39   0  -5  -16.37   14.23
 -38   0  -3    1.35   15.42
 -37   0  -2   87.14   17.44
 -38   1  -3  232.83   18.78
 -40   2  -7   51.73   14.65
 -21 -16 -14   22.49    7.86
 -22 -16 -13   53.68    8.83
 -21 -16 -13  165.90   10.00
 -22 -16 -12  237.87   11.18
 -21 -16 -12  526.90   13.79
 -22 -16 -11   11.26    8.31
 -21 -16 -11   30.17    8.69
 -20 -16 -11  460.04   13.28
 -20 -16 -10  425.05   13.16
 -20 -16  -9  331.84   12.47
 -19 -16  -9    9.08    8.22
 -18 -16  -9  501.86   13.90
 -17 -16  -9   87.02    9.08
 -24 -15 -17   14.89    6.91
 -25 -15 -16   54.86    7.53
 -25 -15 -15   47.86    8.34
 -26 -15 -14   50.97    8.52
 -26 -15 -13   65.61    9.45
 -26 -15 -12  195.43   11.16
 -26 -15 -11    0.50    8.65
 -26 -15 -10   28.71    7.22
 -25 -15  -9   17.43    9.67
 -24 -15  -8   26.21    9.23
 -23 -15  -7   70.89    9.96
 -22 -15  -6  453.58   14.11
 -21 -15  -6  125.25   10.22
 -26 -14 -18    4.14    6.44
 -27 -14 -17   -2.00    6.83
 -28 -14 -16   19.17    6.67
 -28 -14 -15    4.87    7.40
 -29 -14 -13   98.71    7.37
 -29 -14 -12   45.10    8.62
 -27 -14  -7   46.32    9.80
 -26 -14  -6  271.09   12.48
 -25 -14  -5   69.07    8.23
 -24 -14  -5   27.21    9.28
 -23 -14  -4   35.18    9.18
 -22 -14  -4   28.47    9.03
 -28 -13 -19   21.61    5.83
 -30 -13 -16   80.09    7.88
 -30 -13 -15  149.62    8.28
 -30 -13  -9   97.23    9.84
 -29 -13  -7   25.89    9.34
 -26 -13  -4  134.72   10.95
 -25 -13  -3   71.69    8.17
 -24 -13  -3   29.16    9.07
 -22 -13  -2   19.65    8.24
 -29 -12 -20   51.48    5.93
 -30 -12 -19   11.21    5.56
 -31 -12 -17   30.80    5.98
 -32 -12 -15   51.87    7.42
 -32 -12 -10   22.79    8.33
 -32 -12  -9   42.28    9.03
 -30 -12  -6   -2.73    8.92
 -27 -12  -3   21.20    9.56
 -26 -12  -2    7.84    7.26
 -23 -12  -1   68.05    9.60
 -32 -11 -18   16.39    5.78
 -34 -11 -12   68.19    6.31
 -32 -11  -6   43.85    9.55
 -31 -11  -5    9.75    9.32
 -30 -11  -4   76.75   10.18
 -29 -11  -3    7.73    9.44
 -24 -11   0    5.31    8.97
 -32 -10 -20   49.91    5.27
 -35 -10 -14   37.56    6.86
 -35 -10 -13   77.14    7.68
 -35 -10 -12   17.59    6.88
 -35 -10 -11   42.76    8.10
 -34 -10  -8  349.57   12.02
 -33 -10  -6  100.90    9.90
 -32 -10  -4   52.45   10.11
 -31 -10  -3   45.18   10.12
 -28 -10  -1    5.97    9.46
 -27 -10   0   -2.98    7.03
 -24 -10   1   -5.68    7.92
 -34  -9 -19   44.56    5.30
 -36  -9 -13   31.41    6.63
 -36  -9 -12   72.45    7.91
 -36  -9 -11   40.29    7.62
 -36  -9 -10  108.79    7.26
 -34  -9  -5   27.92    7.36
 -33  -9  -4  111.13   10.64
 -28  -9   0    6.48    9.40
 -26  -9   1   27.97    9.14
 -36  -8 -17   28.75    5.80
 -37  -8 -13    1.43    6.50
 -37  -8 -12   27.44    7.37
 -37  -8 -11    2.63    7.34
 -36  -8  -8   -3.60    7.82
 -36  -8  -7   18.39    6.52
 -34  -8  -4   -1.80    9.01
 -33  -8  -3   24.71    9.56
 -32  -8  -2   57.57   10.21
 -31  -8  -1  332.62   13.63
 -37  -7 -16   38.22    5.64
 -37  -7  -8   54.87    8.38
 -28  -7   2   82.96    8.92
 -38  -6 -15   -3.58    5.47
 -38  -6 -10  130.82    8.89
 -38  -6  -9    7.04    7.21
 -35  -6  -3   12.75    9.35
 -32  -6   0  523.84   16.07
 -39  -5 -13  102.98    7.64
 -39  -5 -12   17.96    6.80
 -37  -5  -5   30.38    8.79
 -34  -5  -1   26.55   10.49
 -33  -5   0  121.60    9.97
 -30  -5   2   12.16   10.24
 -39  -4 -15   50.00    6.49
 -38  -4  -6  139.30   11.05
 -37  -4  -4    8.27    9.27
 -36  -4  -3   -0.84    9.71
 -32  -4   1    5.46   10.06
 -27  -4   4   33.10    8.26
 -38  -3  -5  104.78   11.34
 -36  -3  -2  111.42   11.93
 -35  -3  -1   22.76   11.65
 -34  -3   0   -5.42   11.37
 -40  -2 -11    7.98    8.66
 -37  -2  -3   27.88   11.24
 -33  -2   1  135.94   13.29
 -40  -1  -9  109.33   11.28
 -39  -1  -6   35.19   12.72
 -38  -1  -4   29.65   12.68
 -32  -1   2  161.01   16.79
 -40   0  -8   56.80   13.08
 -38   0  -4   19.67   16.28
 -35   0   0   -0.73   13.78
 -37   1  -2   17.70   14.54
 -20 -16 -13   58.49    8.25
 -20 -16 -12   -3.18    7.71
 -19 -16 -12  108.12    9.02
 -19 -16 -11  289.62   11.28
 -18 -16 -11   12.83    7.95
 -18 -16 -10   39.42    8.07
 -17 -16 -10  214.77   10.24
 -24 -15 -16   23.08    6.93
 -23 -15 -16   36.76    8.28
 -24 -15 -15   20.69    7.37
 -25 -15 -13  245.51   11.28
 -25 -15 -12  165.03   10.52
 -25 -15 -11  184.48   10.63
 -25 -15 -10  127.87    8.58
 -24 -15 -10   23.92    8.71
 -24 -15  -9  129.79   10.08
 -23 -15  -8  681.86   15.55
 -22 -15  -7   41.21    9.03
 -21 -15  -7   47.94    8.89
 -20 -15  -6   64.62    7.35
 -19 -15  -6    3.65    7.85
 -25 -14 -18  253.66    9.87
 -26 -14 -17   12.97    6.69
 -27 -14 -16  170.01    9.15
 -28 -14 -13  117.07    9.30
 -28 -14 -12   92.63    9.06
 -25 -14  -6   38.65    9.38
 -27 -13 -19   16.35    6.02
 -28 -13 -18  115.74    7.95
 -29 -13 -17  116.77    7.75
 -29 -13 -16   57.03    6.98
 -30 -13 -14    3.61    6.91
 -30 -13 -13   45.64    8.00
 -30 -13 -10    7.99    8.31
 -29 -13  -8   78.71    9.71
 -28 -13  -7   83.26    9.94
 -26 -13  -5   44.55    9.31
 -25 -13  -4   88.35    9.85
 -23 -13  -3  159.04   10.27
 -30 -12 -18   -1.74    5.65
 -31 -12 -16   24.49    6.69
 -32 -12 -12   -2.28    7.14
 -32 -12 -11    2.40    5.73
 -31 -12  -9   51.94    9.00
 -31 -12  -8   16.96    8.78
 -30 -12  -7   10.81    8.81
 -29 -12  -5  112.48    8.72
 -28 -12  -4    3.38    6.99
 -24 -12  -2   34.30    8.70
 -28 -11 -22   35.47    5.01
 -29 -11 -21   75.71    6.22
 -30 -11 -20    3.61    5.74
 -31 -11 -19  104.50    6.56
 -33 -11 -14   95.44    7.68
 -33 -11 -12   95.65    8.53
 -33 -11 -10   -3.78    8.27
 -32 -11  -7  433.86   13.36
 -27 -11  -2   31.22    9.44
 -25 -11  -1   13.25    8.84
 -23 -11   0   59.29    7.38
 -31 -10 -21   49.95    4.92
 -33 -10 -18   -0.48    5.35
 -34 -10 -15   33.54    6.24
 -34 -10 -10  101.35    8.81
 -34 -10  -9   59.72    9.20
 -33 -10  -7  169.40   10.45
 -31 -10  -4   41.33    9.44
 -30 -10  -3  243.20   12.13
 -27 -10  -1   27.24    9.10
 -26 -10   0   84.00    8.02
 -25 -10   0    1.17    8.06
 -33  -9 -20   14.20    4.91
 -35  -9 -16   -8.03    5.60
 -35  -9  -9   61.12    8.52
 -35  -9  -8   34.96    6.72
 -34  -9  -6   -4.46    8.50
 -33  -9  -5   51.44    9.36
 -25  -9   1    7.63    8.23
 -36  -8  -9   30.08    8.39
 -35  -8  -6   28.16    8.80
 -34  -8  -5    0.67    8.70
 -36  -7 -18    6.64    5.00
 -37  -7 -15    2.28    5.98
 -37  -7 -14   68.93    6.82
 -37  -7  -9   50.01    7.95
 -35  -7  -5   15.02    8.68
 -29  -7   1  130.89   11.35
 -38  -6 -14   19.02    6.13
 -38  -6 -12  131.27    8.24
 -38  -6 -11    9.82    6.88
 -37  -6  -7   -0.61    7.81
 -30  -6   1    9.80    9.68
 -28  -6   2  655.09   16.36
 -26  -6   3   63.13   10.31
 -38  -5 -16  106.35    6.63
 -38  -5  -9   21.52    7.74
 -38  -5  -8   38.87    8.63
 -36  -5  -4    6.89    8.51
 -35  -5  -3    6.40    8.99
 -32  -5   0    3.29    9.78
 -29  -5   2   44.79   10.11
 -39  -4 -14   21.29    6.52
 -39  -4 -13   22.03    6.57
 -39  -4 -12   -1.05    6.69
 -39  -4 -11    2.05    7.53
 -38  -4  -7   39.97    9.39
 -37  -4  -5    0.52    8.74
 -33  -4   0   -8.51    9.76
 -30  -4   2    2.39    9.54
 -28  -4   3  181.87   12.09
 -37  -3  -4   33.47    9.81
 -31  -3   2   96.40   11.51
 -29  -3   3    2.01   10.75
 -38  -2  -5   53.07   10.43
 -35  -2  -1   42.63   12.08
 -40  -1 -12   35.15    9.01
 -40  -1 -11   26.97    9.44
 -40  -1 -10    2.03    9.52
 -39  -1  -7   25.43   10.71
 -37  -1  -3  166.17   13.97
 -36  -1  -2   41.48   13.54
 -33  -1   1   -0.49   12.09
 -30  -1   3   79.56   13.48
 -40   0 -10   56.77   12.00
 -40   0  -9    9.68   12.22
 -39   0  -6  357.24   17.21
 -38   2  -4   33.32   15.19
 -39   3  -6   12.82   11.88
 -22 -15 -16   25.53    7.15
 -23 -15 -15    8.89    6.96
 -23 -15 -14   15.08    8.59
 -24 -15 -13    1.04    7.59
 -24 -15 -12  227.52   10.50
 -24 -15 -11  599.66   14.31
 -23 -15 -11  161.19    9.74
 -23 -15 -10   91.76    9.28
 -23 -15  -9   -0.63    8.28
 -22 -15  -9  151.76    9.94
 -22 -15  -8  642.03   14.00
 -21 -15  -8   54.62    9.12
 -20 -15  -7   41.96    6.75
 -18 -15  -7   10.37    8.28
 -24 -14 -18    1.24    7.06
 -25 -14 -17    3.00    7.56
 -26 -14 -16   -2.81    6.95
 -27 -14 -15   13.00    7.27
 -27 -14 -14  137.10    9.46
 -27 -14 -13    5.60    7.69
 -27 -14 -12   38.26    8.35
 -27 -14 -11   -7.55    7.83
 -26 -14  -9    5.96    8.07
 -21 -14  -5   69.29    9.13
 -28 -13 -17    3.10    6.31
 -29 -13 -15   14.57    7.34
 -29 -13 -14   72.41    7.82
 -29 -13 -10  135.40   10.33
 -29 -13  -9   57.95    7.21
 -28 -13  -8   80.57    9.41
 -27 -13  -6  191.97    9.52
 -25 -13  -5   34.71    8.87
 -24 -13  -4   10.08    8.34
 -21 -13  -3  -12.09    7.30
 -29 -12 -19   11.20    5.75
 -30 -12 -17   20.48    6.49
 -31 -12 -15   33.94    6.67
 -31 -12 -11   13.78    7.66
 -31 -12 -10   -1.71    7.86
 -29 -12  -6   48.83    9.30
 -27 -12  -4    6.31    8.73
 -25 -12  -3   47.50    8.95
 -23 -12  -2   46.14    8.20
 -31 -11 -18   -4.48    6.30
 -32 -11  -9  231.37   10.72
 -32 -11  -8  196.96    9.16
 -30 -11  -5   60.25    9.58
 -29 -11  -4  121.26   10.30
 -28 -11  -3  245.51   10.39
 -26 -11  -2   13.18    8.80
 -24 -11  -1   31.15    8.68
 -32 -10 -19   39.91    5.62
 -34 -10 -14   -1.73    5.78
 -34 -10 -13   19.50    6.96
 -34 -10 -12    4.87    7.28
 -34 -10 -11   88.60    8.28
 -32 -10  -6   87.61   10.16
 -31 -10  -5  176.15   10.75
 -28 -10  -2   15.63    8.83
 -24 -10   0   23.82    7.98
 -35  -9 -15    5.18    5.87
 -35  -9 -14   17.01    6.40
 -35  -9 -13   47.83    6.86
 -35  -9 -11   81.79    8.47
 -35  -9 -10   18.46    7.62
 -34  -9  -7    5.48    8.11
 -33  -9  -6   14.96    8.33
 -32  -9  -4   68.76    9.76
 -31  -9  -3    5.42    8.88
 -30  -9  -2  422.00   12.52
 -27  -9   0  118.94    8.63
 -36  -8 -15   36.83    6.09
 -36  -8 -14    3.16    6.17
 -36  -8 -13   13.28    6.26
 -36  -8 -12  102.47    7.80
 -36  -8 -10   15.21    7.85
 -35  -8  -7   39.80    8.58
 -33  -8  -4   12.32    8.81
 -31  -8  -2   80.27   10.53
 -30  -8  -1   86.16   10.11
 -26  -8   1    0.11    8.05
 -36  -7 -17  343.49    8.36
 -37  -7 -13   45.58    7.11
 -37  -7 -12   36.37    7.28
 -37  -7 -11    3.16    5.12
 -36  -7  -8   22.15    7.82
 -35  -7  -6   40.68    8.61
 -34  -7  -4   34.76    9.03
 -33  -7  -3  184.30   11.24
 -26  -7   2  205.30   11.29
 -37  -6 -17   45.68    5.56
 -37  -6  -8    9.58    7.60
 -33  -6  -2   16.40    9.63
 -32  -6  -1   18.06    8.91
 -31  -6   0    2.88    7.20
 -29  -6   1  478.19   14.49
 -27  -6   2  291.73   12.25
 -38  -5 -15   19.23    6.42
 -38  -5 -14   73.05    6.84
 -38  -5 -11  136.39    8.65
 -38  -5 -10   33.06    7.75
 -34  -5  -2    2.13    9.12
 -30  -5   1  232.40   12.16
 -36  -4  -4   27.10    9.17
 -31  -4   1    3.33    9.97
 -39  -3 -15   -1.83    6.48
 -39  -3 -14   72.79    7.22
 -38  -3  -7   61.87    9.55
 -37  -3  -5  234.56   11.59
 -36  -3  -3    0.72    9.50
 -35  -3  -2   70.86   11.08
 -33  -3   0    3.40   10.21
 -30  -3   2   12.51    9.70
 -38  -2  -6    2.75    9.08
 -32  -2   1   86.61   11.46
 -31  -2   2    1.08   10.43
 -38  -1  -5  624.04   17.45
 -35  -1  -1   36.30   11.37
 -34  -1   0   -5.92   11.64
 -40   0 -12   64.77   10.83
 -40   0 -11    6.73   10.95
 -39   0  -7  -11.80   11.55
 -38   0  -5   -0.69   12.31
 -36   0  -2   14.97   12.69
 -35   0  -1    8.27   12.16
 -34   0   0  465.38   18.07
 -33   0   1    6.11   12.48
 -40   1 -11   35.48   15.26
 -37   1  -3  152.94   15.28
 -40   2 -10   -8.23   14.33
 -22 -15 -15   28.07    7.17
 -22 -15 -14   -6.67    6.92
 -23 -15 -13   -9.69    7.20
 -22 -15 -13    1.71    7.29
 -23 -15 -12   11.17    7.66
 -22 -15 -12  346.17   11.41
 -22 -15 -11   26.50    7.85
 -22 -15 -10  936.48   16.54
 -21 -15 -10   90.16    8.58
 -21 -15  -9  505.33   13.14
 -19 -15  -8   42.86    8.03
 -18 -15  -8  166.61    9.71
 -25 -14 -16  132.16    8.14
 -26 -14 -15   65.03    7.88
 -26 -14 -14   88.49    8.46
 -26 -14 -12   14.51    7.99
 -26 -14 -10  102.21    9.11
 -25 -14  -9    6.68    7.82
 -24 -14  -8  294.60   11.42
 -26 -13 -19  157.33    7.72
 -27 -13 -18    0.57    6.25
 -28 -13 -16   61.99    7.41
 -29 -13 -13   -7.41    7.03
 -29 -13 -12   11.66    7.42
 -28 -13  -9    8.24    8.23
 -27 -13  -8    5.02    8.01
 -26 -13  -6   44.68    7.18
 -25 -13  -6   49.51    8.67
 -24 -13  -5   43.32    8.48
 -22 -13  -4   21.87    7.68
 -26 -12 -21    5.59    5.50
 -27 -12 -20  238.54    8.55
 -28 -12 -19   19.49    5.93
 -30 -12 -10    4.98    7.74
 -29 -12  -7   11.92    8.47
 -28 -12  -6  157.51   10.34
 -27 -12  -5   30.21    8.69
 -26 -12  -4   67.16    9.15
 -24 -12  -3   81.08    8.70
 -27 -11 -22   26.60    5.17
 -28 -11 -21   66.89    6.25
 -29 -11 -20  187.58    7.70
 -31 -11 -17    8.54    5.90
 -32 -11 -13    9.01    6.65
 -32 -11 -12  107.67    8.32
 -30 -11  -6   -8.57    8.15
 -29 -11  -5   66.39    9.34
 -28 -11  -4   77.75    9.31
 -27 -11  -3   32.84    6.90
 -23 -11  -1   29.78    6.37
 -29 -10 -22   20.24    4.75
 -31 -10 -20    6.59    5.01
 -32 -10 -18   31.84    5.58
 -33 -10  -9  109.06    8.98
 -32 -10  -7   25.37    9.11
 -30 -10  -4  117.82    8.43
 -29 -10  -3    6.15    6.65
 -26 -10  -1  289.59   10.46
 -32  -9 -20   -1.50    5.35
 -34  -9 -16    5.65    5.61
 -34  -9  -9   66.95    8.26
 -33  -9  -7   25.37    8.21
 -32  -9  -5    4.97    8.47
 -31  -9  -4   -0.64    8.40
 -29  -9  -2  151.48   10.41
 -26  -9   0   -1.25    5.91
 -35  -8 -17   12.03    5.28
 -35  -8 -16    4.38    5.47
 -35  -8  -9   91.84    8.56
 -35  -8  -8   13.49    6.01
 -34  -8  -6   26.51    6.59
 -29  -8  -1   32.85    8.98
 -36  -7  -9   47.31    7.93
 -35  -7  -7   24.78    8.07
 -36  -6 -18   32.24    6.04
 -37  -6 -15  118.68    7.32
 -37  -6 -14    5.64    6.15
 -37  -6 -10   14.06    7.06
 -36  -6  -7    3.96    8.25
 -35  -6  -5   15.75    8.58
 -30  -6   0   21.27    9.26
 -38  -5 -13   31.29    6.71
 -38  -5 -12   50.25    7.39
 -37  -5  -8    6.18    7.90
 -32  -5  -1  155.62   10.95
 -31  -5   0   37.89   10.08
 -38  -4 -16   16.30    5.68
 -38  -4 -10   85.85    8.22
 -37  -4  -6   -3.72    5.95
 -35  -4  -3    6.41    9.10
 -34  -4  -2    8.75    9.94
 -32  -4   0   77.01   10.34
 -39  -3 -13   -1.72    6.64
 -39  -3 -12   -3.61    7.15
 -38  -3  -8   13.69    8.61
 -39  -2 -15   14.89    6.61
 -37  -2  -5   -4.21    9.01
 -35  -2  -2   18.71   10.73
 -34  -2  -1    5.96    9.87
 -33  -2   0   10.26   10.50
 -39  -1  -9    1.49    8.93
 -38  -1  -6    2.72   10.04
 -32  -1   1  353.29   15.05
 -29  -1   3  133.12   12.68
 -39   0  -8  499.15   16.20
 -37   0  -4   15.20   11.57
 -31   0   2   18.51   11.62
 -40   1 -12   36.91   12.36
 -38   1  -5  603.78   20.61
 -35   1  -1   30.63   12.97
 -34   1   0   -3.83   11.65
 -38   2  -5   43.47   15.02
 -39   3  -7   10.90   13.81
 -21 -15 -15   67.79    7.56
 -21 -15 -14   29.42    7.28
 -20 -15 -14  148.58    8.59
 -21 -15 -13    5.10    7.03
 -21 -15 -12   77.68    8.81
 -21 -15 -11  114.01    8.61
 -20 -15 -11   34.92    7.64
 -19 -15 -10  356.09   11.24
 -18 -15 -10   35.36    7.16
 -18 -15  -9    5.83    7.54
 -17 -15  -9    2.90    7.10
 -24 -14 -17   -1.40    5.98
 -24 -14 -16   17.78    6.62
 -25 -14 -15   23.97    7.59
 -25 -14 -14   20.35    7.46
 -25 -14 -12   17.26    7.73
 -25 -14 -11   27.76    8.10
 -25 -14 -10  110.26    9.25
 -24 -14  -9  233.48   11.12
 -23 -14  -8  125.26    9.44
 -22 -14  -7   64.97    8.47
 -20 -14  -6   17.27    7.65
 -25 -13 -19   40.19    6.19
 -26 -13 -18  204.00    8.58
 -27 -13 -17   14.24    6.17
 -27 -13 -16   54.97    7.59
 -28 -13 -15   65.49    7.59
 -28 -13 -14   20.72    7.19
 -28 -13 -13  122.80    9.18
 -28 -13 -12  113.52    8.56
 -26 -13  -8  129.63    9.60
 -26 -13  -7   87.58    7.57
 -24 -13  -6    1.69    7.65
 -23 -13  -5   35.82    7.89
 -21 -13  -4  513.14   13.11
 -29 -12 -17   60.28    6.93
 -30 -12 -15   -4.65    6.73
 -30 -12 -14   34.08    6.77
 -30 -12 -11   12.78    7.59
 -29 -12  -9    7.25    8.02
 -28 -12  -7   24.01    8.25
 -27 -12  -6   23.57    8.27
 -25 -12  -4   39.29    6.62
 -30 -11 -18   77.26    6.57
 -31 -11 -16    2.54    5.80
 -31 -11 -10   16.80    7.73
 -30 -11  -7   40.76    8.59
 -29 -11  -6    9.92    8.31
 -28 -11  -5    8.01    8.28
 -27 -11  -4   51.91    8.78
 -26 -11  -3   38.13    8.59
 -31 -10 -19    2.12    5.01
 -32 -10 -17   11.53    5.77
 -33 -10 -15    0.48    6.03
 -33 -10 -14    3.45    6.45
 -33 -10 -11    7.72    7.27
 -32 -10  -8  207.85   10.32
 -30 -10  -5   13.46    8.33
 -28 -10  -3   12.83    8.41
 -26 -10  -2  130.24    9.50
 -24 -10  -1   -0.13    7.41
 -29  -9 -23    4.33    4.23
 -31  -9 -21   15.58    4.71
 -34  -9 -15    8.06    5.95
 -34  -9 -14   23.30    6.51
 -34  -9 -13   20.07    6.92
 -34  -9 -12  168.16    8.61
 -34  -9 -11   16.01    7.24
 -34  -9 -10  169.31    9.22
 -33  -9  -8   -2.41    7.57
 -32  -9  -6   -1.83    7.95
 -28  -9  -2  842.09   16.40
 -27  -9  -1    8.66    6.21
 -25  -9   0  137.50    7.85
 -33  -8 -20    7.65    4.56
 -35  -8 -15   46.98    6.42
 -35  -8 -14   11.37    5.98
 -35  -8 -13    7.19    6.59
 -35  -8 -12    8.01    7.06
 -35  -8 -11   69.36    7.82
 -35  -8 -10    2.67    7.26
 -34  -8  -7    3.00    5.97
 -33  -8  -6   39.46    8.44
 -32  -8  -4  135.24    8.51
 -31  -8  -3  267.64   11.69
 -28  -8  -1   53.91    8.79
 -27  -8   0    0.70    5.99
 -36  -7 -15  165.64    7.69
 -36  -7 -14  330.46    9.57
 -36  -7 -13  161.49    8.08
 -36  -7 -12  272.86    9.54
 -36  -7 -11  311.54   10.17
 -35  -7  -8   28.41    7.89
 -33  -7  -4   26.95    8.64
 -31  -7  -2    1.18    8.53
 -37  -6 -13   -6.65    6.48
 -37  -6 -12   21.25    7.07
 -35  -6  -6   76.83    8.91
 -31  -6  -1  223.49   11.30
 -28  -6   1   20.31    8.63
 -36  -5 -19   36.60    4.96
 -37  -5 -17   13.35    5.39
 -37  -5 -16    2.97    5.28
 -37  -5  -9   12.25    7.22
 -33  -5  -2    5.56    6.54
 -29  -5   1   16.77    8.58
 -27  -5   2  522.13   14.01
 -37  -4 -18   36.17    5.12
 -38  -4 -15    5.27    6.12
 -38  -4 -14    9.85    6.49
 -38  -4 -13    8.15    6.04
 -38  -4 -12   39.32    7.27
 -38  -4 -11    2.14    6.96
 -36  -4  -5   -1.85    7.83
 -35  -4  -4  117.45    9.99
 -28  -4   2  454.80   13.63
 -38  -3 -17   32.40    5.58
 -37  -3  -6  119.24    9.92
 -35  -3  -3   16.12    9.22
 -33  -3  -1    4.21    8.94
 -32  -3   0   14.23    9.07
 -39  -2 -14   -4.13    6.60
 -39  -2 -13  204.72    9.50
 -38  -2  -8    7.36    8.66
 -36  -2  -4    1.80    9.02
 -31  -2   1    2.85    9.35
 -28  -2   3  131.69   10.75
 -39  -1 -15    7.50    6.94
 -39  -1 -11   16.10   10.04
 -39  -1 -10   24.07    8.88
 -38  -1  -7  145.45   11.59
 -34  -1  -1  595.58   17.23
 -33  -1   0  117.42   11.83
 -39   0  -9    5.60   10.61
 -38   0  -6  268.78   14.06
 -32   0   1  -14.05   11.72
 -39   1  -8   17.74   12.97
 -38   1  -6   -1.98   13.03
 -37   1  -4   12.88   12.47
 -39   2  -8  155.84   16.95
 -19 -15 -13  195.98    9.40
 -20 -15 -12    6.22    7.12
 -19 -15 -12   60.42    7.60
 -18 -15 -12   14.88    6.98
 -19 -15 -11  318.44   10.52
 -18 -15 -11  115.63    8.36
 -17 -15 -11   43.35    7.42
 -17 -15 -10  176.07    8.60
 -23 -14 -17   11.79    6.45
 -22 -14 -17   -2.65    7.52
 -24 -14 -15   24.02    7.45
 -24 -14 -14  129.89    8.63
 -24 -14 -12  128.40    8.88
 -24 -14 -11  133.35    9.70
 -24 -14 -10   24.02    7.81
 -23 -14 -10   19.58    7.72
 -23 -14  -9   11.53    7.53
 -22 -14  -8    6.01    7.36
 -21 -14  -8   -6.66    7.00
 -20 -14  -7  887.61   15.36
 -19 -14  -7   49.49    8.00
 -24 -13 -19   63.67    6.45
 -25 -13 -18   19.34    6.09
 -26 -13 -17   13.71    6.65
 -27 -13 -15    7.27    6.80
 -27 -13 -14  142.28    8.76
 -27 -13 -13  110.25    8.63
 -27 -13 -12   22.54    7.40
 -27 -13 -11    7.23    7.25
 -25 -13  -7   14.26    6.15
 -22 -13  -5   20.49    5.88
 -26 -12 -20   19.39    5.99
 -27 -12 -19  185.61    7.91
 -28 -12 -18   92.27    6.93
 -29 -12 -16   21.25    6.33
 -29 -12 -15   51.02    7.03
 -29 -12 -11    5.98    7.51
 -28 -12  -8   93.91    9.08
 -27 -12  -7   11.20    7.77
 -26 -12  -6   -2.14    7.52
 -25 -12  -5   81.76    8.64
 -24 -12  -4   35.07    6.15
 -23 -12  -4  110.21    8.31
 -26 -11 -22   -5.18    4.17
 -27 -11 -21  168.54    7.43
 -28 -11 -20    1.61    5.32
 -29 -11 -19  142.79    7.06
 -30 -11 -17   34.60    6.27
 -31 -11 -13   11.20    6.80
 -31 -11 -12   20.60    7.61
 -31 -11 -11   -2.89    7.20
 -30 -11  -9   11.52    7.82
 -30 -11  -8  416.71   12.49
 -29 -11  -7   11.82    8.05
 -28 -11  -6   25.82    8.17
 -27 -11  -5   56.95    8.53
 -26 -11  -4  211.90   10.38
 -25 -11  -3   74.07    7.08
 -28 -10 -22   30.42    4.83
 -30 -10 -20   88.67    6.22
 -31 -10 -18   10.53    6.41
 -32 -10 -10   40.69    7.92
 -32 -10  -9  156.29    8.04
 -31 -10  -7   42.24    8.47
 -30 -10  -6   50.06    8.56
 -28 -10  -4   52.87    8.46
 -25 -10  -2   13.33    7.73
 -32  -9 -19   59.81    5.86
 -33  -9  -9   14.63    8.06
 -31  -9  -5   -3.97    6.07
 -30  -9  -4  153.57   10.06
 -29  -9  -3   13.28    6.36
 -26  -9  -1   27.08    7.59
 -31  -8 -22   28.98    4.44
 -32  -8 -21    1.11    4.38
 -33  -8 -19    8.07    4.96
 -34  -8 -17   -3.48    5.20
 -34  -8  -8   42.53    6.31
 -33  -8  -7   25.72    7.87
 -31  -8  -4   76.53    9.03
 -30  -8  -3  497.41   13.47
 -29  -8  -2  107.76    9.55
 -26  -8   0   30.45    7.80
 -32  -7 -22   12.08    4.81
 -33  -7 -21   78.54    5.08
 -35  -7 -17    3.05    5.40
 -35  -7  -9   15.98    7.48
 -33  -7  -5    6.70    8.69
 -32  -7  -4   46.37    8.74
 -35  -6 -19    5.46    4.82
 -36  -6 -17   62.79    5.81
 -36  -6 -16   33.62    5.83
 -36  -6 -10   31.27    7.34
 -36  -6  -9    7.00    7.26
 -34  -6  -5   22.21    8.23
 -33  -6  -4   12.10    8.43
 -29  -6   0    2.45    6.46
 -27  -6   1  579.05   14.09
 -37  -5 -15   11.72    6.23
 -37  -5 -14   -6.02    6.09
 -37  -5 -13   34.71    6.90
 -37  -5 -12   20.90    7.01
 -37  -5 -11    2.41    6.92
 -37  -5 -10   27.04    7.59
 -36  -5  -7   32.91    8.12
 -33  -5  -3   13.78    8.12
 -31  -5  -1   23.64    8.75
 -30  -5   0    1.06    8.36
 -37  -4 -17   41.30    5.62
 -37  -4  -9    5.50    7.13
 -33  -4  -2   33.97    8.97
 -29  -4   1  587.02   14.63
 -27  -4   2   67.03    8.68
 -38  -3 -16   13.20    5.88
 -38  -3 -15    2.81    5.96
 -38  -3 -11   12.51    7.27
 -37  -3  -7  311.81   11.55
 -28  -3   2   30.56    8.56
 -38  -2 -17    3.24    5.35
 -37  -2  -6   39.82    8.94
 -35  -2  -3   31.15    9.99
 -33  -2  -1  125.54   10.55
 -32  -2   0  350.25   13.69
 -39  -1 -14   32.90    8.17
 -38  -1  -8   16.72    9.26
 -31  -1   1   49.81   10.17
 -39   0 -11   -8.02    8.82
 -39   0 -10  235.47   12.28
 -38   0  -7   -8.46   10.73
 -37   0  -5   -7.31   10.15
 -35   0  -2   24.61   10.65
 -34   0  -1   -0.88   10.99
 -33   0   0    9.13   11.05
 -30   0   2  230.74   13.99
 -39   1 -10   29.43   12.73
 -39   1  -9   -5.25   11.17
 -33   1   0  113.87   13.25
 -39   3  -9   66.58   15.33
 -38   3  -6    6.90   14.02
 -39   4  -9   17.44   11.78
 -23 -14 -15   19.07    6.72
 -23 -14 -14   28.77    7.02
 -23 -14 -13   26.74    7.14
 -23 -14 -12    7.57    6.91
 -23 -14 -11   39.90    7.73
 -22 -14 -10  441.04   12.05
 -22 -14  -9   24.40    5.95
 -21 -14  -9  209.87    9.61
 -20 -14  -8   23.36    7.12
 -19 -14  -8  125.32    8.50
 -24 -13 -18    9.96    6.79
 -25 -13 -17   -0.29    6.33
 -26 -13 -16   90.88    7.64
 -26 -13 -15   57.65    7.37
 -26 -13 -14    1.46    6.82
 -26 -13 -12   65.95    8.02
 -26 -13 -11   11.84    7.35
 -26 -13 -10  316.48   10.97
 -25 -12 -20   77.86    7.36
 -26 -12 -19   84.59    7.49
 -27 -12 -18  352.86    9.80
 -28 -12 -17  141.54    7.53
 -28 -12 -16  106.30    7.54
 -28 -12 -10  237.24   10.32
 -28 -12  -9   34.92    6.40
 -27 -12  -8   33.06    8.43
 -26 -12  -7   17.06    7.77
 -25 -12  -6   30.95    7.82
 -24 -12  -5    9.01    7.29
 -29 -11 -18   30.88    6.26
 -30 -11 -16   90.06    7.46
 -30 -11 -15   55.34    6.64
 -30 -11 -10   96.74    8.71
 -25 -11  -4   14.98    7.41
 -30 -10 -19    8.58    5.34
 -31 -10 -17   14.97    5.98
 -32 -10 -15   -6.60    6.22
 -32 -10 -14    3.62    6.15
 -32 -10 -13   13.00    6.62
 -32 -10 -11   50.98    6.20
 -31 -10  -9   -1.30    7.36
 -31 -10  -8   66.03    6.96
 -26 -10  -3  143.13    9.45
 -28  -9 -23   10.69    4.11
 -29  -9 -22  154.86    6.50
 -31  -9 -20   87.20    5.92
 -32  -9 -18    6.09    5.37
 -33  -9 -16    8.66    5.67
 -33  -9 -15   11.63    6.09
 -33  -9 -13   72.14    7.25
 -33  -9 -11   25.67    7.75
 -33  -9 -10   11.71    7.24
 -32  -9  -8   23.73    8.34
 -31  -9  -6   39.69    8.28
 -30  -9  -5   45.46    8.47
 -29  -9  -4  185.11   10.22
 -25  -9  -1    3.96    6.75
 -32  -8 -20   25.83    5.60
 -34  -8 -15   73.51    6.42
 -34  -8 -11    4.88    7.00
 -34  -8 -10   79.69    7.94
 -33  -8  -8   44.81    7.90
 -32  -8  -6   61.79    8.67
 -28  -8  -2  171.86    9.82
 -27  -8  -1   22.86    6.09
 -25  -8   0   -0.44    6.93
 -35  -7 -16  158.88    7.32
 -35  -7 -15   23.65    5.85
 -35  -7 -14   37.97    6.71
 -35  -7 -12   29.11    6.87
 -35  -7 -11    5.63    6.83
 -35  -7 -10   20.37    7.26
 -34  -7  -8   -1.53    7.34
 -33  -7  -6   66.90    8.61
 -31  -7  -3  111.54    7.94
 -28  -7  -1   61.63    8.42
 -35  -6 -18    6.24    4.80
 -36  -6 -15  193.59    8.05
 -36  -6 -14   19.55    6.49
 -36  -6 -13    8.16    6.34
 -36  -6 -12   62.96    7.59
 -36  -6 -11   30.89    7.07
 -35  -6  -8   58.57    8.18
 -28  -6   0 1916.64   22.64
 -26  -6   1   10.78    7.73
 -35  -5 -20   11.44    4.50
 -36  -5 -18    6.14    5.08
 -36  -5  -9   23.65    7.33
 -36  -5  -8  109.42    7.27
 -29  -5   0  545.88   13.97
 -36  -4 -19   10.03    4.74
 -37  -4 -10   -1.81    7.23
 -35  -4  -5   -4.52    7.73
 -34  -4  -4    2.48    7.73
 -30  -4   0  180.20   10.56
 -37  -3 -18   12.71    5.36
 -38  -3 -14    4.06    6.37
 -38  -3 -13    3.42    6.64
 -38  -3 -12   16.55    7.08
 -34  -3  -3   68.79    9.92
 -32  -3  -1   11.78    8.53
 -31  -3   0   27.77    8.67
 -38  -2 -16   14.19    6.08
 -37  -2  -7  169.15   10.79
 -30  -2   1    6.59    8.58
 -38  -1  -9    4.61    8.65
 -37  -1  -6   45.57   10.03
 -35  -1  -3   23.39   10.14
 -34  -1  -2  166.99   11.48
 -33  -1  -1   -3.11    9.00
 -32  -1   0   -9.45    9.19
 -39   0 -13    7.95    8.32
 -39   0 -12   38.46    9.14
 -38   0  -8  552.18   15.63
 -31   0   1   -7.70    9.59
 -39   1 -14   36.39   10.93
 -39   1 -12   15.99   10.29
 -38   1  -7  144.34   13.49
 -37   1  -5  244.86   14.60
 -39   2 -11   54.36   15.78
 -39   2 -10   41.76   14.82
 -38   2  -7   -2.73   13.67
 -37   2  -5   -7.86   12.37
 -35   2  -2   15.71   12.81
 -38   3  -7   56.68   16.85
 -39   4 -10   37.19   13.51
 -38   4  -7   31.13   15.11
 -39   5 -11   59.94    9.75
 -21 -14 -16   54.79    7.27
 -22 -14 -15  107.74    7.97
 -21 -14 -15    0.53    7.58
 -22 -14 -14    3.66    6.89
 -22 -14 -13   87.07    8.21
 -22 -14 -12  174.57    9.29
 -22 -14 -11  231.23    9.74
 -21 -14 -11  194.33    9.13
 -21 -14 -10  217.31    9.53
 -20 -14 -10  101.63    7.89
 -19 -14  -9   31.22    7.44
 -24 -13 -17  166.29    8.08
 -25 -13 -16   52.42    7.56
 -26 -13 -13   51.73    6.17
 -25 -13 -11   14.24    7.34
 -25 -13 -10    4.90    7.13
 -24 -13  -9   99.74    8.58
 -23 -13  -8  111.00    8.75
 -22 -13  -7    2.73    7.09
 -27 -12 -17   33.13    6.97
 -28 -12 -15   10.69    6.63
 -28 -12 -14   18.80    6.92
 -28 -12 -13   18.08    7.26
 -27 -12  -9    4.65    7.35
 -26 -12  -8  170.09    9.49
 -24 -12  -6   18.12    7.28
 -23 -12  -5   24.44    7.09
 -22 -12  -5   69.14    7.52
 -26 -11 -21   29.38    5.64
 -27 -11 -20    9.77    5.48
 -28 -11 -19   20.45    5.76
 -29 -11 -17  109.28    7.44
 -29 -11 -10  140.38    9.08
 -28 -11  -8   93.92    8.59
 -27 -11  -6   25.37    7.80
 -24 -11  -4  106.96    8.19
 -27 -10 -22   52.02    5.34
 -28 -10 -21   -5.87    4.72
 -30 -10 -18   31.42    5.92
 -30 -10  -8   53.48    8.71
 -29 -10  -6   12.10    5.97
 -25 -10  -3    7.46    7.09
 -31  -9 -19  105.19    6.32
 -32  -9 -10  288.53   10.27
 -32  -9  -9   10.14    7.38
 -31  -9  -7   44.64    8.17
 -30  -9  -6   67.67    8.44
 -28  -8 -24  103.69    4.95
 -29  -8 -23    5.92    4.59
 -30  -8 -22   29.91    5.33
 -31  -8 -21   41.05    5.16
 -33  -8 -17    1.24    5.20
 -34  -8 -14   18.77    6.58
 -34  -8 -13   71.40    7.17
 -34  -8 -12   81.18    6.28
 -33  -8  -9   10.98    7.23
 -32  -8  -7   18.96    7.70
 -31  -8  -5   45.09    6.63
 -30  -8  -4   28.85    8.05
 -29  -8  -3  220.90   10.36
 -32  -7 -21   23.62    5.27
 -34  -7 -18   24.49    5.20
 -35  -7 -13   39.61    5.33
 -34  -7  -9   11.77    7.08
 -33  -7  -7   37.41    8.00
 -32  -7  -5  282.71   11.01
 -31  -7  -4   40.77    8.37
 -33  -6 -21   69.57    5.70
 -35  -6 -17   19.50    5.43
 -35  -6  -9   24.68    7.46
 -34  -6  -7  158.16    9.45
 -32  -6  -4   19.51    8.05
 -35  -5 -19   67.85    5.62
 -36  -5 -17  275.81    8.09
 -36  -5 -16   16.71    5.77
 -36  -5 -11  139.49    8.36
 -36  -5 -10    8.23    7.42
 -35  -5  -7   29.72    7.83
 -31  -5  -2   63.35    8.43
 -30  -5  -1  236.81   10.95
 -37  -4 -15   11.74    6.05
 -37  -4 -14   -2.84    6.21
 -37  -4 -11  143.79    8.69
 -36  -4  -8   26.01    8.22
 -33  -4  -3   17.60    8.28
 -32  -4  -2  157.51   10.11
 -28  -4   1   48.63    8.34
 -37  -3 -17   56.12    6.01
 -37  -3 -10   36.83    7.83
 -36  -3  -7   65.56    8.40
 -35  -3  -5   59.45    8.85
 -29  -3   1    9.71    7.89
 -38  -2 -15   15.16    6.22
 -38  -2 -14    4.00    6.86
 -38  -2 -13   26.27    7.24
 -38  -2 -12   -1.37    7.18
 -36  -2  -6   -3.63    7.98
 -33  -2  -2  100.72    9.76
 -38  -1 -17   60.66    6.70
 -38  -1 -16    4.75    6.19
 -38  -1 -10   24.38    8.76
 -37  -1  -7  259.77   11.95
 -30  -1   1  290.77   12.29
 -38   0  -9    0.32    9.31
 -37   0  -6  182.64   11.46
 -35   0  -3   -0.10    9.61
 -34   0  -2   22.17   10.47
 -33   0  -1    6.50   10.52
 -32   0   0 1075.97   20.52
 -29   0   2    1.16    9.96
 -39   1 -13   31.48    9.49
 -38   1  -8   22.56   11.94
 -37   1  -6   46.41   11.44
 -36   1  -4   -3.46   10.33
 -35   1  -3   27.69   10.70
 -32   1   0  -12.74   10.41
 -39   2 -14   17.37   10.91
 -39   2 -13  204.96   14.45
 -36   2  -4    3.13   11.29
 -39   3 -14   72.90   18.05
 -39   3 -11   -1.22   14.84
 -39   4 -12  -10.70   13.96
 -39   4 -11   -1.47   14.56
 -20 -14 -15   -7.13    5.97
 -21 -14 -14   71.50    7.42
 -20 -14 -14    8.27    6.41
 -21 -14 -13   26.13    6.99
 -20 -14 -13  169.13    8.55
 -21 -14 -12  115.47    8.01
 -20 -14 -12   -4.83    6.41
 -20 -14 -11  488.41   11.83
 -19 -14 -11  187.52    8.76
 -19 -14 -10  281.38   10.04
 -18 -14 -10   96.01    7.86
 -23 -13 -18  203.35    8.22
 -23 -13 -17   89.62    8.00
 -24 -13 -16    9.36    6.82
 -24 -13 -15   61.54    7.31
 -25 -13 -14   18.11    6.90
 -25 -13 -13   -1.21    6.88
 -25 -13 -12   21.60    5.72
 -24 -13 -11  437.51   11.77
 -24 -13 -10   70.70    8.02
 -22 -13  -8   74.66    7.90
 -21 -13  -7   31.94    7.09
 -24 -12 -20    5.21    5.27
 -25 -12 -19  153.57    7.41
 -26 -12 -18   19.42    6.06
 -26 -12 -17   68.23    6.97
 -27 -12 -16  100.39    7.55
 -27 -12 -15    9.84    7.17
 -27 -12 -14   -1.29    6.62
 -27 -12 -12   20.55    7.01
 -26 -12  -9  213.87    9.89
 -25 -12  -8   24.54    7.37
 -24 -12  -7   49.85    7.54
 -23 -12  -6  129.86    8.39
 -27 -11 -19   34.72    5.75
 -28 -11 -18    6.99    6.32
 -29 -11 -16   11.86    6.20
 -29 -11 -15   18.12    6.57
 -29 -11 -11  -14.01    6.91
 -27 -11  -7   11.47    7.40
 -25 -11  -5   29.80    5.82
 -23 -11  -4  141.29    8.12
 -29 -10 -19    2.92    5.48
 -30 -10 -17   -6.41    5.85
 -31 -10 -14   21.09    6.52
 -31 -10 -13  101.51    7.83
 -31 -10 -12   30.11    5.74
 -30 -10 -10   16.59    7.36
 -28 -10  -6   79.37    8.42
 -27 -10  -5  228.94   10.12
 -26 -10  -4    3.17    5.60
 -24 -10  -3   34.06    7.68
 -27  -9 -23    1.95    4.22
 -28  -9 -22   62.39    5.76
 -29  -9 -21    3.75    5.60
 -30  -9 -20  118.25    6.26
 -31  -9 -18    0.00    5.53
 -32  -9 -16   50.81    6.17
 -32  -9 -15   46.47    6.41
 -32  -9 -14   36.07    6.57
 -32  -9 -13   35.67    6.98
 -32  -9 -12  311.12   10.12
 -32  -9 -11    7.96    7.05
 -30  -9  -7  186.73    9.67
 -29  -9  -5   28.81    6.30
 -28  -9  -4  246.53    9.26
 -26  -9  -3   75.09    7.93
 -33  -8 -16  133.70    7.26
 -33  -8 -15   19.75    6.30
 -33  -8 -11   19.24    6.96
 -33  -8 -10   58.39    7.67
 -31  -8  -6   62.06    8.37
 -30  -8  -5  231.59   10.34
 -29  -8  -4    3.59    7.45
 -28  -8  -3   77.63    8.74
 -27  -8  -2  207.77    8.61
 -25  -8  -1  856.18   14.82
 -29  -7 -24   84.72    4.75
 -30  -7 -23   32.16    4.25
 -34  -7 -17   18.32    5.21
 -34  -7 -16   50.36    6.33
 -32  -7  -6  209.83   10.15
 -28  -7  -2   85.35    8.37
 -27  -7  -1   29.97    5.93
 -32  -6 -22   25.80    4.25
 -34  -6 -19    2.94    4.79
 -35  -6 -16   14.87    5.79
 -35  -6 -15    8.20    6.15
 -35  -6 -14   48.36    6.90
 -35  -6 -12   16.62    6.75
 -35  -6 -11   33.19    7.66
 -35  -6 -10   31.73    5.75
 -34  -6  -8   -1.01    7.16
 -33  -5 -22    5.85    4.21
 -35  -5 -18  -10.46    4.77
 -36  -5 -15   67.39    6.83
 -36  -5 -14   13.78    6.45
 -36  -5 -13  169.64    8.14
 -35  -5  -8   37.83    7.75
 -34  -5  -6   13.93    7.71
 -28  -5   0   -5.61    7.41
 -35  -4 -20    6.14    4.89
 -36  -4 -18   35.95    5.68
 -36  -4 -17  123.23    6.80
 -36  -4  -9   10.18    7.12
 -29  -4   0   13.99    7.72
 -27  -4   1  167.47    9.86
 -36  -3 -19    2.08    4.78
 -37  -3 -16    5.67    5.75
 -37  -3 -15    8.67    6.12
 -37  -3 -14    2.93    6.40
 -37  -3 -11   -1.09    7.06
 -32  -3  -2   29.00    8.50
 -31  -3  -1  109.08    9.47
 -37  -2 -18    4.09    5.28
 -35  -2  -5   -2.12    8.19
 -38  -1 -15    9.21    6.46
 -38  -1 -14   48.59    7.73
 -38  -1 -13   -8.10    7.44
 -35  -1  -4   -4.82    8.49
 -33  -1  -2   16.82    8.60
 -38   0 -17  -13.09    6.21
 -38   0 -16   48.47    7.24
 -38   0 -10  106.26   10.29
 -37   0  -7    2.46    9.45
 -30   0   1   -7.94    9.34
 -38   1  -9    3.07   10.90
 -33   1  -1   -0.07   10.42
 -37   2  -6   37.18   13.53
 -35   2  -3   32.26   11.71
 -38   3  -8   21.48   14.56
 -35   3  -3    9.06   12.26
 -19 -14 -15    4.38    5.48
 -19 -14 -14   55.58    6.74
 -19 -14 -13   24.73    6.46
 -18 -14 -13   48.72    6.87
 -19 -14 -12   47.50    6.69
 -18 -14 -12    9.11    6.35
 -18 -14 -11    6.56    6.43
 -17 -14 -11  131.35    7.74
 -22 -13 -18   30.90    6.16
 -22 -13 -17    7.24    5.97
 -23 -13 -16  168.28    8.29
 -23 -13 -15  267.59    9.49
 -24 -13 -14  153.80    8.42
 -24 -13 -13   36.43    7.22
 -24 -13 -12  460.01   11.87
 -23 -13 -11   37.43    7.44
 -23 -13 -10  138.08    8.53
 -22 -13  -9   -5.62    6.58
 -21 -13  -8  116.28    8.00
 -20 -13  -8  142.35    8.14
 -23 -12 -20   -0.27    5.29
 -24 -12 -19   32.57    6.03
 -25 -12 -18    5.01    6.09
 -26 -12 -16   31.66    7.08
 -22 -12  -6   36.40    6.92
 -26 -11 -20   22.85    5.57
 -27 -11 -18    6.21    5.46
 -28 -11 -17   19.22    6.50
 -28 -11 -16   18.38    6.34
 -28 -11 -11   23.81    7.30
 -28 -11 -10   57.94    7.88
 -27 -11  -8   -2.89    7.07
 -25 -11  -6  162.35    8.86
 -24 -11  -5  124.33    6.98
 -26 -10 -22  116.42    6.05
 -27 -10 -21   58.30    6.02
 -28 -10 -20  -10.37    4.84
 -29 -10 -18   50.77    5.89
 -30 -10 -13   28.57    6.93
 -30 -10 -11  112.77    8.50
 -29 -10  -9   35.80    7.70
 -28 -10  -7    5.26    7.36
 -27 -10  -6   -6.17    7.03
 -26 -10  -5  109.54    8.45
 -25 -10  -4    9.68    7.08
 -30  -9 -19   31.84    5.72
 -31  -9 -10   43.37    7.52
 -31  -9  -9   -5.35    5.35
 -30  -9  -8  131.11    8.88
 -29  -9  -6   25.96    7.61
 -30  -8 -21   10.04    4.57
 -31  -8 -20   59.23    5.44
 -33  -8 -14   46.35    7.04
 -33  -8 -13    0.71    6.42
 -32  -8  -9    5.95    7.10
 -31  -8  -7   19.42    7.51
 -30  -8  -6   38.75    7.85
 -27  -8  -3   39.07    7.39
 -27  -7 -25   37.05    4.32
 -32  -7 -20   -1.80    5.13
 -33  -7 -18   16.02    5.22
 -34  -7 -15   16.13    4.50
 -34  -7 -14   43.25    6.57
 -34  -7 -13   79.41    7.35
 -33  -7  -9    9.28    7.03
 -32  -7  -7  280.07   10.68
 -31  -7  -5   47.02    6.45
 -29  -7  -3   36.83    7.83
 -26  -7  -1 1529.27   19.02
 -31  -6 -23    7.90    3.95
 -34  -6 -18   28.62    5.37
 -35  -6 -13   10.34    4.91
 -34  -6  -9   10.08    7.64
 -33  -6  -7   11.10    7.42
 -32  -6  -5    9.75    7.63
 -30  -6  -3   22.22    7.74
 -34  -5 -20    4.42    4.49
 -35  -5 -17   21.68    5.65
 -35  -5 -10    5.98    6.99
 -34  -5  -7  255.20   10.43
 -30  -5  -2   14.13    7.44
 -27  -5   0  839.19   15.51
 -34  -4 -21   56.04    5.07
 -35  -4 -19   11.65    5.00
 -36  -4 -16   19.04    6.09
 -36  -4 -15   54.38    6.41
 -36  -4 -12   15.52    6.65
 -36  -4 -11   59.90    7.82
 -36  -4 -10   10.81    5.32
 -35  -4  -8   65.35    8.14
 -32  -4  -3    8.29    7.58
 -28  -4   0 1104.33   17.18
 -36  -3 -18    1.04    5.06
 -37  -3 -13    5.67    4.83
 -35  -3  -6   80.55    7.04
 -34  -3  -5   -1.40    7.22
 -37  -2 -17   17.53    5.79
 -37  -2 -16   68.88    6.68
 -36  -2  -7    6.70    7.80
 -34  -2  -4   55.26    9.55
 -33  -2  -3   28.27    8.53
 -32  -2  -2   23.24    8.18
 -31  -2  -1   -3.78    7.57
 -37  -1 -18   13.10    5.64
 -35  -1  -5    1.84    8.28
 -29  -1   1   30.18    8.85
 -38   0 -15   11.87    7.64
 -38   0 -12  122.75    9.92
 -38   0 -11    2.18    8.55
 -37   0  -8  -10.02    8.91
 -36   0  -6   -6.04    8.53
 -33   0  -2  110.40   10.11
 -32   0  -1  -11.99    8.73
 -38   1 -17   80.61    8.16
 -37   1  -7  264.34   12.79
 -37   2  -7  159.66   13.44
 -36   2  -5   49.58   12.48
 -36   3  -5   13.97   12.41
 -38   5  -9   27.56   11.86
 -38   6 -10  131.26   11.29
 -21 -13 -17   74.18    6.78
 -22 -13 -15   49.46    6.76
 -23 -13 -14    7.87    6.41
 -23 -13 -13  184.54    8.79
 -23 -13 -12   47.10    5.93
 -22 -13 -12  202.08    8.88
 -22 -13 -11    9.75    7.10
 -22 -13 -10   -5.76    4.90
 -21 -13 -10   37.94    6.89
 -21 -13  -9   24.90    5.27
 -20 -13  -9  133.77    7.92
 -23 -12 -19   -1.30    5.17
 -24 -12 -18   13.02    5.91
 -25 -12 -17  116.37    7.60
 -25 -12 -16   82.68    7.27
 -26 -12 -14    4.04    6.66
 -26 -12 -13   -2.44    6.65
 -25 -12 -11   27.57    7.06
 -24 -11 -21  438.45    9.45
 -25 -11 -20   16.49    5.54
 -26 -11 -19    9.01    5.82
 -27 -11 -17    0.51    5.92
 -28 -11 -15  144.31    8.07
 -28 -11 -14    3.27    6.31
 -27 -11 -10   65.63    7.79
 -27 -11  -9   74.59    6.58
 -25 -11  -7  138.37    8.58
 -23 -11  -5   30.50    5.16
 -25 -10 -22   48.83    6.11
 -27 -10 -20  502.14   10.54
 -28 -10 -19   34.14    5.94
 -29 -10 -17    7.07    6.20
 -29 -10 -10  208.97    9.57
 -28 -10  -8  544.68   12.70
 -26 -10  -6   16.57    7.03
 -25 -10  -5  208.53    9.18
 -24 -10  -4    0.78    6.50
 -26  -9 -23  210.03    6.75
 -27  -9 -22    0.34    5.37
 -28  -9 -21    5.47    4.98
 -29  -9 -20    3.44    5.15
 -30  -9 -18   61.82    6.08
 -31  -9 -15   36.81    6.75
 -31  -9 -14    2.17    6.22
 -31  -9 -13   26.09    6.89
 -31  -9 -12   16.60    7.31
 -30  -9  -9  151.51    8.89
 -29  -9  -7   61.09    7.88
 -28  -9  -6   47.64    7.65
 -26  -9  -4   50.86    7.54
 -25  -9  -3  129.44    7.16
 -28  -8 -23    4.95    4.25
 -29  -8 -22   12.16    4.66
 -31  -8 -19   -1.25    5.25
 -32  -8 -11  106.89    8.06
 -32  -8 -10  114.78    8.33
 -31  -8  -8   94.02    8.37
 -29  -8  -5   25.78    7.56
 -28  -8  -4  144.21    8.89
 -25  -8  -2   -2.07    6.03
 -28  -7 -24    6.97    4.39
 -30  -7 -22   18.14    5.23
 -31  -7 -21   36.54    5.17
 -33  -7 -17    7.40    5.14
 -33  -7 -16    7.03    5.89
 -33  -7 -11    9.61    6.67
 -33  -7 -10   28.10    7.15
 -32  -7  -8  444.57   11.88
 -31  -7  -6   81.23    8.35
 -30  -7  -5    8.62    7.25
 -29  -7  -4   20.63    7.34
 -27  -7  -2   31.92    5.74
 -33  -6 -19   33.94    5.32
 -34  -6 -17   -5.15    4.99
 -34  -6 -16  128.02    7.23
 -33  -6  -8   19.67    7.38
 -32  -6  -6   74.06    8.39
 -31  -6  -5    0.59    7.30
 -28  -6  -2  631.32   13.48
 -34  -5 -19    0.30    5.00
 -35  -5 -16   94.48    6.61
 -35  -5 -15   37.63    6.65
 -35  -5 -14   54.99    7.10
 -35  -5 -12   22.45    6.79
 -33  -5  -6   -1.87    7.37
 -32  -5  -5  444.86   12.30
 -28  -5  -1  181.85    9.48
 -35  -4 -18    3.63    5.06
 -36  -4 -14   46.40    6.65
 -36  -4 -13   13.45    6.36
 -35  -4  -9   28.96    7.51
 -32  -4  -4  114.83    8.85
 -30  -4  -2   -1.31    7.35
 -29  -4  -1  584.14   13.44
 -35  -3 -20    3.29    4.61
 -36  -3 -17    7.40    5.99
 -36  -3 -10   13.55    7.52
 -33  -3  -4  237.48   10.56
 -31  -3  -2  103.71    8.87
 -30  -3  -1   45.05    8.09
 -36  -2 -19   25.78    5.18
 -37  -2 -14   -1.84    6.48
 -37  -2 -12   60.54    7.78
 -36  -2  -8   12.94    7.43
 -29  -2   0    6.50    7.21
 -37  -1 -17   -3.69    6.02
 -37  -1 -10   29.87    8.15
 -36  -1  -7   45.57    8.58
 -34  -1  -4   24.83    9.09
 -33  -1  -3   20.37    8.24
 -31  -1  -1   56.52    8.48
 -37   0 -18   35.23    6.19
 -37   0  -9    1.73    8.77
 -35   0  -5    5.22    8.52
 -29   0   1   -7.22    8.24
 -38   1 -13   -2.48    8.92
 -38   1 -12    0.91    8.98
 -37   1  -8   50.69    9.89
 -36   1  -6    2.37   10.16
 -33   1  -2   18.20    9.66
 -31   1   0   93.27   10.52
 -38   2 -12   -3.45    9.93
 -38   2 -11   67.32   11.74
 -37   2  -8  142.63   14.55
 -38   3 -10   25.48   14.53
 -37   3  -7  316.01   17.61
 -35   3  -4   17.39   11.65
 -36   4  -5    4.12   11.67
 -38   5 -10   41.71   12.29
 -21 -13 -16    2.52    6.07
 -21 -13 -15  109.41    7.57
 -22 -13 -14  133.08    7.84
 -21 -13 -14   43.12    6.85
 -22 -13 -13   12.62    6.31
 -21 -13 -13   82.45    7.14
 -21 -13 -12  147.73    8.06
 -21 -13 -11  134.64    7.98
 -20 -13 -11   93.50    7.22
 -20 -13 -10  206.50    8.67
 -19 -13 -10  364.92   10.14
 -19 -13  -9   20.22    6.31
 -22 -12 -19   23.75    5.64
 -23 -12 -18   36.22    6.17
 -24 -12 -17   40.00    6.94
 -24 -12 -16   15.39    7.60
 -25 -12 -15   39.32    6.87
 -25 -12 -14  107.17    7.96
 -25 -12 -13   39.47    7.13
 -25 -12 -12   86.36    7.91
 -24 -12 -11  289.25   10.08
 -24 -12 -10   80.46    7.78
 -23 -12  -9   16.04    6.90
 -23 -11 -21   30.76    5.41
 -24 -11 -20  183.33    8.07
 -25 -11 -19  206.66    8.15
 -26 -11 -18    6.50    6.31
 -27 -11 -16   92.50    7.39
 -27 -11 -15   37.94    6.74
 -27 -11 -14   76.77    7.14
 -27 -11 -13  116.74    7.96
 -26 -11 -10  531.26   12.29
 -26 -11  -9   89.95    7.97
 -25 -11  -8   15.75    6.88
 -24 -11  -7   17.32    6.63
 -23 -11  -6  160.95    8.24
 -26 -10 -21    8.66    5.42
 -28 -10 -18   55.24    6.66
 -29 -10 -16    4.34    5.70
 -29 -10 -13  185.84    9.22
 -29 -10 -12  112.33    8.14
 -29 -10 -11    9.23    5.40
 -28 -10 -10  158.29    8.77
 -28 -10  -9   77.44    7.91
 -27 -10  -8    4.47    6.88
 -30  -9 -17   60.35    6.52
 -30  -9 -11    3.21    6.77
 -29  -9  -8   13.46    7.24
 -28  -9  -7   59.59    7.80
 -24  -9  -3    1.39    4.83
 -26  -8 -24    1.60    4.13
 -29  -8 -21   97.56    6.62
 -30  -8 -20    0.36    4.97
 -32  -8 -15   12.67    4.67
 -32  -8 -14   19.87    6.42
 -32  -8 -13    6.54    6.45
 -31  -8 -10   33.90    7.27
 -31  -8  -9   11.00    7.13
 -30  -8  -7   78.39    6.63
 -29  -8  -6   80.91    8.19
 -28  -8  -5    9.36    6.98
 -29  -7 -23   14.94    4.33
 -31  -7 -20   90.77    5.95
 -32  -7 -18   13.64    5.06
 -33  -7 -15    2.69    5.85
 -33  -7 -14   12.20    6.29
 -33  -7 -13   67.57    7.22
 -33  -7 -12   28.19    6.79
 -32  -7  -9  136.94    9.08
 -29  -6 -24    1.79    3.98
 -30  -6 -23   14.06    4.51
 -33  -6 -18   39.19    5.36
 -34  -6 -15   54.38    6.53
 -34  -6 -14   56.95    6.86
 -33  -6  -9    2.35    7.38
 -32  -6  -7  155.65    9.13
 -30  -6  -4   65.52    6.55
 -29  -6  -3   42.96    6.12
 -30  -5 -24   21.47    4.57
 -32  -5 -22    3.33    4.27
 -33  -5 -20   21.51    4.93
 -34  -5 -18    5.52    5.32
 -34  -5 -10  214.36    9.32
 -34  -5  -9   26.73    7.25
 -33  -5  -7   38.68    7.79
 -32  -4 -23    2.15    3.79
 -34  -4 -20   14.67    4.81
 -35  -4 -11   14.83    6.98
 -35  -4 -10    1.89    6.97
 -34  -4  -7  125.38    7.54
 -27  -4   0    5.12    6.80
 -34  -3 -21  172.36    6.43
 -35  -3 -19  109.43    6.42
 -36  -3 -16   -1.10    5.94
 -36  -3 -15    2.72    6.28
 -36  -3 -14    6.73    6.54
 -36  -3 -13   -2.37    6.26
 -36  -3 -11    0.13    5.08
 -33  -3  -5  244.57   10.26
 -28  -3   0    1.56    7.00
 -35  -2 -20   26.64    5.95
 -36  -2 -18  104.29    6.58
 -33  -2  -4    7.79    7.91
 -32  -2  -3   12.28    7.83
 -30  -2  -1    8.49    7.87
 -35  -1 -21    2.49    5.21
 -36  -1 -19   74.54    6.27
 -37  -1 -14    5.65    6.38
 -37  -1 -13   -3.28    6.82
 -37  -1 -12    7.00    7.59
 -35  -1  -6   -9.88    7.85
 -37   0 -17   -3.25    6.01
 -37   0 -11   10.20    8.34
 -37   0 -10   60.58    9.29
 -36   0  -7    8.33    8.47
 -34   0  -4   70.06    9.88
 -31   0  -1   -5.59    7.93
 -37   1 -18    8.93    6.73
 -37   1  -9  280.18   12.83
 -35   1  -5    0.57    9.19
 -29   1   1   17.69    9.73
 -38   2 -14  -21.60    9.08
 -38   2 -13   24.10   10.30
 -33   2  -2  105.91   11.74
 -38   3 -16   11.71   11.05
 -38   3 -14   21.31   11.78
 -38   3 -13    4.02   13.14
 -38   3 -12   21.58   13.55
 -37   3  -8   66.55   14.29
 -36   3  -6    3.73   12.17
 -34   3  -3   64.34   12.50
 -38   4 -15    0.59   15.04
 -38   4 -14   -5.79   18.42
 -38   4 -13   -1.52   15.68
 -36   4  -6   12.70   12.06
 -38   5 -15    9.64   14.14
 -38   5 -14   62.95   18.27
 -38   5 -12   48.39   15.17
 -36   5  -6   82.15   14.58
 -38   6 -14   16.80    9.08
 -38   6 -13   42.22    9.43
 -20 -13 -16   15.90    6.06
 -19 -13 -16   34.68    6.20
 -20 -13 -15   53.13    7.08
 -20 -13 -14  218.64    8.74
 -20 -13 -13    6.38    6.09
 -20 -13 -12   10.43    6.20
 -19 -13 -12   13.42    6.01
 -19 -13 -11   32.03    6.76
 -22 -12 -18   -3.06    5.60
 -23 -12 -17   55.99    6.66
 -24 -12 -14   35.18    7.24
 -24 -12 -12   23.27    6.84
 -23 -12 -11  353.36   10.44
 -23 -12 -10   30.66    6.88
 -22 -12  -9   37.60    6.78
 -21 -12  -8   56.89    7.01
 -25 -11 -18   57.69    6.64
 -26 -11 -17   62.76    6.79
 -26 -11 -16   22.97    6.51
 -25 -11  -9   13.74    6.78
 -23 -11  -7   31.29    6.48
 -22 -11  -6    4.23    6.01
 -24 -10 -22   68.59    5.86
 -25 -10 -21  338.27    8.61
 -26 -10 -20   76.71    6.53
 -27 -10 -19   25.08    5.53
 -28 -10 -17   78.27    6.83
 -28 -10 -16   70.15    6.93
 -28 -10 -15  150.71    7.89
 -28 -10 -12   14.12    6.89
 -28 -10 -11  231.39    9.55
 -26 -10  -7    2.23    5.06
 -25 -10  -6   13.00    4.98
 -25  -9 -23   72.49    5.73
 -26  -9 -22   13.09    5.00
 -27  -9 -21   54.95    5.79
 -28  -9 -20   79.29    5.98
 -29  -9 -18    2.22    5.86
 -30  -9 -15   17.66    6.36
 -30  -9 -14   28.35    6.61
 -30  -9 -13   41.98    7.05
 -30  -9 -12    2.23    6.59
 -29  -9 -10   36.83    7.27
 -29  -9  -9   10.71    7.08
 -28  -9  -8  110.41    8.29
 -27  -9  -6  125.16    7.13
 -24  -9  -4   38.97    6.75
 -27  -8 -23   91.03    5.49
 -28  -8 -22   56.08    5.30
 -30  -8 -19   51.34    6.04
 -31  -8 -16   40.77    6.24
 -31  -8 -15    6.35    6.04
 -31  -8 -12    6.55    6.68
 -31  -8 -11   36.87    7.05
 -30  -8  -9  328.90   10.54
 -30  -8  -8   20.42    5.60
 -29  -8  -7  130.36    8.53
 -25  -8  -3   45.89    6.72
 -26  -7 -25   18.50    4.05
 -27  -7 -24   -0.16    4.44
 -30  -7 -21   53.16    5.32
 -32  -7 -17   76.42    6.55
 -32  -7 -11  148.84    8.44
 -32  -7 -10   75.77    7.76
 -31  -7  -8   18.28    7.17
 -30  -7  -6    1.97    5.38
 -28  -7  -4  530.11   12.32
 -27  -7  -3   25.39    5.40
 -33  -6 -17   38.00    6.01
 -32  -6  -8   55.40    7.81
 -31  -6  -6   40.66    7.63
 -30  -6  -5  222.21    9.80
 -28  -6  -3  253.21   10.10
 -34  -5 -17    3.95    5.64
 -34  -5 -16   11.09    6.07
 -34  -5 -12  172.78    8.55
 -34  -5 -11   21.31    7.44
 -33  -5  -8   -3.35    6.87
 -32  -5  -6  387.89   11.53
 -31  -5  -5    9.83    7.24
 -30  -5  -4    9.93    7.11
 -33  -4 -21   90.76    5.71
 -34  -4 -19   21.34    5.19
 -35  -4 -16    9.91    6.11
 -35  -4 -15   39.11    6.83
 -35  -4 -14    7.21    6.20
 -35  -4 -13    5.07    6.79
 -35  -4 -12   13.53    6.78
 -34  -4  -8   30.04    5.88
 -29  -4  -2   31.65    7.49
 -28  -4  -1   51.40    6.08
 -33  -3 -22    5.38    4.47
 -35  -3 -10   17.98    7.16
 -35  -3  -9  149.34    8.98
 -31  -3  -3   61.37    8.67
 -30  -3  -2   14.53    7.24
 -29  -3  -1    4.36    5.33
 -36  -2 -17   58.15    6.52
 -36  -2 -16   40.62    6.66
 -36  -2 -15   35.91    6.84
 -36  -2 -12    7.39    6.72
 -36  -2 -11    3.80    6.89
 -34  -2  -6    7.06    7.74
 -36  -1 -18   10.13    5.76
 -35  -1  -7   88.48    8.84
 -34  -1  -5  114.57    9.52
 -30  -1  -1  315.79   11.05
 -29  -1   0   48.61    8.05
 -36   0 -19    4.18    5.45
 -37   0 -16   64.06    7.38
 -37   0 -15    3.40    6.98
 -37   0 -14   78.63    7.76
 -36   0  -8  141.92    9.91
 -35   0  -6   29.64    8.67
 -28   0   1    0.80    7.58
 -37   1 -17   -6.12    7.30
 -37   1 -11   24.40    9.17
 -37   1 -10   25.92    9.29
 -32   1  -2  172.52   11.05
 -37   2 -18    1.48    7.79
 -37   2 -10    7.92   10.64
 -37   2  -9    3.86    9.85
 -35   3  -5   68.92   11.95
 -37   5  -9   10.40   16.36
 -37   6  -9   17.51   10.69
 -19 -13 -15   13.70    5.88
 -18 -13 -15    3.12    5.84
 -19 -13 -14   44.15    6.38
 -18 -13 -14   13.11    6.01
 -19 -13 -13  238.04    8.92
 -18 -13 -12  288.41    9.29
 -17 -13 -12   -0.97    5.17
 -18 -13 -11  152.65    7.70
 -21 -12 -18   -0.89    5.49
 -22 -12 -17   81.72    7.02
 -23 -12 -16  405.96   10.44
 -23 -12 -15   -3.63    6.40
 -23 -12 -14  590.81   12.43
 -23 -12 -13  370.63   10.86
 -23 -12 -12  111.19    7.93
 -22 -12 -11  107.44    7.72
 -22 -12 -10   44.57    6.76
 -21 -12  -9    4.50    6.10
 -23 -11 -20   96.44    6.39
 -24 -11 -19  196.73    8.09
 -25 -11 -17   54.03    7.06
 -26 -11 -15   36.05    5.49
 -26 -11 -14  139.61    8.11
 -26 -11 -13   22.22    5.16
 -22 -11  -7   98.95    7.58
 -23 -10 -22    1.86    4.72
 -26 -10 -19  111.54    6.99
 -27 -10 -18  336.81    9.33
 -27 -10 -17    8.19    6.07
 -27 -10 -10   32.65    7.16
 -26 -10  -9  179.80    8.82
 -26 -10  -8  120.59    6.87
 -25 -10  -7   52.25    7.08
 -24 -10  -6   31.99    5.08
 -24  -9 -23   20.24    5.73
 -28  -9 -19   20.92    5.94
 -29  -9 -17   53.50    6.12
 -29  -9 -12    7.03    6.75
 -29  -9 -11    1.64    6.67
 -28  -9  -9   -0.81    6.69
 -26  -9  -6  109.94    7.90
 -25  -8 -24   34.79    4.78
 -26  -8 -23   43.27    5.67
 -28  -8 -21   66.60    5.80
 -29  -8 -20   39.56    5.39
 -30  -8 -18   29.26    5.57
 -31  -8 -14    1.15    4.77
 -31  -8 -13   41.74    5.53
 -30  -8 -10   25.18    7.01
 -29  -8  -8  281.77   10.03
 -28  -8  -6   14.68    5.38
 -28  -7 -23    4.83    4.21
 -29  -7 -22   25.61    4.70
 -32  -7 -16   13.58    4.49
 -32  -7 -15   36.49    6.44
 -32  -7 -14    8.12    6.21
 -32  -7 -13   46.83    6.94
 -32  -7 -12    4.66    6.49
 -31  -7  -9   73.51    7.75
 -30  -7  -7   15.00    7.08
 -29  -7  -6   31.76    7.23
 -28  -7  -5  302.67   10.21
 -26  -7  -3  667.80   12.79
 -28  -6 -24    8.12    4.65
 -30  -6 -22   -0.43    4.25
 -32  -6 -19   13.67    4.84
 -33  -6 -16  236.48    7.40
 -33  -6 -15   46.70    6.55
 -33  -6 -14  168.53    8.28
 -33  -6 -13   31.89    6.66
 -33  -6 -12    5.54    6.48
 -31  -5 -22  114.08    5.83
 -33  -5 -19    4.36    5.03
 -33  -5 -18   59.29    5.76
 -34  -5 -15   43.41    5.18
 -34  -5 -14   44.59    6.80
 -34  -5 -13   27.96    6.83
 -33  -5  -9   -1.38    6.88
 -32  -5  -7   27.98    7.46
 -34  -4 -18    4.45    5.42
 -34  -4 -10   32.05    7.41
 -33  -4  -7    5.09    5.45
 -32  -4  -6   72.33    8.23
 -27  -4  -1  175.75    8.91
 -34  -3 -20   16.07    4.88
 -35  -3 -17  129.88    7.07
 -35  -3 -16   18.55    5.98
 -35  -3 -12   15.95    6.84
 -34  -3  -8   27.49    8.05
 -34  -2 -21   99.52    6.03
 -35  -2 -19   80.47    6.18
 -36  -2 -14    1.56    6.25
 -36  -2 -13   61.66    7.29
 -34  -2  -7   15.24    7.38
 -31  -2  -3  217.84    9.93
 -29  -2  -1   14.44    6.99
 -34  -1 -22    3.21    4.45
 -35  -1 -20    5.31    5.22
 -36  -1 -17    5.13    6.38
 -35  -1  -8   17.03    7.43
 -34  -1  -6   59.01    8.51
 -32  -1  -3   -0.90    7.47
 -31  -1  -2   22.07    7.62
 -35   0 -21    0.75    4.91
 -36   0 -18  208.99    8.31
 -36   0  -9   -9.33    7.87
 -35   0  -7   12.89    8.24
 -34   0  -5   -1.79    8.06
 -33   0  -4  175.27   10.17
 -30   0  -1    0.37    7.52
 -29   0   0  -11.08    7.67
 -37   1 -16    9.19    7.30
 -37   1 -15    1.36    8.00
 -37   1 -12   16.99    9.00
 -36   1  -8   19.87    8.95
 -37   2 -17   15.04    8.40
 -37   2 -16   74.22   10.82
 -37   2 -11   94.79   11.11
 -35   2  -6   40.41   10.15
 -32   2  -2   14.46    9.51
 -31   2  -1    0.07    9.51
 -37   3 -18   18.83    9.13
 -37   3 -10   40.54   13.30
 -34   3  -4   12.28   10.90
 -37   4 -10   -3.81   14.60
 -36   5  -7   22.15   12.99
 -35   5  -5    2.11   11.21
 -37   6 -10   14.44   11.37
 -37   7 -10  151.66   10.49
 -37   8 -11   12.97    6.61
 -17 -13 -13  185.53    8.04
 -20 -12 -18    1.09    5.46
 -21 -12 -17  333.99    9.61
 -22 -12 -16   18.65    6.15
 -22 -12 -15    7.74    6.37
 -22 -12 -14   35.31    6.78
 -22 -12 -13   34.21    6.90
 -21 -12 -11    3.04    6.01
 -21 -12 -10   70.68    5.76
 -20 -12 -10  315.58    9.42
 -20 -12  -9   89.35    5.92
 -22 -11 -20   22.14    5.75
 -23 -11 -19  133.04    7.36
 -24 -11 -18   93.55    7.05
 -24 -11 -17  289.48    9.25
 -25 -11 -16   10.24    6.21
 -25 -11 -15  319.18    9.89
 -25 -11 -14   11.59    6.45
 -25 -11 -12   33.47    6.61
 -24 -11 -11  106.65    7.70
 -24 -10 -21   16.13    5.35
 -25 -10 -20   23.09    5.81
 -26 -10 -18   50.62    6.80
 -27 -10 -16   22.80    6.33
 -27 -10 -15    9.32    6.38
 -27 -10 -12    4.29    6.63
 -26 -10 -10   58.64    7.27
 -25 -10  -8  231.64    9.15
 -24 -10  -7   49.25    6.59
 -23 -10  -6   99.49    6.97
 -25  -9 -22    8.57    5.22
 -26  -9 -21  414.52    9.36
 -27  -9 -20    6.55    5.52
 -28  -9 -18   25.35    5.91
 -29  -9 -14   29.01    6.70
 -29  -9 -13   21.91    5.32
 -28  -9 -10  121.10    8.17
 -27  -9  -8   62.59    7.35
 -26  -9  -7    2.60    6.34
 -24  -9  -5   41.82    6.55
 -27  -8 -22  205.37    7.04
 -29  -8 -19   22.69    5.86
 -30  -8 -16   18.95    6.50
 -30  -8 -15   72.94    7.01
 -30  -8 -14   20.39    6.56
 -30  -8 -13   12.21    6.52
 -30  -8 -11  164.11    8.70
 -29  -8  -9   55.32    7.91
 -28  -8  -7   94.15    7.82
 -27  -8  -6   19.00    6.86
 -26  -8  -5   22.32    6.85
 -25  -8  -4   21.55    5.06
 -25  -7 -25   43.49    4.71
 -26  -7 -24   21.50    4.91
 -29  -7 -21   18.41    5.10
 -30  -7 -20   20.36    5.44
 -31  -7 -17  110.71    7.16
 -31  -7 -11   13.91    6.72
 -31  -7 -10    9.19    5.22
 -30  -7  -8   52.47    7.39
 -29  -7  -7   17.20    6.90
 -25  -7  -3   16.90    6.06
 -32  -6 -18   -1.12    5.39
 -32  -6 -17   93.28    6.64
 -32  -6 -11   24.44    6.90
 -32  -6 -10   28.64    7.02
 -31  -6  -8    8.61    6.95
 -30  -6  -6  292.84    9.27
 -29  -6  -5   95.77    7.93
 -28  -6  -4  123.32    8.12
 -27  -6  -3   63.94    5.92
 -28  -5 -25    6.29    3.70
 -29  -5 -24   21.33    4.33
 -30  -5 -23   67.97    4.99
 -32  -5 -20    8.96    5.01
 -33  -5 -17   -5.05    5.35
 -33  -5 -11  170.11    8.61
 -33  -5 -10   26.25    5.62
 -32  -5  -8  310.05   10.46
 -31  -5  -6   25.79    5.75
 -30  -5  -5    6.22    6.83
 -29  -4 -25    1.04    3.83
 -34  -4 -17    4.42    5.47
 -34  -4 -16    9.33    5.83
 -34  -4 -14   25.96    6.59
 -34  -4 -12   10.48    6.72
 -33  -4  -8   39.04    7.54
 -28  -4  -2  460.17   11.70
 -31  -3 -24    4.81    3.71
 -33  -3 -21   -0.96    4.62
 -34  -3 -19   32.45    5.63
 -35  -3 -14   10.12    6.36
 -35  -3 -13    2.94    6.44
 -34  -3  -9   62.50    7.83
 -31  -3  -4   65.54    7.77
 -30  -3  -3   15.54    7.14
 -29  -3  -2  115.08    8.23
 -33  -2 -22   17.25    4.74
 -34  -2 -20   -1.16    4.90
 -35  -2 -18   48.73    6.36
 -35  -2 -17   42.11    6.57
 -35  -2 -11    4.28    6.89
 -35  -2 -10   -0.97    6.99
 -33  -2  -6   26.00    7.36
 -33  -1 -23    7.95    4.50
 -35  -1 -19  109.55    6.72
 -36  -1 -16   13.66    4.73
 -36  -1 -15   -4.80    6.16
 -36  -1 -14   -2.76    6.36
 -36  -1 -13  100.87    7.95
 -36  -1 -12   25.08    7.69
 -33  -1  -5   78.13    9.18
 -29  -1  -1   31.66    7.16
 -34   0 -22   10.32    4.68
 -35   0 -20  253.79    8.02
 -36   0 -17   -3.63    6.18
 -36   0 -10   11.23    7.51
 -35   0  -8   14.90    8.02
 -32   0  -3   -5.14    7.35
 -31   0  -2   20.65    7.61
 -35   1 -21    1.83    5.51
 -36   1 -19   67.09    7.00
 -36   1  -9  123.13    9.94
 -34   1  -5  112.06    9.91
 -30   1  -1  305.55   11.47
 -36   2 -19   34.83    8.34
 -37   2 -13    4.38    9.28
 -34   2  -5   43.96    9.79
 -37   3 -12   51.58   11.70
 -36   3  -8  230.31   14.29
 -32   3  -2   25.81   10.28
 -37   4 -11  142.43   16.03
 -36   4  -8   37.62   14.50
 -37   5 -17   16.36   14.42
 -35   5  -6   59.90   14.86
 -37   6 -11   56.61   13.28
 -36   6  -8    8.68   14.81
 -37   7 -12   28.28   10.57
 -37   7 -11    9.32    9.01
 -20 -12 -17  264.08    9.05
 -21 -12 -16    9.13    5.95
 -20 -12 -16    7.18    5.87
 -21 -12 -15  200.51    8.34
 -21 -12 -14   64.20    6.92
 -21 -12 -13   20.21    6.04
 -21 -12 -12   35.77    6.38
 -21 -11 -20   12.91    5.81
 -22 -11 -19    7.24    5.42
 -23 -11 -18    7.31    5.74
 -24 -11 -16  162.87    8.04
 -24 -11 -14   30.93    6.82
 -24 -11 -13   -8.17    6.68
 -24 -11 -12   95.69    7.65
 -23 -11 -11   11.86    6.39
 -23 -11 -10   15.13    6.46
 -22 -11  -9   23.09    6.90
 -23 -10 -21   14.81    5.27
 -24 -10 -20   11.76    5.76
 -25 -10 -19   58.04    6.40
 -26 -10 -17   13.56    6.14
 -26 -10 -16   10.29    6.21
 -26 -10 -15   21.89    6.41
 -26 -10 -11   14.60    6.61
 -25 -10 -10  219.58    8.89
 -25 -10  -9   10.37    6.37
 -24 -10  -8   18.78    6.28
 -23 -10  -7   40.01    6.28
 -23  -9 -23   16.18    4.62
 -24  -9 -22   35.38    6.28
 -25  -9 -21  286.35    9.06
 -26  -9 -20    4.56    5.09
 -27  -9 -19  102.80    6.69
 -28  -9 -17   21.62    4.72
 -28  -9 -16    2.53    5.81
 -28  -9 -13   19.13    6.68
 -28  -9 -12    3.46    6.64
 -28  -9 -11   21.84    5.40
 -27  -9 -10   31.45    6.86
 -27  -9  -9   39.00    6.98
 -25  -9  -7    1.92    5.87
 -24  -9  -6  130.30    7.37
 -24  -8 -24   28.91    4.69
 -25  -8 -23   32.90    5.09
 -26  -8 -22   97.81    6.87
 -27  -8 -21   28.92    5.19
 -28  -8 -20   48.48    5.72
 -29  -8 -18   28.49    5.56
 -29  -8 -10  407.55   11.00
 -28  -8  -8  116.01    8.15
 -27  -8  -7   56.56    7.18
 -26  -8  -6   19.41    6.58
 -27  -7 -23   29.86    4.88
 -28  -7 -22   13.23    4.87
 -31  -7 -16    1.93    4.39
 -31  -7 -15  388.54   10.13
 -31  -7 -14   41.25    6.75
 -31  -7 -12    2.89    4.93
 -30  -7 -10   44.72    7.17
 -30  -7  -9   38.35    5.71
 -29  -7  -8   32.26    6.96
 -27  -7  -5   14.64    6.47
 -26  -7  -4  157.16    7.03
 -26  -6 -25   31.37    4.10
 -29  -6 -22   16.78    4.78
 -30  -6 -21   18.73    5.04
 -32  -6 -16    5.44    5.89
 -32  -6 -15    8.22    6.23
 -32  -6 -14  310.73    9.95
 -32  -6 -13    4.04    6.30
 -31  -6  -9    7.47    6.70
 -29  -6  -6   -7.15    6.46
 -27  -6  -4  157.35    8.16
 -26  -5 -26    0.08    3.55
 -32  -5 -19   53.72    5.54
 -33  -5 -16   -5.91    4.29
 -33  -5 -15   13.21    6.22
 -33  -5 -14   20.07    6.48
 -33  -5 -13  196.75    8.64
 -33  -5 -12   -3.53    4.84
 -30  -5  -6   56.39    7.51
 -32  -4 -21    8.96    4.86
 -33  -4 -19   75.84    6.10
 -33  -4 -18    1.56    5.15
 -33  -4 -10   43.80    7.37
 -32  -4  -7   10.77    5.45
 -31  -4  -6   12.36    6.96
 -27  -4  -2   68.58    7.39
 -32  -3 -22   11.54    4.94
 -33  -3 -20   30.54    5.29
 -34  -3 -18   70.48    6.43
 -34  -3 -17    8.01    6.05
 -34  -3 -11    2.47    6.94
 -33  -3  -8   59.03    7.90
 -28  -3  -2   24.78    6.72
 -27  -3  -1   11.80    6.86
 -35  -2 -14   25.04    6.73
 -35  -2 -13   12.85    6.78
 -34  -2  -9  213.98    9.81
 -32  -2  -5  203.07    9.65
 -34  -1 -21   46.05    5.55
 -35  -1 -18   11.96    6.08
 -31  -1  -3   54.68    7.93
 -30  -1  -2   -6.58    6.73
 -33   0 -23    4.54    5.13
 -36   0 -16    3.64    6.42
 -36   0 -15    6.56    7.02
 -36   0 -14   26.23    7.40
 -36   0 -13   -0.44    7.37
 -35   0  -9   -7.22    7.12
 -33   0  -5   -4.87    8.20
 -29   0  -1    2.34    7.04
 -28   0   0   16.75    7.01
 -36   1 -18    6.59    6.39
 -36   1 -17   10.28    6.86
 -36   1 -10   10.18    6.46
 -34   1  -6   56.69    8.91
 -31   1  -2   18.97    8.04
 -35   2 -21    7.27    5.86
 -36   2 -10   24.42    9.69
 -35   2  -7   21.03    9.56
 -33   2  -4    3.21    9.26
 -32   2  -3   10.75    8.72
 -31   2  -2   -1.38    8.31
 -30   2  -1    6.76    8.68
 -29   2   0   -2.48    7.95
 -36   3 -19   -5.07    7.70
 -37   3 -14   -3.17   10.11
 -35   3  -7   43.84   11.07
 -37   4 -16    3.60   11.56
 -37   4 -15   31.53   13.60
 -37   4 -14    4.00   12.33
 -37   4 -13    7.56   14.23
 -37   4 -12    5.50   13.34
 -36   4  -9    9.55   12.43
 -37   5 -15   -7.70   16.63
 -37   5 -14  -11.84   17.14
 -37   5 -13   43.44   17.60
 -37   6 -16  239.40   16.24
 -37   6 -15  146.43   16.89
 -37   6 -13  -14.18   15.48
 -37   6 -12   49.75   14.16
 -37   7 -15   -2.56    9.24
 -37   7 -14   72.66   10.55
 -19 -12 -16   79.70    6.61
 -20 -12 -15    3.12    5.79
 -20 -12 -14   43.43    6.38
 -20 -12 -13   21.11    6.02
 -19 -12 -13   12.20    5.73
 -19 -12 -11  423.53   10.25
 -21 -11 -19   37.01    5.88
 -22 -11 -18    6.38    5.97
 -23 -11 -17   11.43    5.96
 -23 -11 -16  102.91    7.52
 -23 -11 -14   66.32    6.99
 -23 -11 -13   33.73    6.51
 -23 -11 -12   52.50    6.89
 -22 -11 -10   29.65    6.42
 -21 -11  -9  202.18    8.33
 -22 -10 -21    6.32    5.13
 -23 -10 -20   18.91    5.43
 -24 -10 -19    7.67    5.76
 -25 -10 -18   23.46    6.01
 -25 -10 -17    2.20    5.91
 -26 -10 -14   15.81    4.74
 -24 -10  -9   94.23    7.28
 -23 -10  -8    8.56    6.18
 -26  -9 -19   63.36    6.36
 -27  -9 -18    1.81    4.31
 -27  -9 -17   32.42    6.22
 -27  -9 -12  525.78   11.77
 -27  -9 -11  180.14    8.71
 -26  -9  -9   -2.20    6.58
 -25  -9  -8   66.00    6.94
 -23  -8 -24   48.30    5.89
 -28  -8 -19    8.91    5.45
 -29  -8 -15   11.81    6.66
 -29  -8 -14   -6.46    6.16
 -29  -8 -13  333.38   10.41
 -29  -8 -12   42.04    7.04
 -28  -8 -10   41.76    7.03
 -27  -8  -8   10.09    6.47
 -24  -7 -25   -7.40    4.08
 -25  -7 -24   98.83    6.08
 -28  -7 -21   54.67    5.90
 -29  -7 -20    0.59    5.28
 -30  -7 -17  118.41    7.46
 -30  -7 -16   14.05    6.07
 -30  -7 -12   11.40    6.56
 -30  -7 -11  112.49    7.90
 -29  -7  -9  135.89    8.24
 -28  -7  -7   78.39    7.53
 -26  -7  -5  731.19   13.08
 -25  -7  -4  263.35    8.95
 -24  -6 -26    2.00    3.80
 -27  -6 -24   85.71    5.11
 -31  -6 -18   -3.11    5.21
 -31  -6 -11   65.58    7.39
 -31  -6 -10    3.56    5.05
 -29  -6  -7   13.35    6.80
 -27  -5 -25   37.28    4.36
 -28  -5 -24   19.71    4.42
 -29  -5 -23    1.12    4.50
 -30  -5 -22   18.39    4.80
 -32  -5 -17   -0.88    5.59
 -32  -5 -11   36.04    7.06
 -31  -5  -8   73.10    7.70
 -29  -5  -5   11.75    6.60
 -28  -5  -4    6.50    6.31
 -27  -5  -3   31.14    5.24
 -27  -4 -26  206.12    5.74
 -28  -4 -25    9.32    4.08
 -29  -4 -24   31.73    5.18
 -30  -4 -23   34.64    4.72
 -32  -4 -20    3.55    4.99
 -33  -4 -17   20.59    6.23
 -33  -4 -11   13.93    6.87
 -32  -4  -8  168.75    9.05
 -30  -4  -5    5.53    6.80
 -28  -3 -26    2.23    3.71
 -29  -3 -25   53.43    4.46
 -30  -3 -24   21.23    4.30
 -34  -3 -16   33.92    6.33
 -34  -3 -15   -6.99    6.54
 -34  -3 -14   74.02    7.36
 -34  -3 -13    4.31    7.15
 -34  -3 -12   54.21    7.32
 -32  -3  -7   45.70    7.65
 -30  -3  -4   81.57    7.95
 -29  -3  -3   -0.02    6.56
 -30  -2 -25   14.48    3.80
 -33  -2 -21   67.68    5.57
 -34  -2 -19   37.55    5.98
 -34  -2 -18   14.45    6.02
 -34  -2 -10  182.52    9.29
 -33  -1 -22   24.00    4.99
 -34  -1 -20    1.59    5.52
 -35  -1 -17    9.42    5.97
 -35  -1 -16   29.06    6.93
 -35  -1 -13   35.92    7.22
 -35  -1 -12   36.44    7.36
 -35  -1 -11   12.41    7.26
 -32  -1  -5   68.65    8.18
 -28  -1  -1  198.22    9.49
 -34   0 -21    6.24    5.33
 -35   0 -19   -2.08    5.76
 -35   0 -18   43.54    6.72
 -34   0  -7   -5.15    7.72
 -31   0  -3    0.59    7.08
 -30   0  -2  235.97    9.83
 -34   1 -22    9.03    4.83
 -35   1 -20   -3.73    5.89
 -36   1 -15   -4.15    7.22
 -36   1 -14   -0.58    7.03
 -35   1  -9    3.27    8.06
 -33   1  -5   78.72    9.39
 -29   1  -1   19.38    7.37
 -28   1   0    8.85    7.34
 -36   2 -17   52.74    8.03
 -34   2  -6   10.05    9.60
 -36   3 -18   -0.49    7.91
 -32   3  -3    3.96    9.56
 -31   3  -2  100.42   10.48
 -36   4 -19   16.66    9.68
 -36   4 -10    7.95   13.35
 -35   5  -7   24.95   12.94
 -33   5  -4    2.52    9.76
 -36   7 -10  136.24   14.05
 -36   8 -10   29.92    8.40
 -18 -12 -16   68.58    6.61
 -19 -12 -15   22.84    5.86
 -18 -12 -15   76.33    6.72
 -19 -12 -14   30.96    5.95
 -18 -12 -14   66.91    6.50
 -18 -12 -13   21.37    5.95
 -20 -11 -19  116.04    6.88
 -21 -11 -18  154.19    7.64
 -22 -11 -17  105.66    7.06
 -22 -11 -16   73.69    6.74
 -22 -11 -15   40.56    6.31
 -22 -11 -14    0.23    5.77
 -22 -11 -13   27.46    6.37
 -22 -11 -12  164.01    7.99
 -22 -11 -11  137.53    6.69
 -21 -11 -11   41.24    6.29
 -21 -11 -10  558.21   11.42
 -21 -10 -21    2.54    6.21
 -23 -10 -19   16.95    5.74
 -24 -10 -18   15.39    6.43
 -25 -10 -15   93.68    7.29
 -25 -10 -14   17.89    6.36
 -25 -10 -13   69.45    6.93
 -23 -10  -9  253.91    8.92
 -22 -10  -8    0.56    5.92
 -23  -9 -22  262.34    7.72
 -24  -9 -21   67.75    6.17
 -25  -9 -20   65.48    6.61
 -26  -9 -18  124.78    7.71
 -27  -9 -16   80.17    5.67
 -27  -9 -13  104.58    7.74
 -26  -9 -11   10.83    6.41
 -25  -9  -9    8.79    6.02
 -24  -9  -7   14.66    4.50
 -24  -8 -23   27.55    5.15
 -25  -8 -22   13.24    5.40
 -26  -8 -21    3.50    5.25
 -27  -8 -20  283.96    8.58
 -28  -8 -18   -2.11    5.40
 -28  -8 -17    8.48    5.75
 -28  -8 -12  455.74   11.17
 -27  -8  -9   45.49    6.96
 -26  -8  -7   10.85    4.84
 -25  -8  -6    4.48    4.64
 -26  -7 -23   53.01    5.42
 -27  -7 -22   34.46    5.30
 -28  -7 -20   73.90    6.03
 -29  -7 -19   61.15    5.91
 -30  -7 -14    3.16    6.23
 -30  -7 -13   -0.04    4.79
 -28  -7  -8   31.99    6.73
 -25  -6 -25  146.29    5.56
 -29  -6 -21   58.87    5.78
 -31  -6 -15   28.14    6.44
 -31  -6 -14   47.99    7.29
 -31  -6 -13    1.69    6.26
 -30  -6 -10   21.59    6.74
 -30  -6  -9  136.83    8.19
 -28  -6  -6  229.48    9.10
 -27  -6  -5  664.72   12.57
 -25  -5 -26  325.14    7.25
 -31  -5 -19   87.24    6.15
 -32  -5 -16   17.46    6.10
 -32  -5 -14  118.05    8.07
 -32  -5 -13    2.90    6.39
 -31  -5  -9   14.78    6.87
 -30  -5  -7   34.62    5.64
 -29  -5  -6   29.09    6.73
 -28  -5  -5   38.76    6.78
 -27  -5  -4    4.74    6.00
 -26  -5  -3  796.63   13.37
 -25  -4 -27    3.49    3.67
 -32  -4 -19   61.68    6.12
 -33  -4 -15  122.46    7.72
 -33  -4 -14  114.88    7.65
 -32  -4 -10   81.42    7.73
 -32  -4  -9   12.53    5.38
 -31  -4  -7    1.31    5.05
 -32  -3 -21    9.82    4.91
 -33  -3 -18   64.47    6.18
 -33  -3 -10   19.58    7.15
 -32  -3  -8  374.31   11.11
 -28  -3  -3   35.73    6.79
 -27  -3  -2  353.64   10.53
 -32  -2 -22   42.20    5.17
 -33  -2 -20   40.31    5.73
 -34  -2 -17    5.41    6.25
 -34  -2 -12  119.94    8.34
 -34  -2 -11   26.12    7.24
 -30  -2  -4   13.10    6.87
 -29  -2  -3  147.72    8.37
 -28  -2  -2  126.73    7.96
 -32  -1 -23   56.89    5.27
 -33  -1 -21   60.54    5.69
 -34  -1 -19  115.35    7.11
 -35  -1 -15    3.41    4.83
 -35  -1 -14   12.58    5.23
 -33  -1  -7  114.61    8.50
 -31  -1  -4   14.37    5.66
 -30  -1  -3   73.68    7.86
 -29  -1  -2   34.09    5.59
 -33   0 -22   31.55    5.31
 -34   0 -20   30.03    5.86
 -35   0 -17    6.35    6.56
 -35   0 -12   29.16    7.65
 -34   0  -8   23.71    7.68
 -32   0  -5    0.88    7.37
 -28   0  -1   -2.86    6.89
 -33   1 -23    2.90    4.70
 -34   1 -21   52.13    6.23
 -35   1 -19  113.01    7.48
 -35   1 -10    3.49    7.66
 -34   1  -7  180.85   10.42
 -32   1  -4   22.05    7.81
 -31   1  -3   52.42    7.97
 -30   1  -2   -5.42    7.13
 -34   2 -22    4.66    5.22
 -35   2 -20   28.57    6.77
 -35   2  -9    9.59    8.95
 -34   2  -7   18.76    8.74
 -33   2  -5   27.17    8.80
 -29   2  -1    3.27    7.78
 -35   3 -20   13.38    6.69
 -36   3 -17   13.11    9.29
 -35   3  -8  176.23   12.41
 -36   4 -18   38.18   11.01
 -35   4  -8   67.00   12.75
 -34   4  -6  -12.89   10.49
 -32   4  -3    5.90   10.11
 -36   5 -10   11.77   15.52
 -36   6 -18   43.89   13.82
 -36   7 -11  299.58   16.91
 -36   8 -11   39.27    9.67
 -36   9 -12   66.33    7.62
 -20 -11 -18   -4.39    5.83
 -21 -11 -17   15.59    5.93
 -21 -11 -14   18.19    5.79
 -21 -11 -13   37.74    6.16
 -20 -11 -11  256.59    8.61
 -22 -10 -20   18.64    5.38
 -23 -10 -18   46.73    6.29
 -24 -10 -17  153.29    7.74
 -24 -10 -15    0.31    5.97
 -24 -10 -14   68.87    7.00
 -24 -10 -13  115.85    8.10
 -22  -9 -22   56.13    5.43
 -23  -9 -21   26.68    6.31
 -24  -9 -20  162.97    7.46
 -25  -9 -19  114.39    7.03
 -26  -9 -17   29.15    6.39
 -26  -9 -16   86.61    7.56
 -26  -9 -15   46.92    6.51
 -26  -9 -12  476.16   11.22
 -25  -9 -10   27.70    6.41
 -24  -9  -8    7.61    5.59
 -23  -9  -7   25.64    5.67
 -23  -8 -23  146.99    7.11
 -26  -8 -20   22.96    5.66
 -27  -8 -19   90.25    6.67
 -27  -8 -18  104.90    6.96
 -28  -8 -15   36.30    6.62
 -28  -8 -14  251.45    9.11
 -28  -8 -13   30.81    6.75
 -27  -8 -10   -1.10    6.19
 -26  -8  -8   31.98    5.18
 -24  -8  -6   82.76    6.76
 -25  -7 -23  163.84    7.32
 -26  -7 -22   71.65    5.54
 -27  -7 -21    8.33    5.73
 -28  -7 -19   58.05    6.05
 -29  -7 -16   22.50    6.25
 -29  -7 -15  116.96    7.59
 -29  -7 -13    9.08    6.46
 -29  -7 -12   21.20    6.66
 -29  -7 -11   12.73    6.59
 -28  -7  -9  142.21    8.16
 -26  -7  -6   55.66    5.60
 -25  -7  -5   26.82    4.89
 -26  -6 -24   51.10    4.95
 -27  -6 -23   36.63    5.05
 -29  -6 -20    9.90    5.48
 -30  -6 -18    3.85    5.51
 -30  -6 -17   20.20    5.99
 -30  -6 -11    2.64    6.84
 -29  -6  -9    9.37    6.40
 -29  -6  -8  410.51   10.09
 -26  -5 -25   87.78    5.03
 -27  -5 -24   34.50    4.72
 -28  -5 -23   34.32    5.05
 -29  -5 -22   23.15    5.04
 -31  -5 -18   23.18    5.73
 -31  -5 -11   66.67    7.37
 -31  -5 -10   17.55    5.21
 -30  -5  -8   33.75    6.98
 -29  -5  -7   20.85    6.63
 -26  -4 -26   10.88    3.86
 -31  -4 -20  132.08    6.69
 -32  -4 -18   58.38    6.20
 -32  -4 -17  119.36    7.22
 -32  -4 -12   99.05    7.75
 -30  -4  -7  383.77   10.83
 -29  -4  -5   76.60    6.10
 -27  -3 -26   13.02    4.52
 -32  -3 -20   46.02    5.78
 -33  -3 -17    4.42    5.85
 -33  -3 -16   12.72    6.25
 -33  -3 -12   78.82    7.67
 -33  -3 -11   19.37    5.34
 -32  -3  -9  564.42   12.69
 -29  -3  -4  189.34    7.84
 -28  -2 -26   22.31    4.60
 -30  -2 -24   62.70    4.96
 -32  -2 -21   29.60    5.33
 -33  -2 -19   14.49    5.85
 -34  -2 -14   39.33    7.01
 -34  -2 -13   69.73    6.21
 -33  -2 -10    6.28    7.01
 -33  -2  -9   36.67    7.52
 -30  -1 -25  260.93    6.56
 -34  -1 -18    6.34    6.22
 -34  -1 -17   28.05    6.83
 -34  -1 -11   56.45    7.84
 -32  -1  -6   31.93    7.48
 -31  -1  -5   91.99    8.16
 -28  -1  -2    1.44    6.18
 -32   0 -23    1.09    5.52
 -34   0 -19   11.70    6.26
 -35   0 -16  111.62    6.63
 -35   0 -15    0.08    6.54
 -35   0 -14   15.86    7.49
 -35   0 -13    1.24    7.00
 -34   0  -9   10.06    7.38
 -33   0  -7   12.89    8.04
 -31   0  -4   -4.08    6.92
 -30   0  -3   -3.14    6.62
 -29   0  -2    3.84    6.74
 -32   1 -24    0.50    4.47
 -35   1 -18   13.28    6.38
 -35   1 -17    6.51    6.92
 -35   1 -11   21.38    7.88
 -34   1  -8  102.03    9.31
 -32   1  -5   65.24    8.30
 -28   1  -1  186.37    9.12
 -33   2 -23   10.85    5.14
 -34   2 -21  116.65    7.37
 -35   2 -19   78.60    7.54
 -35   2 -10   -5.59    9.01
 -31   2  -3  210.62   10.68
 -30   2  -2   74.98    8.47
 -34   3 -22   10.00    5.85
 -36   3 -13   -0.14    9.92
 -35   3  -9  152.00   11.70
 -33   3  -5  257.67   12.44
 -32   3  -4   42.60    9.42
 -30   3  -2    3.89    8.11
 -29   3  -1    0.69    8.10
 -35   4 -20    5.34    8.48
 -36   4 -14   49.65   12.01
 -36   4 -13   21.24   12.00
 -36   4 -12   23.24   12.75
 -35   4  -9   36.17   12.67
 -33   4  -5    9.21   10.65
 -35   5 -20   17.86   11.78
 -36   5 -12  115.74   16.92
 -36   6 -17   61.43   17.18
 -36   6 -12   69.35   17.74
 -36   6 -11   25.42   16.49
 -36   7 -17  366.14   14.41
 -36   7 -16    7.52   14.04
 -36   7 -13  157.98   17.32
 -36   7 -12  222.97   16.41
 -36   8 -16   37.81    8.99
 -36   8 -15   36.72   10.50
 -36   8 -14    6.53   10.10
 -36   8 -13   17.46    9.06
 -36   9 -15   84.16    7.13
 -36   9 -14   71.68    7.33
 -19 -11 -18   22.49    5.64
 -20 -11 -17  404.45   10.06
 -20 -11 -15  144.98    7.57
 -20 -11 -14    7.87    5.58
 -20 -11 -12    8.18    5.58
 -21 -10 -20  126.33    6.88
 -22 -10 -19  187.78    7.71
 -22 -10 -18   -2.14    5.40
 -23 -10 -17   70.69    6.61
 -23 -10 -16  753.06   12.90
 -23 -10 -15    5.02    6.03
 -23 -10 -14  370.94    9.98
 -23 -10 -13   -3.18    5.90
 -23 -10 -12  340.46    9.81
 -21  -9 -22   17.02    6.03
 -24  -9 -19  260.12    8.62
 -25  -9 -18   27.57    6.12
 -25  -9 -17  117.98    7.44
 -25  -9 -11  112.25    7.43
 -24  -9  -9   55.31    6.50
 -23  -9  -8   21.88    5.75
 -24  -8 -22  117.72    6.47
 -25  -8 -21   31.15    5.68
 -26  -8 -19   16.39    5.86
 -27  -8 -17   38.59    6.15
 -27  -8 -14   23.23    6.51
 -27  -8 -12   14.66    6.45
 -26  -8 -10  140.15    7.86
 -26  -8  -9   42.14    5.34
 -25  -8  -8  112.25    7.16
 -24  -8  -7    6.98    5.52
 -27  -7 -20   96.89    6.43
 -29  -7 -14   14.61    5.02
 -28  -7 -11  381.51   10.50
 -28  -7 -10   47.28    6.97
 -27  -7  -8   -0.45    4.67
 -26  -7  -7  360.28    9.99
 -25  -7  -6   72.60    6.75
 -24  -6 -25   -1.79    4.38
 -25  -6 -24   31.03    5.72
 -27  -6 -22   65.90    5.87
 -28  -6 -21   21.62    5.46
 -30  -6 -16    4.17    6.04
 -30  -6 -15   15.99    6.31
 -30  -6 -14   29.54    6.59
 -30  -6 -12   11.12    4.99
 -28  -6  -8   -0.70    6.23
 -29  -5 -21   41.84    5.64
 -30  -5 -19   48.72    5.91
 -31  -5 -16   28.85    6.35
 -31  -5 -14   -3.34    6.60
 -31  -5 -13    1.30    6.27
 -31  -5 -12   51.57    5.75
 -30  -5 -10   88.28    7.52
 -30  -5  -9    3.93    6.49
 -28  -5  -6   77.84    7.13
 -26  -5  -4 1496.08   17.26
 -24  -4 -27   38.30    3.98
 -27  -4 -25  267.30    6.73
 -28  -4 -24   -0.30    4.24
 -31  -4 -19    8.92    5.33
 -32  -4 -16   68.74    6.85
 -32  -4 -15   71.74    7.02
 -32  -4 -14  174.56    8.34
 -32  -4 -13    6.31    6.42
 -31  -4 -10   27.70    6.89
 -31  -4  -9   10.84    5.18
 -29  -4  -6   10.60    6.43
 -28  -4  -5  241.47    9.01
 -28  -3 -25    0.97    4.29
 -29  -3 -24  135.34    5.76
 -31  -3 -21  113.00    6.27
 -32  -3 -10   61.77    8.02
 -31  -3  -8  155.03    8.64
 -27  -3  -3    9.98    6.14
 -29  -2 -25    5.11    3.87
 -33  -2 -18   67.25    6.49
 -33  -2 -17    5.92    6.41
 -32  -2  -8   55.13    7.78
 -28  -2  -3  115.23    7.94
 -27  -2  -2    4.68    5.97
 -33  -1 -20   28.18    5.58
 -34  -1 -15   29.85    7.27
 -34  -1 -13  129.72    8.53
 -34  -1 -12    6.23    7.05
 -32  -1  -7   22.52    7.47
 -30  -1  -4    1.17    6.48
 -29  -1  -3  140.88    8.26
 -31   0 -24   23.56    4.64
 -33   0 -21    4.71    5.48
 -34   0 -18   16.58    6.62
 -33   0  -8   32.24    7.48
 -32   0  -6   -1.29    7.14
 -33   1 -22   27.46    5.40
 -34   1 -20    5.93    5.95
 -35   1 -15    5.78    7.48
 -35   1 -13   10.78    7.66
 -34   1  -9  104.03    9.20
 -33   1  -7  126.23    9.80
 -29   1  -2   31.77    7.31
 -35   2 -12   57.93    8.65
 -35   2 -11    7.26    8.41
 -34   2  -8   43.56    9.01
 -32   2  -5  217.99   10.51
 -34   3 -21  198.94    8.78
 -35   3 -19  110.00    8.59
 -35   3 -18    1.69    7.66
 -35   3 -10   18.65    9.70
 -34   3  -8   35.41    9.59
 -33   3  -6   69.32    9.84
 -35   4 -19    4.77    8.71
 -35   4 -10    6.70   10.70
 -32   4  -4  117.03   11.60
 -31   4  -3   68.74   10.19
 -36   5 -15   85.45   15.55
 -36   5 -14   43.16   15.08
 -35   5  -9   42.20   13.82
 -36   6 -15  207.29   20.38
 -36   6 -14   19.58   18.12
 -36   6 -13   18.82   17.53
 -35   6  -9   30.16   14.53
 -36   7 -15  175.68   15.66
 -36   7 -14  304.40   17.63
 -35   7  -9    9.99   11.74
 -19 -11 -17   24.79    5.80
 -18 -11 -17   17.42    5.42
 -19 -11 -16  465.87   10.58
 -19 -11 -15   71.03    6.35
 -19 -11 -14  270.23    8.89
 -19 -11 -13   21.65    6.03
 -19 -11 -12   12.09    5.55
 -20 -10 -20   64.49    6.04
 -21 -10 -19    5.64    5.53
 -22 -10 -17   15.02    6.17
 -22 -10 -13   15.67    5.91
 -22 -10 -12   29.60    6.11
 -22 -10 -11  109.81    6.16
 -22  -9 -21    1.72    4.99
 -23  -9 -20  475.78   10.23
 -24  -9 -18   56.95    6.82
 -25  -9 -16    7.82    4.66
 -24  -9 -10    6.78    4.45
 -23  -9  -9  117.86    7.02
 -22  -8 -23   22.76    5.02
 -23  -8 -22   34.75    5.23
 -24  -8 -21    8.00    5.32
 -25  -8 -20   12.30    5.58
 -26  -8 -18   21.28    6.01
 -26  -8 -17    4.08    5.71
 -26  -8 -11    8.89    6.15
 -25  -8  -9   19.10    5.95
 -24  -8  -8   20.00    5.63
 -23  -7 -24  287.15    7.68
 -24  -7 -23    3.39    5.13
 -25  -7 -22    6.69    5.09
 -26  -7 -21  107.85    6.41
 -27  -7 -19   91.30    6.65
 -28  -7 -15   14.00    6.26
 -28  -7 -14    9.40    6.31
 -28  -7 -13    4.19    6.20
 -28  -7 -12   20.99    6.53
 -27  -7 -10   19.89    6.39
 -27  -7  -9  171.24    7.26
 -26  -7  -8   12.04    6.06
 -26  -6 -23   16.35    4.95
 -28  -6 -20   99.13    6.81
 -29  -6 -17    6.63    5.85
 -29  -6 -12   24.73    6.61
 -28  -6  -9  104.78    7.57
 -27  -6  -7   49.08    5.40
 -26  -6  -6   23.97    5.97
 -25  -6  -5   22.58    5.68
 -25  -5 -25  110.61    5.57
 -27  -5 -23    8.32    4.56
 -28  -5 -22   12.98    5.15
 -30  -5 -18  393.09    9.90
 -30  -5 -11    7.16    6.86
 -29  -5  -9   51.01    7.07
 -28  -5  -7   84.05    7.24
 -27  -5  -6   26.72    6.11
 -25  -4 -26   83.77    4.86
 -29  -4 -22   31.20    5.46
 -30  -4 -20  112.02    6.72
 -31  -4 -17    0.94    5.86
 -31  -4 -11   22.73    6.67
 -30  -4  -8  165.67    7.44
 -29  -4  -7   -2.51    6.16
 -31  -3 -20  274.04    8.06
 -32  -3 -18    7.46    6.08
 -32  -3 -12  252.20    9.44
 -32  -3 -11  126.16    8.20
 -30  -3  -7   14.04    6.61
 -32  -2 -20   52.40    6.05
 -33  -2 -15   15.04    6.90
 -33  -2 -14   19.43    7.15
 -33  -2 -13   23.25    6.92
 -33  -2 -12   -1.46    5.03
 -32  -2  -9  175.34    9.05
 -28  -1 -26   23.17    4.69
 -31  -1 -23   51.00    5.29
 -32  -1 -21   70.58    6.17
 -33  -1 -19  112.47    6.97
 -33  -1 -18   68.87    7.13
 -33  -1 -10   88.65    8.18
 -31  -1  -6   11.12    6.70
 -29   0 -26   28.52    4.21
 -32   0 -22   19.54    5.13
 -33   0 -20  294.51    8.95
 -34   0 -17    1.70    6.28
 -34   0 -16   29.44    7.32
 -34   0 -15    3.08    6.76
 -34   0 -14   62.80    7.75
 -34   0 -13    1.21    7.09
 -34   0 -12  517.55   12.66
 -32   0  -7   10.15    7.12
 -31   0  -5    4.05    5.35
 -28   0  -2  105.52    8.17
 -32   1 -23   54.90    5.66
 -33   1 -21   63.98    6.35
 -34   1 -19  119.18    7.85
 -34   1 -10   17.38    7.65
 -32   1  -6   36.28    8.44
 -33   2 -22   14.01    5.84
 -34   2 -20    9.52    6.33
 -35   2 -15   14.59    7.52
 -34   2  -9  217.72   11.13
 -33   2  -7  108.55    9.99
 -31   2  -4   13.21    7.40
 -29   2  -2  126.62    9.15
 -35   3 -17  134.00    9.85
 -35   3 -16   15.63    8.35
 -35   3 -13   -1.32    9.17
 -35   3 -12   24.33   10.03
 -35   3 -11   13.28    9.23
 -32   3  -5   16.42    8.48
 -34   4 -21   60.12    8.07
 -35   4 -11   11.84   11.42
 -34   4  -8   36.17   11.57
 -33   4  -6   12.48    9.99
 -35   5 -19  106.48   12.50
 -33   5  -6   11.99   11.26
 -35   6 -10   28.43   16.05
 -35   7 -19   -2.62   12.11
 -35   7 -10   14.69   14.73
 -35   8 -10    3.14   10.56
 -34   8  -8   39.27   11.38
 -35   9 -11   79.57    9.16
 -35  10 -12   23.08    7.29
 -35  11 -14   -3.44    2.82
 -18 -11 -16  181.33    7.74
 -18 -11 -15   12.22    5.64
 -18 -11 -14    7.53    5.60
 -19 -10 -20   -1.37    4.12
 -20 -10 -19   10.22    5.53
 -21 -10 -18   17.52    5.83
 -22 -10 -15  186.21    8.07
 -22 -10 -14  153.34    7.77
 -21 -10 -11  164.89    7.64
 -21  -9 -21   -0.79    5.01
 -22  -9 -20   59.82    6.41
 -23  -9 -18   31.24    5.90
 -24  -9 -17   83.30    6.98
 -24  -9 -15   19.04    6.15
 -24  -9 -14   -3.30    5.99
 -24  -9 -13   49.91    6.43
 -23  -9 -10   64.38    6.41
 -22  -9  -9   63.50    6.49
 -21  -8 -23  106.25    6.06
 -25  -8 -19   16.04    5.87
 -26  -8 -16    6.31    5.81
 -26  -8 -13   58.24    6.80
 -26  -8 -12   37.29    5.23
 -25  -8 -10  223.32    8.45
 -24  -8  -9   -0.42    5.32
 -22  -7 -24   39.14    5.01
 -26  -7 -20    2.61    5.81
 -27  -7 -18   14.93    5.66
 -27  -7 -12  116.38    7.64
 -27  -7 -11  177.11    8.31
 -26  -7  -9   29.71    6.26
 -23  -6 -25  134.33    5.91
 -24  -6 -24    5.40    4.82
 -25  -6 -23   36.68    4.89
 -26  -6 -22   44.42    5.36
 -27  -6 -21  115.41    6.45
 -29  -6 -16  113.16    7.44
 -29  -6 -15    7.73    6.28
 -29  -6 -14   82.59    7.26
 -29  -6 -13   32.67    5.33
 -28  -6 -10  263.45    9.31
 -27  -6  -8  502.31   11.29
 -26  -6  -7   64.78    6.81
 -25  -6  -6   25.93    5.88
 -23  -5 -26    0.35    4.01
 -28  -5 -21   40.60    5.54
 -29  -5 -19  141.71    7.24
 -30  -5 -17    5.07    4.54
 -30  -5 -14   13.37    6.73
 -30  -5 -13   32.96    6.67
 -30  -5 -12   48.96    5.62
 -28  -5  -8   38.83    6.64
 -23  -4 -27   16.81    3.89
 -26  -4 -25    9.53    4.64
 -27  -4 -24   30.82    4.84
 -28  -4 -23   15.14    4.94
 -30  -4 -19   61.11    6.20
 -31  -4 -16    2.76    6.10
 -31  -4 -15  109.56    7.55
 -31  -4 -14    3.17    6.25
 -31  -4 -13    7.62    6.37
 -31  -4 -12   25.53    5.26
 -30  -4 -10   66.79    7.29
 -29  -4  -8   25.44    6.60
 -28  -4  -6   45.61    6.62
 -27  -3 -25   44.31    4.67
 -28  -3 -24  198.94    6.75
 -29  -3 -23   -5.66    4.68
 -31  -3 -19  134.60    7.11
 -32  -3 -13   33.18    5.45
 -31  -3 -10   10.75    6.68
 -30  -3  -8   95.28    7.76
 -29  -3  -6   36.38    6.64
 -24  -2 -28   15.72    4.11
 -27  -2 -26  221.34    6.31
 -28  -2 -25   45.11    4.84
 -29  -2 -24  117.36    6.10
 -31  -2 -21   -1.16    5.20
 -32  -2 -19  114.08    6.89
 -32  -2 -18   14.08    6.05
 -32  -2 -11    5.38    6.73
 -32  -2 -10   46.00    5.93
 -31  -2  -8   38.71    7.19
 -29  -2  -5  299.02    9.90
 -27  -2  -3   77.55    6.88
 -31  -1 -22  140.20    6.39
 -32  -1 -20    9.24    5.48
 -33  -1 -17   84.73    7.65
 -33  -1 -16   39.95    6.92
 -33  -1 -13    0.72    6.91
 -28  -1  -3   11.63    4.82
 -31   0 -23    4.47    4.72
 -33   0 -19    7.10    5.99
 -30   1 -25  297.53    7.44
 -31   1 -24    0.47    4.52
 -33   1 -20   27.54    6.60
 -34   1 -16   10.21    7.41
 -34   1 -13  121.26    8.94
 -33   1  -9   10.12    7.19
 -32   1  -7   21.33    7.49
 -31   1  -5   92.09    8.33
 -29   1  -3  128.90    8.41
 -28   1  -2    2.16    6.80
 -32   2 -23   14.53    5.18
 -33   2 -21   84.98    6.93
 -34   2 -19   36.52    7.33
 -34   2 -10  180.99   10.43
 -33   2  -8    9.39    8.24
 -32   2  -6   22.22    8.43
 -33   3 -22   19.64    6.28
 -34   3 -20    7.27    6.83
 -34   3  -9   63.09    9.86
 -30   3  -3   10.26    7.63
 -29   3  -2   97.06    9.14
 -34   4 -20   11.73    7.60
 -35   4 -17   -4.13    9.33
 -35   4 -14    3.07   10.55
 -35   4 -13    0.03   10.66
 -35   4 -12   11.89   10.94
 -34   4  -9  102.77   11.48
 -33   4  -7    0.10    9.41
 -32   4  -5   30.15    9.74
 -31   4  -4   13.26    9.17
 -34   5 -21   16.23    9.00
 -35   5 -12   31.68   12.92
 -35   5 -11    7.79   12.77
 -34   6 -21    3.26   10.84
 -35   6 -12   20.69   15.46
 -33   6  -6   11.96   11.73
 -35   7 -12   32.93   19.79
 -35   7 -11   11.61   16.08
 -35   8 -18   18.47    9.03
 -35   8 -12    6.56   11.71
 -35   9 -17   94.20    8.48
 -35   9 -13   43.88   10.56
 -35   9 -12   37.31    9.31
 -35  10 -16   -1.19    5.86
 -35  10 -15    8.22    6.58
 -35  10 -13   59.87    7.36
 -17 -11 -16  183.79    7.55
 -17 -11 -15   33.61    5.57
 -19 -10 -19  647.16   11.51
 -20 -10 -18   38.92    6.03
 -20 -10 -17  180.59    7.87
 -21 -10 -13  342.59    8.66
 -20 -10 -12  155.61    7.31
 -20  -9 -21  419.24    9.63
 -21  -9 -20  169.49    7.50
 -22  -9 -19  187.51    7.99
 -23  -9 -16   10.89    6.03
 -23  -9 -13  248.74    8.79
 -22  -8 -22    3.12    4.77
 -23  -8 -21    9.36    5.29
 -24  -8 -19  121.45    7.15
 -25  -8 -17   11.93    6.42
 -25  -8 -16   22.05    6.02
 -25  -8 -12    2.11    5.87
 -24  -8 -10   -5.39    5.46
 -23  -7 -23   19.53    4.83
 -24  -7 -22    0.94    5.02
 -25  -7 -21  170.07    7.29
 -27  -7 -15  137.80    7.77
 -27  -7 -14   36.61    6.50
 -27  -7 -13   38.69    6.61
 -26  -7 -10   28.79    6.24
 -25  -7  -8  197.02    7.17
 -24  -7  -7  180.62    7.77
 -22  -6 -25   -2.13    5.26
 -27  -6 -20   33.74    5.84
 -28  -6 -16   98.60    7.24
 -28  -6 -13  106.94    7.53
 -28  -6 -12  262.72    9.55
 -28  -6 -11   72.32    5.93
 -26  -6  -8   43.51    6.38
 -24  -5 -25    1.29    4.67
 -25  -5 -24   96.69    5.55
 -26  -5 -23   76.95    5.91
 -27  -5 -22    7.27    5.14
 -29  -5 -12   15.17    6.34
 -29  -5 -11   40.10    6.66
 -27  -5  -7  207.15    8.39
 -26  -5  -6  285.22    8.84
 -24  -4 -26   16.29    4.18
 -28  -4 -22   13.74    5.34
 -30  -4 -18   -5.62    6.07
 -30  -4 -11    3.05    6.27
 -29  -4  -9    9.04    6.39
 -28  -4  -7   79.51    7.36
 -27  -4  -6  203.14    8.28
 -24  -3 -27   45.80    4.30
 -30  -3 -20  118.64    7.01
 -31  -3 -18    3.55    5.84
 -31  -3 -17  410.92   10.21
 -31  -3 -12   12.00    6.56
 -30  -3  -9   -4.30    6.35
 -25  -2 -27   39.60    4.81
 -30  -2 -22  110.63    6.23
 -31  -2 -20   70.14    6.49
 -32  -2 -16   31.30    6.54
 -32  -2 -14    8.31    6.55
 -32  -2 -13   16.17    6.68
 -32  -2 -12   27.33    7.02
 -31  -2  -9    6.46    6.64
 -26  -1 -27   96.80    5.46
 -30  -1 -23  222.80    7.25
 -32  -1 -19   29.97    6.10
 -33  -1 -15   42.19    5.66
 -30  -1  -6   29.09    6.91
 -29  -1  -5   10.94    6.41
 -27  -1  -3    0.20    5.79
 -27   0 -27   -1.81    3.98
 -28   0 -26   49.88    5.25
 -30   0 -24   76.93    5.85
 -32   0 -21   -3.03    5.52
 -33   0 -18  468.01   11.24
 -33   0 -17    6.59    6.98
 -33   0 -12   25.82    7.43
 -33   0 -11    1.76    7.13
 -32   0  -8   -0.04    5.11
 -29   0  -4  122.10    8.32
 -28   0  -3   -3.75    5.91
 -32   1 -22    7.19    5.27
 -33   1 -19  112.17    7.55
 -34   1 -15   30.31    5.87
 -34   1 -14    7.48    5.56
 -31   2 -24   38.73    5.57
 -34   2 -17    6.01    7.40
 -33   2  -9   36.55    8.31
 -32   2  -7   11.96    7.71
 -31   2  -5  129.92    8.89
 -30   2  -4    3.80    6.74
 -29   2  -3  146.40    8.83
 -28   2  -2  127.80    8.60
 -32   3 -23   -4.50    5.27
 -33   3 -21    5.91    6.48
 -34   3 -19   33.75    7.71
 -34   3 -18   67.36    8.09
 -34   3 -10   12.94    6.97
 -33   3  -8   55.35    9.32
 -33   4 -22   41.05    7.32
 -34   4 -19   22.75    8.35
 -34   4 -10   29.11   10.28
 -33   5 -22   -3.69    7.39
 -35   5 -15   25.16   12.80
 -35   5 -14   40.83   13.30
 -35   5 -13   22.95   12.25
 -34   5  -9   27.83   12.51
 -33   5  -7   43.78   12.19
 -34   6 -20   72.96   12.31
 -35   6 -15    4.61   18.15
 -33   6  -7    6.88   11.84
 -35   7 -16  179.24   19.79
 -35   7 -15   26.37   18.91
 -35   7 -14   43.56   18.81
 -34   7  -9    5.93   13.03
 -35   8 -15   59.68   13.48
 -35   8 -14   19.84   13.49
 -35   8 -13    6.80   12.49
 -34   8  -9   -9.59   10.95
 -35   9 -15    9.96    8.40
 -35   9 -14   22.00    8.58
 -19 -10 -18   24.24    5.72
 -19 -10 -17  356.25    9.32
 -20 -10 -16   50.43    6.15
 -20 -10 -15   14.89    5.37
 -20 -10 -13    6.88    4.16
 -19  -9 -21   17.15    5.24
 -20  -9 -20   -3.90    5.21
 -21  -9 -19   -9.12    5.15
 -22  -9 -18    9.95    5.62
 -22  -9 -12   24.72    5.93
 -20  -8 -23    0.44    4.55
 -21  -8 -22   36.88    5.49
 -22  -8 -21   -0.83    5.09
 -23  -8 -20   30.95    5.82
 -24  -8 -18    4.04    6.31
 -25  -8 -15   22.80    4.69
 -24  -8 -12   -3.15    5.68
 -24  -8 -11   63.07    6.46
 -23  -8  -9  183.40    6.75
 -21  -7 -24   49.38    5.17
 -22  -7 -23   36.57    5.09
 -23  -7 -22  108.92    6.44
 -24  -7 -21    7.67    5.33
 -25  -7 -20   10.49    5.53
 -26  -7 -18  121.78    7.06
 -26  -7 -13  418.03   10.45
 -26  -7 -12   54.84    6.62
 -26  -7 -11   93.04    5.99
 -25  -7 -10   44.92    6.25
 -24  -7  -8  119.50    6.86
 -23  -6 -24    5.13    4.82
 -24  -6 -23   35.46    5.40
 -25  -6 -22    8.79    5.34
 -26  -6 -21   34.60    5.64
 -27  -6 -19   10.93    5.50
 -28  -6 -15   30.75    5.19
 -28  -6 -14   62.46    5.64
 -27  -6 -11   22.70    6.29
 -27  -6 -10   68.38    5.68
 -22  -5 -26   -0.21    4.07
 -27  -5 -21   14.94    5.37
 -29  -5 -16   39.13    6.65
 -29  -5 -15   37.44    6.57
 -29  -5 -14   59.30    6.94
 -29  -5 -13  134.71    7.82
 -28  -5 -10   71.24    7.41
 -27  -5  -8   75.82    6.89
 -26  -5  -7  182.54    7.87
 -22  -4 -27   23.88    4.35
 -25  -4 -25    5.44    4.81
 -27  -4 -23  153.33    6.64
 -29  -4 -20   51.94    6.01
 -30  -4 -17   46.41    5.25
 -30  -4 -14  120.00    7.73
 -30  -4 -13   93.60    7.54
 -30  -4 -12   27.95    5.27
 -29  -4 -10    9.00    6.38
 -28  -4  -8  317.89    9.65
 -26  -4  -5   42.81    4.89
 -25  -3 -26   58.83    4.75
 -27  -3 -24   10.17    4.79
 -30  -3 -19    8.33    5.68
 -31  -3 -15   46.13    6.78
 -31  -3 -14   94.88    7.49
 -31  -3 -13    0.28    4.79
 -30  -3 -10   14.39    6.54
 -23  -2 -28    2.90    4.06
 -27  -2 -25  132.99    5.80
 -28  -2 -24  105.17    5.99
 -30  -2 -21  101.49    6.63
 -31  -2 -19   65.84    6.54
 -31  -2 -11   12.16    6.69
 -27  -2  -4    9.71    5.91
 -27  -1 -26   22.44    4.44
 -32  -1 -18   14.02    6.27
 -32  -1 -17   29.45    6.69
 -32  -1 -11  322.92   10.55
 -31  -1  -9   17.27    6.86
 -31   0 -22    2.83    5.33
 -32   0 -20   52.13    6.67
 -33   0 -16  139.37    8.38
 -33   0 -15   -5.03    6.75
 -33   0 -14  254.81    9.93
 -33   0 -13   -3.64    6.99
 -31   0  -7   -0.84    4.97
 -30   0  -6    6.22    6.58
 -30   1 -24   55.80    6.13
 -32   1 -21   69.10    6.72
 -33   1 -18   66.43    7.42
 -32   1  -8  174.88    9.46
 -30   1  -5   50.34    7.43
 -28   1  -3   21.66    6.97
 -30   2 -25   14.58    4.98
 -33   2 -20   28.60    6.90
 -34   2 -14   34.15    6.41
 -33   2 -10    6.61    7.42
 -31   2  -6   15.36    7.34
 -31   3 -24    0.70    4.92
 -34   3 -16   26.80    8.04
 -31   3  -5    3.32    7.44
 -30   3  -4   82.24    9.05
 -29   3  -3    9.78    7.58
 -28   3  -2   32.46    7.56
 -32   4 -23    2.85    6.22
 -33   4 -21   83.15    8.18
 -34   4 -18    4.51    8.56
 -34   4 -11  165.83   12.75
 -33   4  -8   38.24    9.83
 -32   5  -6  400.48   15.96
 -33   6 -22   27.23    9.44
 -34   6 -10   58.53   16.04
 -32   6  -6   91.22   12.79
 -34   7 -10    8.82   14.20
 -34   8 -19   24.95   13.53
 -34   8 -10   61.53   13.05
 -34   9 -19   29.97    7.68
 -34   9 -10  181.94   11.32
 -34  10 -18   -0.17    7.45
 -34  11 -17   23.11    5.41
 -34  11 -13    9.83    7.54
 -18 -10 -17    3.85    5.52
 -19 -10 -16   80.17    6.34
 -19 -10 -14   63.26    6.48
 -19 -10 -13  146.80    6.30
 -20  -9 -19   16.67    5.55
 -21  -9 -18  244.68    8.61
 -22  -9 -16   62.10    6.50
 -22  -9 -15   10.51    5.83
 -22  -9 -14   27.73    6.03
 -22  -9 -13    3.88    4.35
 -21  -9 -12  280.54    8.62
 -21  -9 -11   76.63    6.45
 -20  -8 -22   37.22    5.36
 -21  -8 -21   39.72    5.59
 -22  -8 -20    4.32    5.31
 -23  -8 -19   11.57    5.59
 -23  -8 -18  202.82    8.07
 -24  -8 -16   57.72    6.60
 -24  -8 -15   67.57    6.61
 -23  -8 -11   23.68    5.78
 -23  -8 -10  188.15    6.88
 -20  -7 -24   -0.95    4.45
 -24  -7 -20   11.20    5.48
 -25  -7 -19  191.39    7.94
 -25  -7 -18   66.59    6.62
 -26  -7 -14   24.51    4.94
 -25  -7 -11   68.90    6.54
 -24  -7  -9   13.16    5.34
 -21  -6 -25   13.76    4.47
 -25  -6 -21   52.24    5.94
 -26  -6 -20   64.69    6.32
 -27  -6 -16  189.96    8.24
 -27  -6 -15   17.34    6.22
 -27  -6 -14  245.79    8.96
 -27  -6 -13    0.22    5.99
 -27  -6 -12   19.86    6.23
 -26  -6 -10   67.66    6.69
 -25  -6  -8    6.58    5.66
 -23  -5 -25   36.81    5.09
 -24  -5 -24    9.91    4.91
 -25  -5 -23   10.19    4.78
 -28  -5 -18   41.31    6.35
 -28  -5 -17  161.94    7.87
 -28  -5 -11   60.93    6.82
 -27  -5  -9  177.20    8.12
 -25  -5  -6  398.37    9.05
 -23  -4 -26   28.22    4.50
 -27  -4 -22   11.54    5.09
 -29  -4 -18  249.42    8.65
 -29  -4 -12    9.12    6.21
 -29  -4 -11   47.58    6.72
 -23  -3 -27   -0.64    3.82
 -29  -3 -21  124.63    7.00
 -30  -3 -18  292.52    9.44
 -30  -3 -12  148.26    8.18
 -30  -3 -11   -0.31    6.35
 -29  -3  -9   35.29    6.67
 -28  -3  -7   95.58    7.15
 -29  -2 -22  233.41    7.74
 -30  -2 -20   54.84    6.16
 -31  -2 -18   37.23    6.50
 -31  -2 -17  110.52    7.48
 -31  -2 -16    5.60    6.23
 -30  -2  -9  396.58   10.82
 -29  -2  -7   -5.28    6.01
 -22  -1 -29   29.76    4.05
 -24  -1 -28    2.28    3.71
 -31  -1 -20   19.33    5.76
 -32  -1 -16    2.50    6.30
 -32  -1 -15   95.99    7.66
 -32  -1 -14   24.43    6.99
 -31  -1 -10   13.23    6.84
 -29  -1  -6    3.67    6.34
 -28  -1  -5  115.58    7.47
 -25   0 -28   18.47    3.92
 -30   0 -23    2.27    5.10
 -31   0 -21    7.91    5.50
 -32   0 -18  140.56    8.02
 -32   0 -11    3.88    6.97
 -29   0  -5   -4.31    6.06
 -27   1 -27   10.33    3.96
 -32   1 -20   10.02    6.11
 -33   1 -17   86.17    7.85
 -33   1 -16   38.64    7.50
 -33   1 -14   35.23    8.21
 -33   1 -13    4.29    7.34
 -31   1  -7   85.74    8.07
 -31   2 -23   41.87    6.09
 -32   2 -21   35.95    6.34
 -33   2 -19    9.60    5.09
 -33   2 -11    4.02    8.14
 -32   2  -8   54.97    8.42
 -30   2  -5   25.01    7.51
 -29   2  -4  130.36    8.24
 -28   2  -3  112.12    7.93
 -29   3 -26   11.20    4.70
 -30   3 -25    2.52    5.34
 -33   3 -20   34.86    7.44
 -33   3 -10   19.01    8.65
 -31   3  -6   63.76    8.27
 -31   4 -24    5.26    5.70
 -33   4 -20   -5.83    7.40
 -34   4 -17    6.75    8.14
 -33   4  -9    3.45    9.85
 -32   4  -7    1.51    9.28
 -29   4  -3   69.78    8.98
 -32   5 -23   15.93    7.05
 -33   5 -21  104.04    9.36
 -34   5 -18    3.30   10.05
 -34   5 -13   29.01   12.01
 -33   5  -9   -1.14   10.69
 -30   5  -4    2.26    9.00
 -32   6 -23   -0.60    7.76
 -34   6 -12  209.34   16.85
 -34   6 -11  104.00   16.01
 -31   6  -5    5.86   10.52
 -34   7 -11   38.16   16.65
 -33   7  -8   19.21   12.94
 -32   7  -6  196.74   14.19
 -33   8 -21  131.08   14.12
 -34   8 -18   15.57   13.98
 -34   8 -11    2.66   15.39
 -33   8  -8   52.59   11.87
 -34   9 -18    9.92    8.81
 -34   9 -12  171.47   13.17
 -34   9 -11   30.50   10.87
 -34  10 -17   58.46    8.29
 -34  10 -16    2.92    8.59
 -34  10 -13   20.86    9.74
 -34  10 -12    6.18    7.95
 -34  11 -16   -0.10    5.74
 -34  11 -15   29.21    6.52
 -34  11 -14    0.52    6.55
 -17 -10 -17   91.38    6.48
 -18 -10 -15   67.99    6.32
 -18 -10 -14    5.91    5.11
 -19  -9 -20  111.24    6.59
 -20  -9 -18   -3.76    5.35
 -21  -9 -17  416.89    9.28
 -21  -9 -16    1.38    5.38
 -21  -9 -15  235.30    8.32
 -21  -9 -14   15.50    5.59
 -21  -9 -13  102.14    6.69
 -19  -8 -22    7.09    5.92
 -22  -8 -19    0.67    5.41
 -23  -8 -17   49.60    6.44
 -23  -8 -16  219.15    8.36
 -23  -8 -15    2.92    5.82
 -23  -8 -14  295.65    9.16
 -22  -8 -10   10.75    5.41
 -21  -7 -23   82.87    5.88
 -22  -7 -22   24.86    5.38
 -23  -7 -21   -1.09    5.25
 -24  -7 -19   32.70    6.11
 -25  -7 -17  312.00    9.12
 -25  -7 -14   53.69    6.65
 -25  -7 -13   61.21    6.58
 -24  -7 -10   24.97    5.52
 -23  -7  -9  559.54   10.77
 -20  -6 -25    0.34    4.26
 -22  -6 -24    4.17    4.40
 -23  -6 -23    6.28    5.27
 -24  -6 -22  208.57    7.55
 -25  -6 -20   80.90    6.58
 -26  -6 -19   55.64    5.01
 -26  -6 -12  136.14    7.55
 -25  -6  -9   34.16    5.98
 -24  -6  -8   53.82    6.02
 -21  -5 -26   25.89    4.68
 -22  -5 -25   22.91    5.62
 -26  -5 -21   84.90    6.34
 -28  -5 -15  119.31    7.56
 -28  -5 -13  114.14    6.47
 -26  -5  -8    8.91    4.45
 -26  -4 -23  113.62    6.33
 -29  -4 -17   67.90    5.64
 -29  -4 -16   59.48    6.79
 -29  -4 -15   61.03    6.96
 -29  -4 -13   78.87    7.21
 -28  -4 -10  223.99    8.81
 -27  -4  -8  377.65    9.93
 -24  -3 -26   12.75    4.36
 -25  -3 -25  156.29    6.27
 -27  -3 -23  163.52    6.96
[truncated: 2,133,533 more chars]
