# Supplementary material for: Hierarchical structural complexity in atomically precise nanocluster frameworks
Source: Natl Sci Rev. 2020 Apr 24;8(3):nwaa077. doi: 10.1093/nsr/nwaa077 (PMC8288395; doi:10.1093/nsr/nwaa077)
Supplement: nwaa077_Supplemental_Files [file nwaa077_supplemental_files.zip › Ag29-Cs-TMS-3D.cif]

data_1
_audit_creation_date               2019-07-17
_audit_creation_method
;
Olex2 1.2
(compiled 2018.05.29 svn.r3508 for OlexSys, GUI svn.r5506)
;
_shelx_SHELXL_version_number       '2016/4'
_audit_contact_author_address      ?
_audit_contact_author_email        ?
_audit_contact_author_name         ''
_audit_contact_author_phone        ?
_publ_contact_author_id_orcid      ?
_publ_section_references
;
Dolomanov, O.V., Bourhis, L.J., Gildea, R.J, Howard, J.A.K. & Puschmann, H.
 (2009), J. Appl. Cryst. 42, 339-341.

Sheldrick, G.M. (2015). Acta Cryst. A71, 3-8.

Sheldrick, G.M. (2015). Acta Cryst. C71, 3-8.
;
_chemical_name_common              ?
_chemical_name_systematic          ?
_chemical_formula_moiety           '0.25(C336 H288 Ag116 Cs8 O24 S108)'
_chemical_formula_sum              'C84 H72 Ag29 Cs2 O6 S27'
_chemical_formula_weight           5437.14
_chemical_absolute_configuration   ?
_chemical_melting_point            ?
loop_
  _atom_type_symbol
  _atom_type_description
  _atom_type_scat_dispersion_real
  _atom_type_scat_dispersion_imag
  _atom_type_scat_source
 'C' 'C' 0.0181 0.0091 'International Tables Vol C Tables 4.2.6.8 and 6.1.1.4'
 'H' 'H' 0.0000 0.0000 'International Tables Vol C Tables 4.2.6.8 and 6.1.1.4'
 'Ag' 'Ag' 0.1306 4.2820 'International Tables Vol C Tables 4.2.6.8 and 6.1.1.4'
 'Cs' 'Cs' -0.7457 7.9052
 'International Tables Vol C Tables 4.2.6.8 and 6.1.1.4'
 'O' 'O' 0.0492 0.0322 'International Tables Vol C Tables 4.2.6.8 and 6.1.1.4'
 'S' 'S' 0.3331 0.5567 'International Tables Vol C Tables 4.2.6.8 and 6.1.1.4'

_shelx_space_group_comment
;
The symmetry employed for this shelxl refinement is uniquely defined
by the following loop, which should always be used as a source of
symmetry information in preference to the above space-group names.
They are only intended as comments.
;
_space_group_crystal_system        'cubic'
_space_group_IT_number             198
_space_group_name_H-M_alt          'P 21 3'
_space_group_name_Hall             'P 2ac 2ab 3'
loop_
  _space_group_symop_operation_xyz
 'x, y, z'
 '-x+1/2, -y, z+1/2'
 '-x, y+1/2, -z+1/2'
 'x+1/2, -y+1/2, -z'
 'z, x, y'
 'z+1/2, -x+1/2, -y'
 '-z+1/2, -x, y+1/2'
 '-z, x+1/2, -y+1/2'
 'y, z, x'
 '-y, z+1/2, -x+1/2'
 'y+1/2, -z+1/2, -x'
 '-y+1/2, -z, x+1/2'

_cell_length_a                     24.3145(15)
_cell_length_b                     24.3145(15)
_cell_length_c                     24.3145(15)
_cell_angle_alpha                  90
_cell_angle_beta                   90
_cell_angle_gamma                  90
_cell_volume                       14375(3)
_cell_formula_units_Z              3.99996
_cell_measurement_reflns_used      5583
_cell_measurement_temperature      120
_cell_measurement_theta_max        70.19
_cell_measurement_theta_min        24.10
_shelx_estimated_absorpt_T_max     0.511
_shelx_estimated_absorpt_T_min     0.113
_exptl_absorpt_coefficient_mu      38.719
_exptl_absorpt_correction_T_max    1.0000
_exptl_absorpt_correction_T_min    0.1594
_exptl_absorpt_correction_type     multi-scan
_exptl_absorpt_process_details
;
STOE LANA, absorption correction by scaling of reflection intensities.
J. Koziskova, F. Hahn, J. Richter, J. Kozisek, "Comparison of different
absorption corrections on the model structure of tetrakis(\m~2~-acetato)-
diaqua-di-copper(II)", Acta Chimica Slovaca, vol. 9, no. 2, 2016, pp. 136 - 140.
;
_exptl_absorpt_special_details     ?
_exptl_crystal_colour              'dark red'
_exptl_crystal_colour_modifier     dark
_exptl_crystal_colour_primary      red
_exptl_crystal_density_diffrn      2.512
_exptl_crystal_density_meas        ?
_exptl_crystal_density_method      ?
_exptl_crystal_description         block
_exptl_crystal_F_000               10116
_exptl_crystal_preparation         ?
_exptl_crystal_size_max            0.1
_exptl_crystal_size_mid            0.1
_exptl_crystal_size_min            0.02
_exptl_transmission_factor_max     ?
_exptl_transmission_factor_min     ?
_diffrn_reflns_av_R_equivalents    0.0627
_diffrn_reflns_av_unetI/netI       0.0622
_diffrn_reflns_Laue_measured_fraction_full  0.997
_diffrn_reflns_Laue_measured_fraction_max  0.987
_diffrn_reflns_limit_h_max         11
_diffrn_reflns_limit_h_min         -28
_diffrn_reflns_limit_k_max         23
_diffrn_reflns_limit_k_min         -29
_diffrn_reflns_limit_l_max         26
_diffrn_reflns_limit_l_min         -29
_diffrn_reflns_number              33480
_diffrn_reflns_point_group_measured_fraction_full  0.998
_diffrn_reflns_point_group_measured_fraction_max  0.988
_diffrn_reflns_theta_full          67.686
_diffrn_reflns_theta_max           70.328
_diffrn_reflns_theta_min           3.148
_diffrn_ambient_temperature        120
_diffrn_detector_area_resol_mean   ?
_diffrn_measured_fraction_theta_full  0.997
_diffrn_measured_fraction_theta_max  0.987
_diffrn_measurement_device_type    'STOE STADIVARI'
_diffrn_measurement_method         ?
_diffrn_radiation_type             CuK\a
_diffrn_radiation_wavelength       1.54186
_diffrn_source                     ?
_reflns_Friedel_coverage           0.865
_reflns_Friedel_fraction_full      0.999
_reflns_Friedel_fraction_max       0.989
_reflns_number_gt                  6919
_reflns_number_total               9000
_reflns_special_details
;
 Reflections were merged by SHELXL according to the crystal
 class for the calculation of statistics and refinement.
 
 Structure factors included contributions from the .fab file.
 
 _reflns_Friedel_fraction is defined as the number of unique
 Friedel pairs measured divided by the number that would be
 possible theoretically, ignoring centric projections and
 systematic absences.
;
_reflns_threshold_expression       'I > 2\s(I)'
_computing_cell_refinement         ?
_computing_data_collection         ?
_computing_data_reduction          ?
_computing_molecular_graphics      'Olex2 (Dolomanov et al., 2009)'
_computing_publication_material    'Olex2 (Dolomanov et al., 2009)'
_computing_structure_refinement    'ShelXL (Sheldrick, 2015)'
_computing_structure_solution      'ShelXT (Sheldrick, 2015)'
_refine_diff_density_max           1.129
_refine_diff_density_min           -1.183
_refine_diff_density_rms           0.235
_refine_ls_abs_structure_details
;
 Refined as an inversion twin.
;
_refine_ls_abs_structure_Flack     0.33(3)
_refine_ls_extinction_coef         .
_refine_ls_extinction_method       none
_refine_ls_goodness_of_fit_ref     1.020
_refine_ls_hydrogen_treatment      constr
_refine_ls_matrix_type             full
_refine_ls_number_parameters       404
_refine_ls_number_reflns           9000
_refine_ls_number_restraints       117
_refine_ls_R_factor_all            0.0930
_refine_ls_R_factor_gt             0.0645
_refine_ls_restrained_S_all        1.016
_refine_ls_shift/su_max            0.001
_refine_ls_shift/su_mean           0.000
_refine_ls_structure_factor_coef   Fsqd
_refine_ls_weighting_details      
 'w=1/[\s^2^(Fo^2^)+(0.1088P)^2^+143.1031P] where P=(Fo^2^+2Fc^2^)/3'
_refine_ls_weighting_scheme        calc
_refine_ls_wR_factor_gt            0.1601
_refine_ls_wR_factor_ref           0.1827
_refine_special_details
;
 Refined as a 2-component inversion twin.
;
_olex2_refinement_description
;
1. Twinned data refinement
 Scales: 0.67(3)
 0.33(3)
2. Fixed Uiso
 At 1.2 times of:
  All C(H) groups, All C(H,H) groups
3. Restrained distances
 O13-C2
 2.5 with sigma of 0.01
 S1-C0AA
 2.9 with sigma of 0.1
 S1-C6
 2.9 with sigma of 0.1
4. Uiso/Uaniso restraints and constraints
Cs00 \\sim O13 \\sim S1 \\sim C2 \\sim C0AA \\sim C6 \\sim C12 \\sim O5: within
2A with sigma of 0.01 and sigma for terminal atoms of 0.02
C00T \\sim C00P \\sim C00U \\sim C00S \\sim C00R \\sim C016: within 2A with
sigma of 0.01 and sigma for terminal atoms of 0.02
O13 \\sim Cs00 \\sim C014 \\sim C01D \\sim C00W \\sim C012 \\sim C00V \\sim
C00Y: within 2A with sigma of 0.001 and sigma for terminal atoms of 0.002
5. Others
 Fixed Sof: Cs0A(0.3333)
6.a Secondary CH2 refined with riding coordinates:
 C2(H2A,H2B), C0AA(H0AA,H0AB), C6(H6A,H6B), C12(H12A,H12B)
6.b Aromatic/amide H refined with riding coordinates:
 C00P(H00P), C00S(H00S), C00R(H00R), C016(H016), C00V(H00V), C014(H014),
 C01D(H01D), C00W(H00W), C00Z(H00Z), C00O(H00O), C00X(H00X), C019(H019),
 C00Q(H00Q), C015(H015), C3(H3), C4(H4)
6.c Fitted hexagon refined as free rotating group:
 C00P(C00U,C00S,C00R,C016,C00T), C00V(C00Y,C014,C01D,C00W,C012), C00Z(C018,
 C00O,C00X,C019,C010), C017(C00Q,C013,C015,C3,C4)
;
_atom_sites_solution_hydrogens     geom
_atom_sites_solution_primary       dual
_atom_sites_solution_secondary     ?
loop_
  _atom_site_label
  _atom_site_type_symbol
  _atom_site_fract_x
  _atom_site_fract_y
  _atom_site_fract_z
  _atom_site_U_iso_or_equiv
  _atom_site_adp_type
  _atom_site_occupancy
  _atom_site_site_symmetry_order
  _atom_site_calc_flag
  _atom_site_refinement_flags_posn
  _atom_site_refinement_flags_adp
  _atom_site_refinement_flags_occupancy
  _atom_site_disorder_assembly
  _atom_site_disorder_group
 Ag01 Ag 0.53104(7) 0.53104(7) 0.53104(7) 0.0311(6) Uani 1 3 d S T P . .
 Ag02 Ag 0.58721(8) 0.53590(8) 0.63069(8) 0.0369(4) Uani 1 1 d . . . . .
 Ag03 Ag 0.46208(8) 0.54268(8) 0.62177(8) 0.0377(4) Uani 1 1 d . . . . .
 Ag04 Ag 0.42905(8) 0.47941(8) 0.53019(8) 0.0370(4) Uani 1 1 d . . . . .
 Ag05 Ag 0.59468(8) 0.52109(8) 0.43479(8) 0.0376(4) Uani 1 1 d . . . . .
 Ag06 Ag 0.60824(9) 0.71167(8) 0.65618(9) 0.0412(5) Uani 1 1 d . . . . .
 Ag07 Ag 0.51587(9) 0.47458(8) 0.71207(9) 0.0416(5) Uani 1 1 d . . . . .
 Ag08 Ag 0.41978(9) 0.41978(9) 0.41978(9) 0.0408(8) Uani 1 3 d S T P . .
 Ag09 Ag 0.66610(10) 0.34324(9) 0.55145(9) 0.0456(5) Uani 1 1 d . . . . .
 Ag0A Ag 0.56340(10) 0.31292(9) 0.61640(9) 0.0475(5) Uani 1 1 d . . . . .
 Ag0B Ag 0.56229(10) 0.30666(9) 0.48697(9) 0.0463(5) Uani 1 1 d . . . . .
 Cs00 Cs 0.63165(18) 0.36835(18) 0.86835(18) 0.186(5) Uani 1 3 d S TU P . .
 S00D S 0.4336(3) 0.5373(3) 0.7194(3) 0.0363(13) Uani 1 1 d . . . . .
 S00E S 0.6101(3) 0.5134(3) 0.7282(3) 0.0401(15) Uani 1 1 d . . . . .
 S00F S 0.6781(3) 0.5022(3) 0.3780(3) 0.0407(15) Uani 1 1 d . . . . .
 S00G S 0.6035(3) 0.6843(3) 0.7534(3) 0.0415(15) Uani 1 1 d . . . . .
 S00H S 0.5078(4) 0.2536(3) 0.5556(3) 0.0503(18) Uani 1 1 d . . . . .
 S00I S 0.6600(3) 0.2917(3) 0.4637(3) 0.0482(17) Uani 1 1 d . . . . .
 S00J S 0.3559(3) 0.4136(3) 0.5029(3) 0.0443(16) Uani 1 1 d . . . . .
 S00K S 0.6611(4) 0.3081(3) 0.6462(3) 0.0505(18) Uani 1 1 d . . . . .
 Cs0A Cs 0.3026(4) 0.2321(4) 0.4663(4) 0.086(2) Uani 0.3333 1 d . . . . .
 C00P C 0.5126(7) 0.6155(7) 0.7388(7) 0.045(5) Uani 1 1 d . U . . .
 H00P H 0.534479 0.596150 0.712863 0.054 Uiso 1 1 calc R . . . .
 C00U C 0.5335(6) 0.6617(8) 0.7651(8) 0.043(5) Uani 1 1 d G U . . .
 C00S C 0.5014(8) 0.6900(7) 0.8030(8) 0.051(5) Uani 1 1 d G U . . .
 H00S H 0.515650 0.721604 0.820994 0.061 Uiso 1 1 calc R . . . .
 C00R C 0.4484(8) 0.6720(8) 0.8147(9) 0.057(5) Uani 1 1 d G U . . .
 H00R H 0.426460 0.691269 0.840659 0.068 Uiso 1 1 calc R . . . .
 C016 C 0.4275(6) 0.6257(8) 0.7884(9) 0.052(5) Uani 1 1 d G U . . .
 H016 H 0.391278 0.613374 0.796426 0.062 Uiso 1 1 calc R . . . .
 C00T C 0.4596(7) 0.5974(7) 0.7505(8) 0.045(5) Uani 1 1 d G U . . .
 C00V C 0.6435(8) 0.4111(9) 0.6889(8) 0.058(3) Uani 1 1 d . U . . .
 H00V H 0.615327 0.414319 0.662017 0.069 Uiso 1 1 calc R . . . .
 C00Y C 0.6532(9) 0.4541(8) 0.7254(9) 0.058(3) Uani 1 1 d G U . . .
 C014 C 0.6944(9) 0.4494(8) 0.7647(8) 0.058(3) Uani 1 1 d G U . . .
 H014 H 0.701075 0.478759 0.789612 0.070 Uiso 1 1 calc R . . . .
 C01D C 0.7259(8) 0.4017(9) 0.7676(8) 0.058(3) Uani 1 1 d G U . . .
 H01D H 0.754027 0.398548 0.794537 0.070 Uiso 1 1 calc R . . . .
 C00W C 0.7161(9) 0.3588(8) 0.7312(9) 0.058(3) Uani 1 1 d G U . . .
 H00W H 0.737629 0.326223 0.733202 0.070 Uiso 1 1 calc R . . . .
 C012 C 0.6749(9) 0.3635(8) 0.6918(8) 0.058(3) Uani 1 1 d G U . . .
 C00Z C 0.6679(8) 0.3939(7) 0.4128(7) 0.036(6) Uani 1 1 d . . . . .
 H00Z H 0.645641 0.407905 0.441705 0.043 Uiso 1 1 calc R . . . .
 C018 C 0.6810(9) 0.3383(6) 0.4111(7) 0.051(8) Uani 1 1 d G . . . .
 C00O C 0.7136(9) 0.3179(6) 0.3688(8) 0.051(8) Uani 1 1 d G . . . .
 H00O H 0.722565 0.279903 0.367653 0.062 Uiso 1 1 calc R . . . .
 C00X C 0.7329(9) 0.3531(8) 0.3281(7) 0.058(9) Uani 1 1 d G . . . .
 H00X H 0.755125 0.339113 0.299127 0.070 Uiso 1 1 calc R . . . .
 C019 C 0.7197(9) 0.4087(7) 0.3297(7) 0.059(9) Uani 1 1 d G . . . .
 H019 H 0.732943 0.432720 0.301889 0.070 Uiso 1 1 calc R . . . .
 C010 C 0.6872(8) 0.4291(6) 0.3721(8) 0.043(7) Uani 1 1 d G . . . .
 C017 C 0.4397(7) 0.2813(8) 0.5594(10) 0.053(8) Uani 1 1 d . . . . .
 C00Q C 0.4264(7) 0.3305(8) 0.5335(9) 0.049(7) Uani 1 1 d G . . . .
 H00Q H 0.453064 0.348785 0.511525 0.058 Uiso 1 1 calc R . . . .
 C013 C 0.3742(8) 0.3529(7) 0.5396(10) 0.058(9) Uani 1 1 d G . . . .
 C015 C 0.3352(7) 0.3261(9) 0.5717(11) 0.063(10) Uani 1 1 d G . . . .
 H015 H 0.299482 0.341423 0.575898 0.076 Uiso 1 1 calc R . . . .
 C3 C 0.3484(8) 0.2769(9) 0.5977(11) 0.092(17) Uani 1 1 d G . . . .
 H3 H 0.321777 0.258642 0.619625 0.110 Uiso 1 1 calc R . . . .
 C4 C 0.4007(8) 0.2545(8) 0.5916(11) 0.062(10) Uani 1 1 d G . . . .
 H4 H 0.409716 0.220932 0.609303 0.074 Uiso 1 1 calc R . . . .
 S1 S 0.4675(11) 0.4456(14) 0.8553(11) 0.188(9) Uani 1 1 d D U . . .
 C2 C 0.461(4) 0.413(4) 0.914(3) 0.183(11) Uani 1 1 d D U . . .
 H2A H 0.495464 0.392592 0.921367 0.219 Uiso 1 1 calc R . . . .
 H2B H 0.456340 0.440566 0.943678 0.219 Uiso 1 1 calc R . . . .
 C0AA C 0.415(4) 0.375(4) 0.914(4) 0.180(11) Uani 1 1 d D U . . .
 H0AA H 0.426750 0.338042 0.925793 0.216 Uiso 1 1 calc R . . . .
 H0AB H 0.385678 0.388266 0.939542 0.216 Uiso 1 1 calc R . . . .
 O5 O 0.452(3) 0.507(3) 0.865(3) 0.199(15) Uani 1 1 d . U . . .
 C6 C 0.397(3) 0.376(4) 0.860(4) 0.178(11) Uani 1 1 d D U . . .
 H6A H 0.357985 0.363696 0.859454 0.213 Uiso 1 1 calc R . . . .
 H6B H 0.418130 0.347155 0.839575 0.213 Uiso 1 1 calc R . . . .
 C12 C 0.401(3) 0.430(4) 0.826(4) 0.181(11) Uani 1 1 d . U . . .
 H12A H 0.371915 0.456777 0.835736 0.217 Uiso 1 1 calc R . . . .
 H12B H 0.401773 0.423655 0.785752 0.217 Uiso 1 1 calc R . . . .
 O13 O 0.515(3) 0.431(3) 0.828(2) 0.195(11) Uani 1 1 d D U . . .

loop_
  _atom_site_aniso_label
  _atom_site_aniso_U_11
  _atom_site_aniso_U_22
  _atom_site_aniso_U_33
  _atom_site_aniso_U_23
  _atom_site_aniso_U_13
  _atom_site_aniso_U_12
 Ag01 0.0311(6) 0.0311(6) 0.0311(6) 0.0040(7) 0.0040(7) 0.0040(7)
 Ag02 0.0407(10) 0.0382(10) 0.0317(9) 0.0036(8) 0.0023(8) 0.0039(8)
 Ag03 0.0401(10) 0.0376(10) 0.0356(10) 0.0028(8) 0.0088(8) 0.0032(8)
 Ag04 0.0361(10) 0.0367(10) 0.0381(10) 0.0043(8) 0.0045(8) 0.0013(8)
 Ag05 0.0354(10) 0.0419(11) 0.0354(10) 0.0034(8) 0.0065(8) 0.0063(8)
 Ag06 0.0424(11) 0.0389(10) 0.0424(11) -0.0007(9) 0.0046(8) -0.0023(8)
 Ag07 0.0459(11) 0.0370(10) 0.0419(11) 0.0000(8) 0.0059(9) 0.0024(9)
 Ag08 0.0408(8) 0.0408(8) 0.0408(8) 0.0007(8) 0.0007(8) 0.0007(8)
 Ag09 0.0534(12) 0.0445(11) 0.0389(11) 0.0059(9) 0.0071(9) 0.0089(9)
 Ag0A 0.0587(13) 0.0391(11) 0.0446(12) 0.0054(9) 0.0077(10) 0.0034(10)
 Ag0B 0.0513(13) 0.0432(11) 0.0443(11) 0.0050(9) 0.0087(10) 0.0072(9)
 Cs00 0.186(5) 0.186(5) 0.186(5) -0.059(3) 0.059(3) 0.059(3)
 S00D 0.037(3) 0.034(3) 0.038(3) -0.001(3) 0.004(3) -0.001(3)
 S00E 0.047(4) 0.039(4) 0.034(3) 0.009(3) 0.002(3) 0.003(3)
 S00F 0.039(3) 0.049(4) 0.034(3) 0.003(3) 0.005(3) 0.007(3)
 S00G 0.048(4) 0.037(3) 0.039(4) -0.006(3) 0.003(3) 0.002(3)
 S00H 0.068(5) 0.034(3) 0.049(4) 0.013(3) 0.018(4) 0.009(3)
 S00I 0.060(4) 0.044(4) 0.041(4) 0.003(3) 0.006(3) 0.011(3)
 S00J 0.039(4) 0.037(4) 0.056(4) 0.006(3) 0.008(3) 0.001(3)
 S00K 0.066(5) 0.044(4) 0.042(4) 0.006(3) 0.003(3) 0.013(4)
 Cs0A 0.068(5) 0.093(6) 0.098(6) -0.022(5) 0.006(4) -0.021(4)
 C00P 0.049(10) 0.043(10) 0.043(10) -0.002(9) 0.017(9) 0.016(9)
 C00U 0.050(10) 0.042(10) 0.039(10) -0.002(9) 0.020(9) 0.013(9)
 C00S 0.054(11) 0.050(11) 0.048(11) -0.011(9) 0.023(9) 0.005(10)
 C00R 0.052(11) 0.060(11) 0.058(11) -0.018(10) 0.030(10) 0.001(10)
 C016 0.046(10) 0.056(11) 0.054(11) -0.021(9) 0.029(9) 0.007(10)
 C00T 0.045(10) 0.046(10) 0.045(10) -0.011(9) 0.019(9) 0.011(9)
 C00V 0.062(7) 0.062(8) 0.050(7) 0.011(6) 0.010(6) 0.018(6)
 C00Y 0.062(7) 0.062(8) 0.050(7) 0.011(6) 0.010(6) 0.018(6)
 C014 0.062(7) 0.062(8) 0.050(7) 0.010(6) 0.010(6) 0.018(6)
 C01D 0.062(7) 0.062(8) 0.050(7) 0.010(6) 0.010(6) 0.018(6)
 C00W 0.062(7) 0.062(8) 0.050(7) 0.011(6) 0.010(6) 0.018(6)
 C012 0.062(7) 0.062(8) 0.050(7) 0.011(6) 0.010(6) 0.018(6)
 C00Z 0.041(14) 0.030(13) 0.038(14) -0.001(11) -0.004(11) 0.011(11)
 C018 0.06(2) 0.053(18) 0.038(16) 0.000(14) 0.014(14) 0.019(15)
 C00O 0.059(19) 0.057(19) 0.038(16) -0.001(14) 0.029(14) 0.002(15)
 C00X 0.07(2) 0.07(2) 0.036(17) -0.009(15) 0.005(15) 0.024(18)
 C019 0.06(2) 0.06(2) 0.05(2) -0.006(16) -0.004(16) 0.009(17)
 C010 0.052(17) 0.028(13) 0.047(16) 0.014(12) 0.007(13) 0.009(12)
 C017 0.043(17) 0.050(18) 0.07(2) -0.001(15) 0.017(15) 0.003(14)
 C00Q 0.052(18) 0.043(16) 0.051(17) 0.007(14) 0.017(14) 0.003(13)
 C013 0.06(2) 0.036(16) 0.08(2) 0.010(16) 0.025(18) 0.000(14)
 C015 0.047(18) 0.06(2) 0.09(3) 0.037(19) 0.006(18) 0.009(15)
 C3 0.05(2) 0.07(3) 0.15(4) 0.07(3) 0.01(3) -0.018(19)
 C4 0.050(19) 0.06(2) 0.08(2) 0.041(19) 0.024(17) 0.014(15)
 S1 0.158(16) 0.24(2) 0.167(16) -0.010(17) 0.074(13) -0.039(16)
 C2 0.155(19) 0.23(3) 0.158(19) -0.01(2) 0.071(17) -0.041(19)
 C0AA 0.15(2) 0.23(3) 0.15(2) 0.00(2) 0.076(18) -0.04(2)
 O5 0.18(3) 0.23(3) 0.19(3) -0.03(3) 0.06(3) 0.01(3)
 C6 0.15(2) 0.23(3) 0.15(2) 0.00(2) 0.080(18) -0.05(2)
 C12 0.154(19) 0.23(3) 0.158(19) -0.01(2) 0.074(17) -0.045(19)
 O13 0.17(2) 0.24(3) 0.18(2) -0.01(2) 0.071(17) -0.04(2)

_geom_special_details
;
 All esds (except the esd in the dihedral angle between two l.s. planes)
 are estimated using the full covariance matrix.  The cell esds are taken
 into account individually in the estimation of esds in distances, angles
 and torsion angles; correlations between esds in cell parameters are only
 used when they are defined by crystal symmetry.  An approximate (isotropic)
 treatment of cell esds is used for estimating esds involving l.s. planes.
;
loop_
  _geom_bond_atom_site_label_1
  _geom_bond_atom_site_label_2
  _geom_bond_distance
  _geom_bond_site_symmetry_2
  _geom_bond_publ_flag
 Ag01 Ag02 2.784(3) . ?
 Ag01 Ag02 2.784(3) 5 ?
 Ag01 Ag02 2.784(3) 9 ?
 Ag01 Ag03 2.7853(19) . ?
 Ag01 Ag03 2.7854(19) 9 ?
 Ag01 Ag03 2.7854(19) 5 ?
 Ag01 Ag04 2.780(3) . ?
 Ag01 Ag04 2.780(3) 5 ?
 Ag01 Ag04 2.780(3) 9 ?
 Ag01 Ag05 2.8161(19) . ?
 Ag01 Ag05 2.8161(19) 9 ?
 Ag01 Ag05 2.8161(19) 5 ?
 Ag02 Ag02 2.826(3) 5 ?
 Ag02 Ag02 2.826(3) 9 ?
 Ag02 Ag03 3.055(3) . ?
 Ag02 Ag03 2.917(3) 5 ?
 Ag02 Ag05 3.065(3) 9 ?
 Ag02 Ag06 3.128(3) 5 ?
 Ag02 Ag07 3.025(3) . ?
 Ag02 S00E 2.496(7) . ?
 Ag03 Ag02 2.917(3) 9 ?
 Ag03 Ag04 2.823(3) . ?
 Ag03 Ag05 2.834(3) 5 ?
 Ag03 Ag05 3.062(3) 9 ?
 Ag03 Ag07 3.045(3) . ?
 Ag03 Ag09 3.091(3) 9 ?
 Ag03 S00D 2.477(7) . ?
 Ag04 Ag04 3.012(3) 5 ?
 Ag04 Ag04 3.012(3) 9 ?
 Ag04 Ag05 2.940(3) 9 ?
 Ag04 Ag05 2.815(3) 5 ?
 Ag04 Ag08 3.059(4) . ?
 Ag04 Ag0B 3.082(3) 9 ?
 Ag04 S00J 2.484(8) . ?
 Ag05 Ag02 3.065(3) 5 ?
 Ag05 Ag03 3.062(3) 5 ?
 Ag05 Ag03 2.834(3) 9 ?
 Ag05 Ag04 2.815(3) 9 ?
 Ag05 Ag04 2.940(3) 5 ?
 Ag05 Ag07 3.016(3) 5 ?
 Ag05 Ag0A 3.181(3) 5 ?
 Ag05 S00F 2.497(7) . ?
 Ag06 Ag02 3.128(3) 9 ?
 Ag06 Ag06 3.083(4) 9 ?
 Ag06 Ag06 3.083(4) 5 ?
 Ag06 S00E 2.596(7) 9 ?
 Ag06 S00G 2.468(7) 9 ?
 Ag06 S00G 2.459(7) . ?
 Ag07 Ag05 3.016(3) 9 ?
 Ag07 S00D 2.521(7) . ?
 Ag07 S00E 2.509(8) . ?
 Ag07 S00F 2.511(7) 9 ?
 Ag08 Ag04 3.059(4) 9 ?
 Ag08 Ag04 3.059(4) 5 ?
 Ag08 S00J 2.553(7) 5 ?
 Ag08 S00J 2.553(7) 9 ?
 Ag08 S00J 2.553(7) . ?
 Ag09 Ag03 3.091(3) 5 ?
 Ag09 Ag0A 3.045(3) . ?
 Ag09 Ag0B 3.102(3) . ?
 Ag09 S00D 2.575(7) 5 ?
 Ag09 S00I 2.479(8) . ?
 Ag09 S00K 2.460(8) . ?
 Ag09 Cs0A 3.816(8) 4_556 ?
 Ag0A Ag05 3.181(3) 9 ?
 Ag0A Ag0B 3.151(3) . ?
 Ag0A S00F 2.641(7) 9 ?
 Ag0A S00H 2.467(9) . ?
 Ag0A S00K 2.486(9) . ?
 Ag0B Ag04 3.082(3) 5 ?
 Ag0B S00H 2.491(7) . ?
 Ag0B S00I 2.470(8) . ?
 Ag0B S00J 2.589(8) 5 ?
 Cs00 C014 3.54(2) . ?
 Cs00 C014 3.54(3) 10_646 ?
 Cs00 C014 3.54(6) 7_665 ?
 Cs00 C01D 3.45(6) 7_665 ?
 Cs00 C01D 3.45(4) 10_646 ?
 Cs00 C01D 3.45(2) . ?
 Cs00 O13 3.36(7) 10_646 ?
 Cs00 O13 3.36(7) . ?
 Cs00 O13 3.36(7) 7_665 ?
 S00D Ag09 2.575(7) 9 ?
 S00D C00T 1.763(15) . ?
 S00E Ag06 2.596(7) 5 ?
 S00E C00Y 1.784(16) . ?
 S00F Ag07 2.511(7) 5 ?
 S00F Ag0A 2.641(7) 5 ?
 S00F C010 1.796(15) . ?
 S00G Ag06 2.468(7) 5 ?
 S00G C00U 1.811(16) . ?
 S00H C017 1.791(16) . ?
 S00I Cs0A 3.905(12) 4_556 ?
 S00I C018 1.784(15) . ?
 S00J Ag0B 2.589(8) 9 ?
 S00J C013 1.782(15) . ?
 S00K C012 1.778(18) . ?
 Cs0A Ag09 3.816(8) 4_456 ?
 Cs0A S00I 3.905(12) 4_456 ?
 Cs0A C013 3.85(3) . ?
 Cs0A C015 3.52(3) . ?
 Cs0A C3 3.55(3) . ?
 Cs0A C4 3.91(3) . ?
 C00P C00U 1.3900 . ?
 C00P C00T 1.3900 . ?
 C00U C00S 1.3900 . ?
 C00S C00R 1.3900 . ?
 C00R C016 1.3900 . ?
 C016 C00T 1.3900 . ?
 C00V C00Y 1.3900 . ?
 C00V C012 1.3900 . ?
 C00Y C014 1.3900 . ?
 C014 C01D 1.3900 . ?
 C01D C00W 1.3900 . ?
 C00W C012 1.3900 . ?
 C00Z C018 1.3900 . ?
 C00Z C010 1.3900 . ?
 C018 C00O 1.3900 . ?
 C00O C00X 1.3900 . ?
 C00X C019 1.3900 . ?
 C019 C010 1.3900 . ?
 C017 C00Q 1.3900 . ?
 C017 C4 1.3900 . ?
 C00Q C013 1.3900 . ?
 C013 C015 1.3900 . ?
 C015 C3 1.3900 . ?
 C3 C4 1.3900 . ?
 S1 C2 1.63(7) . ?
 S1 O5 1.55(7) . ?
 S1 C12 1.82(9) . ?
 S1 O13 1.38(6) . ?
 C2 C0AA 1.45(11) . ?
 C0AA C6 1.40(11) . ?
 C6 C12 1.55(11) . ?

loop_
  _geom_angle_atom_site_label_1
  _geom_angle_atom_site_label_2
  _geom_angle_atom_site_label_3
  _geom_angle
  _geom_angle_site_symmetry_1
  _geom_angle_site_symmetry_3
  _geom_angle_publ_flag
 Ag02 Ag01 Ag02 61.00(9) . 5 ?
 Ag02 Ag01 Ag02 61.00(9) . 9 ?
 Ag02 Ag01 Ag02 61.00(9) 5 9 ?
 Ag02 Ag01 Ag03 63.16(7) . 5 ?
 Ag02 Ag01 Ag03 66.53(7) 9 9 ?
 Ag02 Ag01 Ag03 116.13(12) 9 5 ?
 Ag02 Ag01 Ag03 66.53(7) 5 5 ?
 Ag02 Ag01 Ag03 66.53(7) . . ?
 Ag02 Ag01 Ag03 63.16(7) 5 9 ?
 Ag02 Ag01 Ag03 116.13(12) 5 . ?
 Ag02 Ag01 Ag03 63.16(7) 9 . ?
 Ag02 Ag01 Ag03 116.13(12) . 9 ?
 Ag02 Ag01 Ag05 117.34(9) 5 9 ?
 Ag02 Ag01 Ag05 66.37(6) 9 5 ?
 Ag02 Ag01 Ag05 66.37(6) 5 . ?
 Ag02 Ag01 Ag05 117.21(8) 9 9 ?
 Ag02 Ag01 Ag05 117.22(8) . . ?
 Ag02 Ag01 Ag05 117.34(9) . 5 ?
 Ag02 Ag01 Ag05 117.33(9) 9 . ?
 Ag02 Ag01 Ag05 117.21(8) 5 5 ?
 Ag02 Ag01 Ag05 66.37(6) . 9 ?
 Ag03 Ag01 Ag03 117.22(4) 5 9 ?
 Ag03 Ag01 Ag03 117.22(4) . 5 ?
 Ag03 Ag01 Ag03 117.22(4) . 9 ?
 Ag03 Ag01 Ag05 176.15(10) 5 5 ?
 Ag03 Ag01 Ag05 60.79(6) 5 9 ?
 Ag03 Ag01 Ag05 66.27(6) 5 . ?
 Ag03 Ag01 Ag05 66.26(6) 9 5 ?
 Ag03 Ag01 Ag05 176.15(10) . . ?
 Ag03 Ag01 Ag05 176.15(10) 9 9 ?
 Ag03 Ag01 Ag05 60.79(6) 9 . ?
 Ag03 Ag01 Ag05 66.27(6) . 9 ?
 Ag03 Ag01 Ag05 60.79(6) . 5 ?
 Ag04 Ag01 Ag02 176.74(9) 5 9 ?
 Ag04 Ag01 Ag02 115.76(6) . 9 ?
 Ag04 Ag01 Ag02 115.76(6) 9 5 ?
 Ag04 Ag01 Ag02 117.60(6) . . ?
 Ag04 Ag01 Ag02 117.61(6) 9 9 ?
 Ag04 Ag01 Ag02 176.74(9) 9 . ?
 Ag04 Ag01 Ag02 117.61(6) 5 5 ?
 Ag04 Ag01 Ag02 115.76(6) 5 . ?
 Ag04 Ag01 Ag02 176.74(9) . 5 ?
 Ag04 Ag01 Ag03 115.82(9) 9 . ?
 Ag04 Ag01 Ag03 116.35(9) . 9 ?
 Ag04 Ag01 Ag03 60.97(6) . . ?
 Ag04 Ag01 Ag03 115.82(9) 5 9 ?
 Ag04 Ag01 Ag03 60.97(6) 9 9 ?
 Ag04 Ag01 Ag03 116.35(9) 5 . ?
 Ag04 Ag01 Ag03 115.82(9) . 5 ?
 Ag04 Ag01 Ag03 116.35(9) 9 5 ?
 Ag04 Ag01 Ag03 60.97(6) 5 5 ?
 Ag04 Ag01 Ag04 65.62(9) . 5 ?
 Ag04 Ag01 Ag04 65.62(9) 9 5 ?
 Ag04 Ag01 Ag04 65.62(9) . 9 ?
 Ag04 Ag01 Ag05 60.40(7) 9 . ?
 Ag04 Ag01 Ag05 116.44(12) 5 5 ?
 Ag04 Ag01 Ag05 63.39(7) . 9 ?
 Ag04 Ag01 Ag05 63.39(7) 5 . ?
 Ag04 Ag01 Ag05 60.40(7) 5 9 ?
 Ag04 Ag01 Ag05 116.44(12) 9 9 ?
 Ag04 Ag01 Ag05 116.44(12) . . ?
 Ag04 Ag01 Ag05 63.39(7) 9 5 ?
 Ag04 Ag01 Ag05 60.40(7) . 5 ?
 Ag05 Ag01 Ag05 115.62(5) 5 . ?
 Ag05 Ag01 Ag05 115.62(5) 9 5 ?
 Ag05 Ag01 Ag05 115.63(5) 9 . ?
 Ag01 Ag02 Ag02 59.50(5) . 5 ?
 Ag01 Ag02 Ag02 59.50(5) . 9 ?
 Ag01 Ag02 Ag03 56.76(5) . . ?
 Ag01 Ag02 Ag03 58.44(6) . 5 ?
 Ag01 Ag02 Ag05 57.32(6) . 9 ?
 Ag01 Ag02 Ag06 146.60(9) . 5 ?
 Ag01 Ag02 Ag07 105.49(8) . . ?
 Ag02 Ag02 Ag02 60.0 5 9 ?
 Ag02 Ag02 Ag03 64.25(8) 5 5 ?
 Ag02 Ag02 Ag03 106.91(7) 5 . ?
 Ag02 Ag02 Ag03 110.77(7) 9 5 ?
 Ag02 Ag02 Ag03 59.32(8) 9 . ?
 Ag02 Ag02 Ag05 108.51(5) 5 9 ?
 Ag02 Ag02 Ag05 108.41(6) 9 9 ?
 Ag02 Ag02 Ag06 93.70(5) 5 5 ?
 Ag02 Ag02 Ag06 90.78(5) 9 5 ?
 Ag02 Ag02 Ag07 164.97(7) 5 . ?
 Ag02 Ag02 Ag07 113.18(10) 9 . ?
 Ag03 Ag02 Ag03 105.55(10) 5 . ?
 Ag03 Ag02 Ag05 60.04(7) . 9 ?
 Ag03 Ag02 Ag05 56.50(7) 5 9 ?
 Ag03 Ag02 Ag06 130.81(9) 5 5 ?
 Ag03 Ag02 Ag06 123.25(8) . 5 ?
 Ag03 Ag02 Ag07 109.99(9) 5 . ?
 Ag05 Ag02 Ag06 155.79(8) 9 5 ?
 Ag07 Ag02 Ag03 60.12(7) . . ?
 Ag07 Ag02 Ag05 59.38(7) . 9 ?
 Ag07 Ag02 Ag06 99.95(8) . 5 ?
 S00E Ag02 Ag01 157.92(19) . . ?
 S00E Ag02 Ag02 129.26(18) . 9 ?
 S00E Ag02 Ag02 142.01(18) . 5 ?
 S00E Ag02 Ag03 119.83(18) . 5 ?
 S00E Ag02 Ag03 107.54(18) . . ?
 S00E Ag02 Ag05 102.24(18) . 9 ?
 S00E Ag02 Ag06 53.56(18) . 5 ?
 S00E Ag02 Ag07 53.01(18) . . ?
 Ag01 Ag03 Ag02 58.40(7) . 9 ?
 Ag01 Ag03 Ag02 56.71(7) . . ?
 Ag01 Ag03 Ag04 59.42(8) . . ?
 Ag01 Ag03 Ag05 57.35(5) . 9 ?
 Ag01 Ag03 Ag05 60.14(6) . 5 ?
 Ag01 Ag03 Ag07 104.91(7) . . ?
 Ag01 Ag03 Ag09 147.76(11) . 9 ?
 Ag02 Ag03 Ag02 56.43(8) 9 . ?
 Ag02 Ag03 Ag05 106.16(8) 9 9 ?
 Ag02 Ag03 Ag05 60.15(7) . 9 ?
 Ag02 Ag03 Ag07 110.02(9) 9 . ?
 Ag02 Ag03 Ag09 155.50(9) . 9 ?
 Ag02 Ag03 Ag09 128.69(9) 9 9 ?
 Ag04 Ag03 Ag02 110.35(8) . 9 ?
 Ag04 Ag03 Ag02 108.06(8) . . ?
 Ag04 Ag03 Ag05 59.68(7) . 5 ?
 Ag04 Ag03 Ag05 59.78(7) . 9 ?
 Ag04 Ag03 Ag07 113.24(8) . . ?
 Ag04 Ag03 Ag09 92.67(8) . 9 ?
 Ag05 Ag03 Ag02 108.58(8) 5 . ?
 Ag05 Ag03 Ag02 64.40(7) 5 9 ?
 Ag05 Ag03 Ag05 107.83(9) 5 9 ?
 Ag05 Ag03 Ag07 165.01(9) 5 . ?
 Ag05 Ag03 Ag09 92.96(8) 5 9 ?
 Ag05 Ag03 Ag09 124.89(8) 9 9 ?
 Ag07 Ag03 Ag02 59.45(6) . . ?
 Ag07 Ag03 Ag05 59.20(6) . 9 ?
 Ag07 Ag03 Ag09 100.81(8) . 9 ?
 S00D Ag03 Ag01 157.23(18) . . ?
 S00D Ag03 Ag02 119.14(17) . 9 ?
 S00D Ag03 Ag02 101.96(17) . . ?
 S00D Ag03 Ag04 130.38(17) . . ?
 S00D Ag03 Ag05 141.86(18) . 5 ?
 S00D Ag03 Ag05 106.95(17) . 9 ?
 S00D Ag03 Ag07 53.11(16) . . ?
 S00D Ag03 Ag09 53.73(16) . 9 ?
 Ag01 Ag04 Ag03 59.62(7) . . ?
 Ag01 Ag04 Ag04 57.19(5) . 5 ?
 Ag01 Ag04 Ag04 57.19(5) . 9 ?
 Ag01 Ag04 Ag05 58.91(6) . 9 ?
 Ag01 Ag04 Ag05 60.44(6) . 5 ?
 Ag01 Ag04 Ag08 106.63(8) . . ?
 Ag01 Ag04 Ag0B 146.37(9) . 9 ?
 Ag03 Ag04 Ag04 108.21(6) . 5 ?
 Ag03 Ag04 Ag04 107.76(6) . 9 ?
 Ag03 Ag04 Ag05 64.14(7) . 9 ?
 Ag03 Ag04 Ag08 166.24(9) . . ?
 Ag03 Ag04 Ag0B 92.44(8) . 9 ?
 Ag04 Ag04 Ag04 60.0 5 9 ?
 Ag04 Ag04 Ag08 60.51(4) 5 . ?
 Ag04 Ag04 Ag08 60.51(4) 9 . ?
 Ag04 Ag04 Ag0B 125.09(10) 9 9 ?
 Ag04 Ag04 Ag0B 156.41(7) 5 9 ?
 Ag05 Ag04 Ag03 60.36(7) 5 . ?
 Ag05 Ag04 Ag04 56.43(7) 9 5 ?
 Ag05 Ag04 Ag04 109.39(7) 5 5 ?
 Ag05 Ag04 Ag04 106.10(7) 9 9 ?
 Ag05 Ag04 Ag04 60.49(8) 5 9 ?
 Ag05 Ag04 Ag05 111.82(10) 5 9 ?
 Ag05 Ag04 Ag08 113.98(8) 5 . ?
 Ag05 Ag04 Ag08 110.43(7) 9 . ?
 Ag05 Ag04 Ag0B 90.48(8) 5 9 ?
 Ag05 Ag04 Ag0B 128.46(8) 9 9 ?
 Ag08 Ag04 Ag0B 100.33(8) . 9 ?
 S00J Ag04 Ag01 158.76(19) . . ?
 S00J Ag04 Ag03 140.00(19) . . ?
 S00J Ag04 Ag04 109.68(18) . 9 ?
 S00J Ag04 Ag04 102.30(18) . 5 ?
 S00J Ag04 Ag05 131.01(19) . 5 ?
 S00J Ag04 Ag05 116.75(19) . 9 ?
 S00J Ag04 Ag08 53.63(18) . . ?
 S00J Ag04 Ag0B 54.17(18) . 9 ?
 Ag01 Ag05 Ag02 56.31(8) . 5 ?
 Ag01 Ag05 Ag03 56.39(5) . 5 ?
 Ag01 Ag05 Ag03 59.07(6) . 9 ?
 Ag01 Ag05 Ag04 57.70(7) . 5 ?
 Ag01 Ag05 Ag07 104.89(9) . 5 ?
 Ag01 Ag05 Ag0A 146.89(8) . 5 ?
 Ag02 Ag05 Ag0A 122.01(9) 5 5 ?
 Ag03 Ag05 Ag02 59.10(7) 9 5 ?
 Ag03 Ag05 Ag02 59.81(6) 5 5 ?
 Ag03 Ag05 Ag03 107.46(9) 9 5 ?
 Ag03 Ag05 Ag04 109.46(8) 9 5 ?
 Ag03 Ag05 Ag07 112.54(9) 9 5 ?
 Ag03 Ag05 Ag0A 156.07(8) 5 5 ?
 Ag03 Ag05 Ag0A 90.73(8) 9 5 ?
 Ag04 Ag05 Ag01 59.16(7) 9 . ?
 Ag04 Ag05 Ag02 106.43(8) 9 5 ?
 Ag04 Ag05 Ag02 104.81(8) 5 5 ?
 Ag04 Ag05 Ag03 59.97(7) 9 9 ?
 Ag04 Ag05 Ag03 107.07(8) 9 5 ?
 Ag04 Ag05 Ag03 56.07(6) 5 5 ?
 Ag04 Ag05 Ag04 63.08(9) 9 5 ?
 Ag04 Ag05 Ag07 110.75(8) 5 5 ?
 Ag04 Ag05 Ag07 164.02(9) 9 5 ?
 Ag04 Ag05 Ag0A 95.37(8) 9 5 ?
 Ag04 Ag05 Ag0A 132.73(9) 5 5 ?
 Ag07 Ag05 Ag02 59.64(6) 5 5 ?
 Ag07 Ag05 Ag03 60.13(6) 5 5 ?
 Ag07 Ag05 Ag0A 98.93(8) 5 5 ?
 S00F Ag05 Ag01 157.20(18) . . ?
 S00F Ag05 Ag02 107.93(19) . 5 ?
 S00F Ag05 Ag03 102.27(17) . 5 ?
 S00F Ag05 Ag03 130.63(19) . 9 ?
 S00F Ag05 Ag04 142.77(19) . 9 ?
 S00F Ag05 Ag04 119.81(19) . 5 ?
 S00F Ag05 Ag07 53.17(17) . 5 ?
 S00F Ag05 Ag0A 53.82(17) . 5 ?
 Ag06 Ag06 Ag02 88.88(5) 9 9 ?
 Ag06 Ag06 Ag02 86.20(5) 5 9 ?
 Ag06 Ag06 Ag06 60.0 9 5 ?
 S00E Ag06 Ag02 50.67(16) 9 9 ?
 S00E Ag06 Ag06 130.62(17) 9 5 ?
 S00E Ag06 Ag06 129.01(17) 9 9 ?
 S00G Ag06 Ag02 108.57(19) . 9 ?
 S00G Ag06 Ag02 113.69(19) 9 9 ?
 S00G Ag06 Ag06 106.46(18) . 9 ?
 S00G Ag06 Ag06 51.39(17) . 5 ?
 S00G Ag06 Ag06 51.13(18) 9 9 ?
 S00G Ag06 Ag06 106.23(18) 9 5 ?
 S00G Ag06 S00E 114.5(3) . 9 ?
 S00G Ag06 S00E 112.2(2) 9 9 ?
 S00G Ag06 S00G 130.2(4) . 9 ?
 Ag02 Ag07 Ag03 60.43(6) . . ?
 Ag05 Ag07 Ag02 60.98(7) 9 . ?
 Ag05 Ag07 Ag03 60.67(6) 9 . ?
 S00D Ag07 Ag02 101.73(16) . . ?
 S00D Ag07 Ag03 51.81(16) . . ?
 S00D Ag07 Ag05 107.13(17) . 9 ?
 S00E Ag07 Ag02 52.63(15) . . ?
 S00E Ag07 Ag03 107.48(17) . . ?
 S00E Ag07 Ag05 103.29(18) . 9 ?
 S00E Ag07 S00D 119.1(2) . . ?
 S00E Ag07 S00F 121.6(2) . 9 ?
 S00F Ag07 Ag02 108.78(17) 9 . ?
 S00F Ag07 Ag03 102.39(18) 9 . ?
 S00F Ag07 Ag05 52.74(16) 9 9 ?
 S00F Ag07 S00D 118.9(2) 9 . ?
 Ag04 Ag08 Ag04 58.98(8) 5 9 ?
 Ag04 Ag08 Ag04 58.98(8) 5 . ?
 Ag04 Ag08 Ag04 58.98(8) 9 . ?
 S00J Ag08 Ag04 106.38(19) 9 5 ?
 S00J Ag08 Ag04 99.41(19) 5 9 ?
 S00J Ag08 Ag04 99.41(19) 9 . ?
 S00J Ag08 Ag04 51.58(18) 5 5 ?
 S00J Ag08 Ag04 51.58(18) . . ?
 S00J Ag08 Ag04 106.39(19) . 9 ?
 S00J Ag08 Ag04 106.38(19) 5 . ?
 S00J Ag08 Ag04 51.58(18) 9 9 ?
 S00J Ag08 Ag04 99.41(19) . 5 ?
 S00J Ag08 S00J 119.50(5) . 5 ?
 S00J Ag08 S00J 119.50(5) 9 5 ?
 S00J Ag08 S00J 119.50(5) . 9 ?
 Ag03 Ag09 Ag0B 87.10(8) 5 . ?
 Ag03 Ag09 Cs0A 138.10(18) 5 4_556 ?
 Ag0A Ag09 Ag03 88.63(8) . 5 ?
 Ag0A Ag09 Ag0B 61.66(8) . . ?
 Ag0A Ag09 Cs0A 130.98(18) . 4_556 ?
 Ag0B Ag09 Cs0A 120.85(16) . 4_556 ?
 S00D Ag09 Ag03 50.85(15) 5 5 ?
 S00D Ag09 Ag0A 133.55(17) 5 . ?
 S00D Ag09 Ag0B 125.95(17) 5 . ?
 S00D Ag09 Cs0A 87.5(2) 5 4_556 ?
 S00I Ag09 Ag03 113.11(18) . 5 ?
 S00I Ag09 Ag0A 106.0(2) . . ?
 S00I Ag09 Ag0B 51.1(2) . . ?
 S00I Ag09 S00D 110.3(2) . 5 ?
 S00I Ag09 Cs0A 73.2(2) . 4_556 ?
 S00K Ag09 Ag03 111.9(2) . 5 ?
 S00K Ag09 Ag0A 52.4(2) . . ?
 S00K Ag09 Ag0B 109.5(2) . . ?
 S00K Ag09 S00D 116.6(3) . 5 ?
 S00K Ag09 S00I 128.8(3) . . ?
 S00K Ag09 Cs0A 89.0(3) . 4_556 ?
 Ag09 Ag0A Ag05 87.34(8) . 9 ?
 Ag09 Ag0A Ag0B 60.05(7) . . ?
 Ag0B Ag0A Ag05 82.90(7) . 9 ?
 S00F Ag0A Ag05 49.73(15) 9 9 ?
 S00F Ag0A Ag09 127.73(18) 9 . ?
 S00F Ag0A Ag0B 126.28(18) 9 . ?
 S00H Ag0A Ag05 105.53(19) . 9 ?
 S00H Ag0A Ag09 106.27(19) . . ?
 S00H Ag0A Ag0B 50.88(17) . . ?
 S00H Ag0A S00F 112.4(3) . 9 ?
 S00H Ag0A S00K 132.1(3) . . ?
 S00K Ag0A Ag05 113.7(2) . 9 ?
 S00K Ag0A Ag09 51.62(18) . . ?
 S00K Ag0A Ag0B 107.27(19) . . ?
 S00K Ag0A S00F 113.7(3) . 9 ?
 Ag04 Ag0B Ag09 87.67(8) 5 . ?
 Ag04 Ag0B Ag0A 90.86(8) 5 . ?
 Ag09 Ag0B Ag0A 58.29(7) . . ?
 S00H Ag0B Ag04 113.90(19) . 5 ?
 S00H Ag0B Ag09 104.0(2) . . ?
 S00H Ag0B Ag0A 50.2(2) . . ?
 S00H Ag0B S00J 113.8(3) . 5 ?
 S00I Ag0B Ag04 111.9(2) . 5 ?
 S00I Ag0B Ag09 51.33(19) . . ?
 S00I Ag0B Ag0A 103.2(2) . . ?
 S00I Ag0B S00H 126.1(3) . . ?
 S00I Ag0B S00J 116.6(3) . 5 ?
 S00J Ag0B Ag04 51.05(17) 5 5 ?
 S00J Ag0B Ag09 132.07(19) 5 . ?
 S00J Ag0B Ag0A 132.13(18) 5 . ?
 C014 Cs00 C014 109.2(12) . 10_646 ?
 C014 Cs00 C014 109.2(12) . 7_665 ?
 C014 Cs00 C014 109.2(11) 10_646 7_665 ?
 C01D Cs00 C014 91.4(12) 7_665 10_646 ?
 C01D Cs00 C014 22.9(5) 7_665 7_665 ?
 C01D Cs00 C014 22.87(14) . . ?
 C01D Cs00 C014 91.4(10) 10_646 . ?
 C01D Cs00 C014 91.4(12) . 7_665 ?
 C01D Cs00 C014 103.3(13) 7_665 . ?
 C01D Cs00 C014 103.3(13) 10_646 7_665 ?
 C01D Cs00 C014 103.3(11) . 10_646 ?
 C01D Cs00 C014 22.9(4) 10_646 10_646 ?
 C01D Cs00 C01D 81.5(11) 10_646 7_665 ?
 C01D Cs00 C01D 81.5(9) 10_646 . ?
 C01D Cs00 C01D 81.5(13) 7_665 . ?
 O13 Cs00 C014 84.5(14) 7_665 7_665 ?
 O13 Cs00 C014 163.0(14) 7_665 10_646 ?
 O13 Cs00 C014 74.2(12) 7_665 . ?
 O13 Cs00 C014 74.2(16) 10_646 7_665 ?
 O13 Cs00 C014 84.5(9) . . ?
 O13 Cs00 C014 163.0(9) 10_646 . ?
 O13 Cs00 C014 163.0(14) . 7_665 ?
 O13 Cs00 C014 74.2(16) . 10_646 ?
 O13 Cs00 C014 84.5(14) 10_646 10_646 ?
 O13 Cs00 C01D 165.3(12) 10_646 . ?
 O13 Cs00 C01D 104.2(8) . . ?
 O13 Cs00 C01D 85.9(16) 10_646 7_665 ?
 O13 Cs00 C01D 85.9(14) . 10_646 ?
 O13 Cs00 C01D 104.2(11) 7_665 7_665 ?
 O13 Cs00 C01D 165.3(15) 7_665 10_646 ?
 O13 Cs00 C01D 85.9(12) 7_665 . ?
 O13 Cs00 C01D 104.2(12) 10_646 10_646 ?
 O13 Cs00 C01D 165.3(14) . 7_665 ?
 O13 Cs00 O13 89.8(14) 7_665 10_646 ?
 O13 Cs00 O13 89.8(14) . 10_646 ?
 O13 Cs00 O13 89.8(14) . 7_665 ?
 Ag03 S00D Ag07 75.07(19) . . ?
 Ag03 S00D Ag09 75.42(19) . 9 ?
 Ag07 S00D Ag09 136.2(3) . 9 ?
 C00T S00D Ag03 105.5(7) . . ?
 C00T S00D Ag07 104.4(7) . . ?
 C00T S00D Ag09 114.2(8) . 9 ?
 Ag02 S00E Ag06 75.77(19) . 5 ?
 Ag02 S00E Ag07 74.4(2) . . ?
 Ag07 S00E Ag06 134.8(3) . 5 ?
 C00Y S00E Ag02 105.8(8) . . ?
 C00Y S00E Ag06 117.3(9) . 5 ?
 C00Y S00E Ag07 103.1(9) . . ?
 Ag05 S00F Ag07 74.1(2) . 5 ?
 Ag05 S00F Ag0A 76.4(2) . 5 ?
 Ag07 S00F Ag0A 132.3(3) 5 5 ?
 C010 S00F Ag05 109.1(7) . . ?
 C010 S00F Ag07 99.6(7) . 5 ?
 C010 S00F Ag0A 125.4(8) . 5 ?
 Ag06 S00G Ag06 77.5(2) . 5 ?
 C00U S00G Ag06 106.1(8) . . ?
 C00U S00G Ag06 109.0(6) . 5 ?
 Ag0A S00H Ag0B 78.9(3) . . ?
 C017 S00H Ag0A 104.8(9) . . ?
 C017 S00H Ag0B 109.4(7) . . ?
 Ag09 S00I Cs0A 69.3(2) . 4_556 ?
 Ag0B S00I Ag09 77.6(2) . . ?
 Ag0B S00I Cs0A 140.9(3) . 4_556 ?
 C018 S00I Ag09 106.2(7) . . ?
 C018 S00I Ag0B 110.3(7) . . ?
 C018 S00I Cs0A 98.7(8) . 4_556 ?
 Ag04 S00J Ag08 74.8(2) . . ?
 Ag04 S00J Ag0B 74.8(2) . 9 ?
 Ag08 S00J Ag0B 133.0(3) . 9 ?
 C013 S00J Ag04 102.7(9) . . ?
 C013 S00J Ag08 107.1(7) . . ?
 C013 S00J Ag0B 114.0(9) . 9 ?
 Ag09 S00K Ag0A 76.0(2) . . ?
 C012 S00K Ag09 108.2(8) . . ?
 C012 S00K Ag0A 109.1(8) . . ?
 Ag09 Cs0A S00I 37.44(14) 4_456 4_456 ?
 Ag09 Cs0A C013 144.3(4) 4_456 . ?
 Ag09 Cs0A C4 133.4(4) 4_456 . ?
 S00I Cs0A C4 102.9(4) 4_456 . ?
 C013 Cs0A S00I 108.2(4) . 4_456 ?
 C013 Cs0A C4 42.0(2) . . ?
 C015 Cs0A Ag09 126.1(4) . 4_456 ?
 C015 Cs0A S00I 88.8(3) . 4_456 ?
 C015 Cs0A C013 21.14(16) . . ?
 C015 Cs0A C3 22.6(2) . . ?
 C015 Cs0A C4 37.4(3) . . ?
 C3 Cs0A Ag09 121.5(3) . 4_456 ?
 C3 Cs0A S00I 86.1(3) . 4_456 ?
 C3 Cs0A C013 37.7(2) . . ?
 C3 Cs0A C4 20.80(17) . . ?
 C00U C00P C00T 120.0 . . ?
 C00P C00U S00G 121.1(10) . . ?
 C00P C00U C00S 120.0 . . ?
 C00S C00U S00G 118.8(10) . . ?
 C00R C00S C00U 120.0 . . ?
 C016 C00R C00S 120.0 . . ?
 C00R C016 C00T 120.0 . . ?
 C00P C00T S00D 120.4(10) . . ?
 C016 C00T S00D 119.6(10) . . ?
 C016 C00T C00P 120.0 . . ?
 C00Y C00V C012 120.0 . . ?
 C00V C00Y S00E 122.1(12) . . ?
 C00V C00Y C014 120.0 . . ?
 C014 C00Y S00E 117.6(12) . . ?
 C00Y C014 Cs00 103.0(9) . . ?
 C00Y C014 C01D 120.0 . . ?
 C01D C014 Cs00 74.8(8) . . ?
 C014 C01D Cs00 82.4(8) . . ?
 C00W C01D Cs00 99.3(9) . . ?
 C00W C01D C014 120.0 . . ?
 C01D C00W C012 120.0 . . ?
 C00V C012 S00K 119.7(12) . . ?
 C00W C012 S00K 120.3(12) . . ?
 C00W C012 C00V 120.0 . . ?
 C018 C00Z C010 120.0 . . ?
 C00Z C018 S00I 122.1(10) . . ?
 C00Z C018 C00O 120.0 . . ?
 C00O C018 S00I 117.8(10) . . ?
 C00X C00O C018 120.0 . . ?
 C019 C00X C00O 120.0 . . ?
 C010 C019 C00X 120.0 . . ?
 C00Z C010 S00F 120.6(10) . . ?
 C019 C010 S00F 118.9(10) . . ?
 C019 C010 C00Z 120.0 . . ?
 C00Q C017 S00H 120.9(11) . . ?
 C00Q C017 C4 120.0 . . ?
 C4 C017 S00H 118.9(11) . . ?
 C013 C00Q C017 120.0 . . ?
 S00J C013 Cs0A 106.7(11) . . ?
 C00Q C013 S00J 119.9(11) . . ?
 C00Q C013 Cs0A 93.7(9) . . ?
 C015 C013 S00J 119.9(11) . . ?
 C015 C013 Cs0A 66.1(10) . . ?
 C015 C013 C00Q 120.0 . . ?
 C013 C015 Cs0A 92.8(10) . . ?
 C013 C015 C3 120.0 . . ?
 C3 C015 Cs0A 79.9(10) . . ?
 C015 C3 Cs0A 77.5(10) . . ?
 C4 C3 Cs0A 94.0(10) . . ?
 C4 C3 C015 120.0 . . ?
 C017 C4 Cs0A 92.5(9) . . ?
 C3 C4 Cs0A 65.2(10) . . ?
 C3 C4 C017 120.0 . . ?
 C2 S1 C12 99(4) . . ?
 O5 S1 C2 108(4) . . ?
 O5 S1 C12 93(5) . . ?
 O13 S1 C2 112(5) . . ?
 O13 S1 O5 122(4) . . ?
 O13 S1 C12 120(4) . . ?
 C0AA C2 S1 113(7) . . ?
 C6 C0AA C2 103(6) . . ?
 C0AA C6 C12 119(8) . . ?
 C6 C12 S1 92(6) . . ?
 S1 O13 Cs00 133(4) . . ?

_smtbx_masks_special_details       ?
loop_
  _smtbx_masks_void_nr
  _smtbx_masks_void_average_x
  _smtbx_masks_void_average_y
  _smtbx_masks_void_average_z
  _smtbx_masks_void_volume
  _smtbx_masks_void_count_electrons
  _smtbx_masks_void_content
 1 -0.933 -0.717 -0.131 3142.8 1154.7 ?

_shelx_res_file
;
TITL 1_a.res in P2(1)3
 1.res created by SHELXL-2016/4 at 16:29:12 on 17-Jul-2019
REM Old TITL 1 in P213 #198
REM SHELXT solution in P2(1)3
REM R1 0.119, Rweak 0.018, Alpha 0.002, Orientation as input
REM Flack x = 0.424 ( 0.012 ) from Parsons' quotients
REM Formula found by SHELXT: Ag25 C75 Cs4 S28 O9
CELL 1.54186 24.3145 24.3145 24.3145 90 90 90
ZERR 3.99996 0.0015 0.0015 0.0015 0 0 0
LATT -1
SYMM 0.5-X,-Y,0.5+Z
SYMM -X,0.5+Y,0.5-Z
SYMM 0.5+X,0.5-Y,-Z
SYMM +Z,+X,+Y
SYMM 0.5+Z,0.5-X,-Y
SYMM 0.5-Z,-X,0.5+Y
SYMM -Z,0.5+X,0.5-Y
SYMM +Y,+Z,+X
SYMM -Y,0.5+Z,0.5-X
SYMM 0.5+Y,0.5-Z,-X
SYMM 0.5-Y,-Z,0.5+X
SFAC C H Ag Cs O S
UNIT 336 288 116 8 24 108
DFIX 2.5 0.01 O13 C2
DFIX 2.9 0.1 S1 C0AA
DFIX 2.9 0.1 S1 C6
SIMU 0.01 0.02 2 Cs00 O13 S1 C2 C0AA C6 C12 O5
SIMU 0.01 0.02 2 C00T C00P C00U C00S C00R C016
SIMU 0.001 0.002 2 O13 Cs00 C014 C01D C00W C012 C00V C00Y

L.S. 4
PLAN  20
SIZE 0.1 0.1 0.02
TEMP -153.15
list 4
ABIN
fmap 2 53
ACTA
TWIN -1 0 0 0 -1 0 0 0 -1 2
REM <olex2.extras>
REM <HklSrc "%.\\1.hkl">
REM </olex2.extras>

WGHT    0.108800  143.103119
BASF   0.33243
FVAR       0.04967
AG01  3    0.531039    0.531039    0.531039    10.33333    0.03108    0.03108 =
         0.03108    0.00401    0.00401    0.00401
AG02  3    0.587214    0.535903    0.630687    11.00000    0.04071    0.03821 =
         0.03170    0.00363    0.00228    0.00389
AG03  3    0.462081    0.542684    0.621769    11.00000    0.04007    0.03758 =
         0.03556    0.00276    0.00879    0.00322
AG04  3    0.429045    0.479413    0.530193    11.00000    0.03612    0.03669 =
         0.03813    0.00426    0.00448    0.00131
AG05  3    0.594682    0.521085    0.434787    11.00000    0.03543    0.04190 =
         0.03542    0.00344    0.00651    0.00634
AG06  3    0.608241    0.711674    0.656177    11.00000    0.04243    0.03891 =
         0.04239   -0.00067    0.00458   -0.00226
AG07  3    0.515866    0.474576    0.712073    11.00000    0.04587    0.03699 =
         0.04192   -0.00004    0.00587    0.00240
AG08  3    0.419781    0.419781    0.419781    10.33333    0.04077    0.04077 =
         0.04077    0.00071    0.00071    0.00071
AG09  3    0.666104    0.343240    0.551446    11.00000    0.05338    0.04446 =
         0.03889    0.00594    0.00710    0.00895
AG0A  3    0.563398    0.312920    0.616397    11.00000    0.05869    0.03908 =
         0.04459    0.00540    0.00768    0.00339
AG0B  3    0.562294    0.306658    0.486973    11.00000    0.05128    0.04322 =
         0.04433    0.00499    0.00869    0.00722
CS00  4    0.631648    0.368352    0.868352    10.33333    0.18559    0.18559 =
         0.18559   -0.05926    0.05926    0.05926
S00D  6    0.433633    0.537276    0.719446    11.00000    0.03693    0.03373 =
         0.03830   -0.00108    0.00382   -0.00142
S00E  6    0.610103    0.513359    0.728187    11.00000    0.04700    0.03940 =
         0.03399    0.00895    0.00159    0.00311
S00F  6    0.678124    0.502170    0.378025    11.00000    0.03917    0.04922 =
         0.03359    0.00334    0.00490    0.00670
S00G  6    0.603482    0.684277    0.753410    11.00000    0.04838    0.03678 =
         0.03924   -0.00587    0.00349    0.00235
S00H  6    0.507812    0.253624    0.555643    11.00000    0.06797    0.03374 =
         0.04915    0.01309    0.01785    0.00880
S00I  6    0.660021    0.291691    0.463684    11.00000    0.05954    0.04368 =
         0.04125    0.00310    0.00590    0.01126
S00J  6    0.355871    0.413576    0.502850    11.00000    0.03923    0.03717 =
         0.05643    0.00643    0.00756    0.00135
S00K  6    0.661079    0.308054    0.646182    11.00000    0.06580    0.04424 =
         0.04159    0.00649    0.00334    0.01276
CS0A  4    0.302598    0.232124    0.466345    10.33330    0.06793    0.09340 =
         0.09781   -0.02226    0.00599   -0.02132
AFIX  66
C00P  1    0.512552    0.615458    0.738804    11.00000    0.04922    0.04324 =
         0.04319   -0.00197    0.01650    0.01603
AFIX  43
H00P  2    0.534479    0.596150    0.712863    11.00000   -1.20000
AFIX  65
C00U  1    0.533450    0.661729    0.765080    11.00000    0.04996    0.04166 =
         0.03862   -0.00211    0.02008    0.01271
C00S  1    0.501367    0.689980    0.803036    11.00000    0.05375    0.05049 =
         0.04758   -0.01100    0.02253    0.00506
AFIX  43
H00S  2    0.515650    0.721604    0.820994    11.00000   -1.20000
AFIX  65
C00R  1    0.448387    0.671960    0.814717    11.00000    0.05208    0.06047 =
         0.05789   -0.01750    0.03048    0.00075
AFIX  43
H00R  2    0.426460    0.691269    0.840659    11.00000   -1.20000
AFIX  65
C016  1    0.427488    0.625690    0.788442    11.00000    0.04569    0.05582 =
         0.05431   -0.02105    0.02921    0.00710
AFIX  43
H016  2    0.391278    0.613374    0.796426    11.00000   -1.20000
AFIX  65
C00T  1    0.459570    0.597438    0.750486    11.00000    0.04497    0.04649 =
         0.04451   -0.01102    0.01925    0.01097
AFIX  66
C00V  1    0.643482    0.411118    0.688917    11.00000    0.06184    0.06152 =
         0.04993    0.01068    0.01039    0.01818
AFIX  43
H00V  2    0.615327    0.414319    0.662017    11.00000   -1.20000
AFIX  65
C00Y  1    0.653223    0.454080    0.725352    11.00000    0.06184    0.06152 =
         0.04985    0.01056    0.01047    0.01827
C014  1    0.694418    0.449396    0.764711    11.00000    0.06203    0.06176 =
         0.05015    0.01040    0.01039    0.01827
AFIX  43
H014  2    0.701075    0.478759    0.789612    11.00000   -1.20000
AFIX  65
C01D  1    0.725872    0.401749    0.767636    11.00000    0.06212    0.06187 =
         0.05028    0.01048    0.01027    0.01827
AFIX  43
H01D  2    0.754027    0.398548    0.794537    11.00000   -1.20000
AFIX  65
C00W  1    0.716132    0.358787    0.731202    11.00000    0.06204    0.06180 =
         0.05025    0.01056    0.01033    0.01838
AFIX  43
H00W  2    0.737629    0.326223    0.733202    11.00000   -1.20000
AFIX  65
C012  1    0.674937    0.363470    0.691843    11.00000    0.06186    0.06163 =
         0.05007    0.01066    0.01046    0.01824
AFIX  66
C00Z  1    0.667865    0.393941    0.412763    11.00000    0.04054    0.03019 =
         0.03793   -0.00080   -0.00386    0.01141
AFIX  43
H00Z  2    0.645641    0.407905    0.441705    11.00000   -1.20000
AFIX  65
C018  1    0.681042    0.338337    0.411121    11.00000    0.06145    0.05343 =
         0.03849    0.00036    0.01390    0.01909
C00O  1    0.713559    0.317906    0.368774    11.00000    0.05939    0.05667 =
         0.03777   -0.00141    0.02863    0.00240
AFIX  43
H00O  2    0.722565    0.279903    0.367653    11.00000   -1.20000
AFIX  65
C00X  1    0.732900    0.353078    0.328069    11.00000    0.07077    0.06821 =
         0.03567   -0.00911    0.00523    0.02373
AFIX  43
H00X  2    0.755125    0.339113    0.299127    11.00000   -1.20000
AFIX  65
C019  1    0.719724    0.408682    0.329710    11.00000    0.06384    0.05847 =
         0.05358   -0.00557   -0.00397    0.00932
AFIX  43
H019  2    0.732943    0.432720    0.301889    11.00000   -1.20000
AFIX  65
C010  1    0.687206    0.429114    0.372056    11.00000    0.05215    0.02829 =
         0.04731    0.01412    0.00745    0.00896
AFIX  66
C017  1    0.439659    0.281314    0.559443    11.00000    0.04322    0.05037 =
         0.06560   -0.00082    0.01721    0.00252
C00Q  1    0.426414    0.330487    0.533469    11.00000    0.05209    0.04275 =
         0.05126    0.00661    0.01654    0.00327
AFIX  43
H00Q  2    0.453064    0.348785    0.511525    11.00000   -1.20000
AFIX  65
C013  1    0.374177    0.352887    0.539601    11.00000    0.05808    0.03636 =
         0.07950    0.00995    0.02503    0.00021
C015  1    0.335183    0.326114    0.571707    11.00000    0.04668    0.05618 =
         0.08671    0.03730    0.00600    0.00887
AFIX  43
H015  2    0.299482    0.341423    0.575898    11.00000   -1.20000
AFIX  65
C3    1    0.348427    0.276940    0.597682    11.00000    0.05442    0.07184 =
         0.14930    0.07154    0.01367   -0.01802
AFIX  43
H3    2    0.321777    0.258642    0.619625    11.00000   -1.20000
AFIX  65
C4    1    0.400665    0.254540    0.591551    11.00000    0.05046    0.05616 =
         0.07821    0.04073    0.02450    0.01444
AFIX  43
H4    2    0.409716    0.220932    0.609303    11.00000   -1.20000
AFIX   0
S1    6    0.467502    0.445621    0.855343    11.00000    0.15769    0.23815 =
         0.16749   -0.01008    0.07350   -0.03929
C2    1    0.461203    0.413271    0.913859    11.00000    0.15513    0.23427 =
         0.15847   -0.00624    0.07071   -0.04073
AFIX  23
H2A   2    0.495464    0.392592    0.921367    11.00000   -1.20000
H2B   2    0.456340    0.440566    0.943678    11.00000   -1.20000
AFIX   0
C0AA  1    0.414976    0.375318    0.914405    11.00000    0.15257    0.23259 =
         0.15412   -0.00259    0.07594   -0.04422
AFIX  23
H0AA  2    0.426750    0.338042    0.925793    11.00000   -1.20000
H0AB  2    0.385678    0.388266    0.939542    11.00000   -1.20000
AFIX   0
O5    5    0.451791    0.506565    0.865231    11.00000    0.17666    0.23160 =
         0.18956   -0.02631    0.06491    0.00598
C6    1    0.396933    0.375563    0.859614    11.00000    0.15036    0.23020 =
         0.15279   -0.00308    0.07998   -0.04738
AFIX  23
H6A   2    0.357985    0.363696    0.859454    11.00000   -1.20000
H6B   2    0.418130    0.347155    0.839575    11.00000   -1.20000
AFIX   0
C12   1    0.400709    0.429683    0.826006    11.00000    0.15357    0.23144 =
         0.15827   -0.00599    0.07445   -0.04451
AFIX  23
H12A  2    0.371915    0.456777    0.835736    11.00000   -1.20000
H12B  2    0.401773    0.423655    0.785752    11.00000   -1.20000
AFIX   0
O13   5    0.515129    0.430948    0.827946    11.00000    0.16610    0.24303 =
         0.17688   -0.00828    0.07120   -0.03761
HKLF 4


REM  1_a.res in P2(1)3
REM R1 =  0.0645 for    6919 Fo > 4sig(Fo)  and  0.0930 for all    9000 data
REM    404 parameters refined using    117 restraints

END

WGHT      0.1087    143.3990

REM Highest difference peak  1.129,  deepest hole -1.183,  1-sigma level  0.235
Q1    1   0.5819  0.5819  0.5819  10.33333  0.05    1.13
Q2    1   0.6547  0.6546  0.6547  10.33333  0.05    1.12
Q3    1   0.3055  0.2305  0.3998  11.00000  0.05    0.96
Q4    1   0.5968  0.4032  0.9032  10.33333  0.05    0.95
Q5    1   0.6589  0.3825  0.7889  11.00000  0.05    0.91
Q6    1   0.4084  0.4419  0.4807  11.00000  0.05    0.90
Q7    1   0.4812  0.4235  0.9011  11.00000  0.05    0.90
Q8    1   0.3987  0.3971  0.9772  11.00000  0.05    0.88
Q9    1   0.4029  0.4813  0.8722  11.00000  0.05    0.88
Q10   1   0.6823  0.7035  0.6624  11.00000  0.05    0.86
Q11   1   0.5171  0.3608  0.9005  11.00000  0.05    0.85
Q12   1   0.6600  0.5044  0.4373  11.00000  0.05    0.84
Q13   1   0.4715  0.3803  0.8394  11.00000  0.05    0.83
Q14   1   0.5204  0.4997  0.6403  11.00000  0.05    0.83
Q15   1   0.4363  0.4442  0.9469  11.00000  0.05    0.82
Q16   1   0.5785  0.2746  0.5556  11.00000  0.05    0.79
Q17   1   0.7027  0.3196  0.8009  11.00000  0.05    0.79
Q18   1   0.6736  0.3625  0.8030  11.00000  0.05    0.78
Q19   1   0.4573  0.6414  0.8272  11.00000  0.05    0.77
Q20   1   0.4462  0.7598  0.8360  11.00000  0.05    0.76
;
_shelx_res_checksum                71536
_shelx_hkl_file
;
 -16 -15 -14   58.62    6.37
 -16 -15 -13   51.18    6.60
 -16 -15 -12   16.73    6.17
 -15 -15 -17   45.15    5.15
 -14 -16 -14   15.79    5.77
 -14 -16 -13  138.88    6.99
 -14 -16 -12   23.54    6.30
 -14 -12 -23    0.21    4.00
 -13 -16 -16  152.39    6.62
 -13 -16 -15   58.11    7.36
 -13 -16 -10   29.68    6.59
 -12 -16  -9   12.83    6.71
 -11 -15 -20   -0.61    4.92
 -11 -15  -6   97.20    7.47
 -11 -12 -24    9.52    4.12
 -11 -11 -25   20.33    4.08
 -10 -16 -18   16.77    5.97
 -10 -16  -8  128.71    8.20
 -10 -15 -20   46.35    5.54
 -10 -14 -22   -1.80    4.67
 -10 -13 -23   34.95    5.00
 -10 -11 -25    3.45    3.95
  -9 -16 -18   18.65    6.14
  -9 -16  -8  278.13    9.11
  -9 -15 -20   10.37    5.66
  -9 -14 -22    7.14    5.09
  -9 -14  -4   73.44    6.16
  -9 -13 -23   16.19    5.93
  -9 -11 -25   20.99    4.98
  -8 -16 -18   69.63    6.71
  -8 -16  -8  146.06    8.22
  -8 -15 -20   20.82    5.93
  -8 -14 -22   30.32    5.38
  -8 -14  -4  190.61    6.54
  -8 -11 -25    0.29    4.21
  -7 -16 -17   61.56    7.16
  -7 -15 -20   60.50    6.37
  -7 -13 -23    9.69    5.36
  -7 -12 -24   18.80    4.93
  -7 -11 -25    9.43    4.57
  -5 -16 -16   34.06    7.44
  -5 -15 -19   39.48    6.85
  -5 -15  -7  146.12    7.39
  -5 -14 -21   37.17    6.17
  -5 -14  -5   43.72    5.64
  -5  -7 -27   20.29    4.01
  -4 -16 -14  137.00    7.85
  -4 -16 -13   22.06    6.91
  -4 -16 -12  127.21    7.72
  -4 -16 -11   37.11    6.95
  -4 -15 -18    8.26    7.02
  -4 -13 -22    2.22    5.62
  -4 -13  -4   13.45    4.68
  -4 -12 -23    7.18    5.21
  -4 -11 -24    2.89    4.89
  -4  -6 -27   -7.11    4.28
  -3 -15 -17  160.60    8.39
  -3 -15  -9  479.65    9.19
  -3  -9 -25   21.60    5.53
  -2 -15 -15  164.78    8.15
  -2 -15 -14   22.60    7.10
  -2 -15 -11  140.91    7.85
  -2 -14  -7  228.24    7.15
  -2 -12 -22   11.72    5.78
  -1 -14 -17   66.92    7.38
  -1 -14  -9  128.95    7.01
  -1  -9 -24   54.20    5.39
  -1  -7 -25   11.80    5.20
   0 -14 -14   42.58    7.11
   0 -14 -13  107.93    7.46
   0 -14 -12  593.94   10.23
   0 -14 -11  408.80    9.03
   0 -13  -8   14.28    5.57
   0 -12 -20   31.30    6.74
   0 -12  -6   43.84    4.70
   0  -9 -23   11.31    6.53
   1 -13 -16   33.72    7.42
   1 -13 -15   53.65    7.63
   1 -13 -10   24.33    6.32
   1 -12 -18   36.53    7.19
   1  -9 -22    8.82    7.06
   1  -6 -24   65.53    5.97
   2 -12 -16    5.04    6.62
   2 -12 -15   14.99    6.74
   2 -12 -10   43.63    6.07
   2 -10 -20   53.93    6.73
   2  -9 -21    4.98    6.05
   2  -6 -23    8.85    6.04
   3 -11 -16   51.66    7.20
   3 -11 -15   73.79    7.21
   3 -11 -11   10.95    6.09
   3 -11 -10    3.46    5.62
   3 -10  -8  186.35    5.65
   4 -10 -13  170.03    7.26
   4 -10 -12   23.34    5.71
   4  -9 -17  156.68    7.89
   4  -9  -9  118.99    5.30
   4  -5 -21   12.56    4.97
   5  -6 -18   53.35    7.15
   5  -5 -19   40.00    5.52
   6  -6 -14  162.22    6.14
   6  -6 -13  525.47    7.85
   6  -6 -12   23.49    4.45
   6  -5 -16   62.55    5.46
 -17 -14 -16   26.56    4.48
 -17 -13 -19    7.21    4.04
 -16 -13 -20    7.90    4.20
 -15 -15 -16   40.67    5.57
 -15 -15 -10   76.08    7.24
 -15 -14 -19   23.19    4.57
 -13 -16 -14    3.32    6.64
 -13 -16 -13  121.62    7.16
 -13 -16 -12   89.46    7.09
 -13 -16 -11   13.29    6.46
 -12 -16 -16   19.83    6.23
 -12 -16 -15   24.47    7.70
 -12 -16 -10    5.08    6.77
 -12 -15 -19   21.28    5.72
 -12 -15  -7   86.17    8.48
 -12 -14 -21    0.13    4.89
 -11 -16  -9   35.05    7.17
 -11 -14 -21   16.13    5.90
 -10 -16 -17   46.66    6.72
 -10 -16  -9   50.31    7.59
 -10 -12 -24    6.96    4.36
  -9 -16 -17   33.71    6.99
  -9 -16  -9  164.41    8.57
  -9 -15  -6  274.90    8.57
  -9 -12 -24    7.45    4.73
  -8 -16 -17   -1.00    6.59
  -8 -16  -9  139.64    7.93
  -8 -15  -6   63.27    7.21
  -8 -12 -24    3.60    4.57
  -7 -16 -16    0.74    6.95
  -7 -16  -9   32.83    7.05
  -7 -14 -21   -5.44    5.70
  -6 -16 -16   10.05    7.30
  -6 -16 -15   83.34    7.39
  -6 -15 -19  189.59    7.91
  -6 -15  -7   46.22    6.82
  -6 -14 -21   18.21    6.03
  -6 -14  -5  386.08    8.78
  -6  -7 -27    5.97    3.81
  -5 -16 -15   53.83    7.72
  -5 -16 -14    7.39    7.28
  -5 -16 -13   16.27    6.90
  -5 -16 -12   34.89    7.02
  -5 -15 -18    3.98    7.00
  -5 -12 -23    9.52    6.42
  -5 -11 -24    8.03    5.70
  -5 -10 -25   12.12    4.86
  -4 -15 -17   56.63    7.68
  -4 -14 -20  110.30    7.28
  -4 -14  -6   31.91    5.48
  -4  -8 -26    9.43    4.21
  -3 -15 -16    5.39    6.90
  -3 -15 -10  286.91    8.32
  -3 -14 -19   -3.49    6.89
  -3 -14  -7   13.92    5.91
  -3 -13 -21  129.35    7.13
  -3 -12 -22   15.03    5.96
  -3  -7 -26    6.90    4.23
  -3  -4 -27   30.83    4.50
  -2 -15 -13  133.40    8.24
  -2 -15 -12  139.38    6.60
  -2 -14 -18   47.04    7.53
  -2 -14  -8   35.01    6.14
  -2 -13 -20   39.42    6.91
  -2 -13  -6   29.54    5.25
  -2  -8 -25   19.69    4.69
  -2  -6 -26   18.26    4.10
  -1 -14 -16   -3.42    7.39
  -1 -14 -15   63.67    7.49
  -1 -14 -10   92.72    6.91
  -1 -13  -7   43.13    5.62
  -1  -4 -26   22.18    4.71
   0 -13 -17   51.82    7.17
   0 -13  -9   94.67    6.48
   0 -12 -19  137.53    7.46
   0  -7 -24   11.11    5.88
   0  -5 -25    4.83    5.02
   1 -13 -14  167.62    7.92
   1 -13 -13  122.41    7.43
   1 -13 -12  281.23    8.32
   1 -12  -8   11.08    4.82
   2 -12 -12  216.67    7.61
   2 -12 -11   12.77    6.28
   2 -11  -8   33.43    4.71
   2  -7 -22  101.27    7.43
   3 -11 -13  139.44    7.09
   3 -10  -9   86.33    5.43
   3  -9 -19   13.51    6.37
   3  -8 -20   17.52    6.56
   3  -7 -21   50.41    6.09
   3  -5 -22   50.39    6.21
   4  -9 -16   31.27    7.03
   4  -9 -10   17.16    4.69
   4  -8 -18    7.08    6.42
   4  -7 -19   96.68    6.79
   4  -6 -20   70.58    6.13
   4  -4 -21   10.13    5.74
   5  -8 -12  115.13    5.67
   5  -7 -16  187.90    7.43
   5  -4 -19   28.71    6.07
   6  -5 -15  180.46    6.15
   6  -5 -14   33.50    5.51
   6  -4 -16    1.87    4.51
 -17 -14 -15   26.34    4.79
 -16 -14 -17   12.01    5.55
 -16 -12 -21   28.45    4.91
 -15 -15 -15   64.41    6.04
 -15 -15 -14   43.24    7.13
 -15 -15 -11   14.28    7.25
 -14 -15 -17   24.29    5.48
 -14 -15  -9   70.92    6.75
 -14 -13 -21   -9.99    4.44
 -13 -15  -8  289.12    8.76
 -13 -14 -20    3.82    4.85
 -13 -12 -23    7.44    4.35
 -13 -11 -24   19.55    4.21
 -12 -16 -14   35.12    6.81
 -12 -16 -13    4.66    6.65
 -12 -16 -12   54.43    7.24
 -12 -16 -11   79.60    7.53
 -12 -13 -22   16.27    4.81
 -12 -10 -25   15.44    4.14
 -11 -16 -10  135.92    8.15
 -11 -15 -19   13.02    5.63
 -11  -9 -26   26.32    4.50
 -10 -16 -10   -4.62    6.98
 -10 -15 -19   14.60    6.18
 -10 -14 -21   -3.06    5.19
 -10  -9 -26    4.33    4.10
  -9 -16 -16   66.64    7.37
  -9 -16 -10  195.09    8.28
  -9 -15 -19    2.82    6.10
  -9 -14 -21   30.39    6.02
  -9  -9 -26   -2.07    4.71
  -8 -16 -16  -14.21    6.87
  -8 -16 -15   33.86    7.29
  -8 -15 -19   12.48    6.47
  -8 -14 -21   -2.64    5.59
  -8  -9 -26    4.41    4.21
  -7 -16 -15   78.76    7.21
  -7 -16 -14   21.47    7.41
  -7 -15 -19   44.72    6.97
  -7 -14  -5   -4.23    5.77
  -7 -13 -22    1.27    6.63
  -7  -9 -26   11.86    4.33
  -6 -16 -14   26.69    6.91
  -6 -16 -13   27.77    7.42
  -6 -16 -12   51.69    7.40
  -6 -15 -18   66.97    7.53
  -6 -13 -22   18.01    5.84
  -6 -12 -23   33.79    5.55
  -6 -11 -24    7.76    5.81
  -6 -10 -25   21.65    4.91
  -5 -15 -17   51.01    7.70
  -5 -14 -20   39.99    6.84
  -5 -13  -4   40.70    5.01
  -5  -6 -27    9.51    4.04
  -4 -15  -9   77.55    6.88
  -4 -14 -19   -6.28    6.87
  -4 -13 -21   12.90    6.42
  -3 -15 -15   14.09    7.57
  -3 -15 -14   18.72    7.17
  -3 -15 -13   14.03    7.02
  -3 -15 -12  111.96    7.67
  -3 -15 -11  314.15    8.76
  -3 -14 -18  193.94    8.13
  -3 -13 -20   15.22    6.90
  -3 -11 -23    2.67    5.57
  -3  -3 -27   16.87    4.35
  -2 -14 -17    4.00    7.46
  -2 -13 -19   21.50    7.22
  -2  -9 -24  109.09    5.99
  -2  -5 -26    1.31    4.71
  -1 -14 -14   73.23    7.85
  -1 -14 -13   32.88    7.01
  -1 -14 -12   65.97    7.29
  -1 -14 -11  504.73    9.63
  -1 -13 -18   39.02    7.51
  -1 -13  -8   98.69    6.03
  -1  -8 -24   45.78    5.45
  -1  -6 -25   34.15    5.44
  -1  -3 -26   -1.28    4.50
   0 -13 -16   47.84    7.27
   0 -13 -10   79.67    6.81
   0 -11 -20   -3.76    7.04
   0  -4 -25   12.37    4.86
   1 -12 -17   19.11    6.92
   1 -12 -16   84.92    7.53
   1 -12  -9  136.14    6.45
   1 -11 -19    0.14    6.70
   1 -11  -7  443.58    6.94
   1  -7 -23   38.73    5.60
   1  -5 -24   23.82    4.87
   2 -11 -17   54.96    7.31
   2 -11  -9   90.73    5.48
   2  -9 -20   57.10    6.91
   2  -8 -21  225.32    7.66
   2  -5 -23   65.34    5.57
   3 -10 -10   29.77    5.41
   3  -9 -18  200.88    8.27
   3  -6 -21   57.85    7.07
   3  -4 -22    0.46    5.59
   4  -9 -11   90.42    6.00
   4  -8 -17  145.99    7.55
   4  -5 -20   76.95    6.87
   5  -7 -15    9.23    5.88
   5  -7 -11   75.63    5.05
   5  -6 -17   93.53    6.82
   5  -5 -18    7.78    5.61
   6  -5 -13  196.19    5.59
   6  -4 -15   28.43    4.52
 -18 -13 -16   33.27    4.46
 -17 -14 -14  -11.41    4.80
 -17 -14 -13   58.78    5.61
 -17 -13 -18   79.24    4.79
 -16 -13 -19    8.89    4.38
 -15 -15 -13   54.95    6.45
 -15 -15 -12   86.36    6.67
 -15 -14 -18    5.27    4.94
 -14 -15 -16   33.89    5.89
 -14 -15 -10   10.49    7.64
 -14 -12 -22   20.18    5.44
 -13 -15 -17   37.99    6.09
 -13 -15  -9   60.83    8.60
 -12 -15  -8  287.36   10.14
 -12 -14 -20    4.66    5.51
 -12 -12 -23   25.16    4.70
 -12 -11 -24   16.55    4.57
 -11 -16 -14   -8.14    6.92
 -11 -16 -13   43.29    7.42
 -11 -16 -12   -9.91    7.13
 -11 -15 -18   -8.64    6.06
 -11 -13 -22   31.83    5.11
 -11 -10 -25    7.50    4.17
 -10 -16 -13  134.89    8.09
 -10 -16 -12   17.59    7.46
 -10 -16 -11   32.23    7.49
 -10 -15 -18   18.40    6.35
 -10 -15  -7  388.32    9.49
 -10 -14  -5  670.08   10.37
 -10 -13 -22   -3.19    5.20
 -10 -10 -25   -5.26    5.07
  -9 -16 -15    6.12    7.51
  -9 -16 -12   31.70    7.64
  -9 -16 -11    5.82    7.15
  -9 -15 -18   27.02    8.01
  -9 -15  -7    4.41    7.10
  -9 -14  -5  167.86    7.45
  -9 -10 -25    1.06    5.27
  -8 -16 -14   38.07    7.97
  -8 -15 -18   41.80    7.08
  -8 -14  -5  877.15   10.89
  -8 -13 -22   22.65    5.68
  -8 -10 -25   34.87    4.80
  -7 -16 -13   89.44    7.76
  -7 -14 -20  107.45    7.20
  -7 -12 -23   13.28    5.38
  -7 -11 -24   35.07    5.10
  -7 -10 -25   13.38    4.85
  -6 -15 -17   94.81    8.08
  -6 -15  -8   11.45    6.96
  -6 -14 -20   28.15    6.71
  -6 -13  -4  222.03    6.28
  -6  -6 -27   17.42    4.80
  -5 -15 -16   24.01    7.78
  -5 -14  -6   40.69    5.84
  -4 -15 -15   -4.93    7.57
  -4 -15 -12   32.94    7.16
  -4 -15 -11  116.47    7.53
  -4 -15 -10   37.08    6.77
  -4 -13  -5   63.92    5.35
  -4 -12 -22    3.06    5.92
  -4 -11 -23   -0.17    5.48
  -4 -10 -24   43.64    5.86
  -4  -7 -26   25.67    4.47
  -4  -4 -27   13.35    4.57
  -3 -14 -17    7.46    7.01
  -3 -14  -8   89.56    6.59
  -3 -12 -21   -0.93    6.39
  -3  -8 -25   67.64    5.22
  -3  -6 -26   23.70    4.41
  -2 -14 -16  187.19    8.40
  -2 -14 -15   90.96    7.79
  -2 -14 -10  214.77    7.63
  -2 -13  -7   15.64    5.14
  -2  -7 -25   41.52    5.23
  -1 -13 -17   34.06    7.19
  -1 -12 -19    1.38    6.59
  -1 -12  -6  379.00    6.88
  -1 -11 -21    7.31    6.19
   0 -13 -15   57.86    7.81
   0 -13 -14   -5.74    6.76
   0 -13 -13   -9.30    6.59
   0 -13 -12    3.76    6.46
   0 -13 -11   30.29    6.37
   0 -12 -18   -4.14    6.60
   0 -12  -8   10.91    5.17
   0  -6 -24   -4.51    5.70
   1 -12 -15  147.92    7.89
   1 -12 -11  114.80    7.02
   1 -11 -18   43.49    7.50
   1  -9 -21   22.76    6.42
   1  -8 -22   11.34    5.90
   1  -4 -24    2.39    5.30
   2 -11 -15   91.81    7.26
   2 -11 -10  195.19    6.74
   2  -6 -22   -2.66    6.62
   2  -4 -23  173.80    6.69
   3 -10 -14  303.17    8.22
   3 -10 -13  120.53    7.18
   3 -10 -12   79.39    6.57
   3 -10 -11   72.48    5.82
   3  -8 -19  213.46    7.96
   4  -8 -16  146.30    7.56
   4  -6 -19   11.29    6.03
   5  -7 -14    4.79    5.55
   5  -6 -16   23.01    5.81
   5  -4 -18  150.80    7.23
   6  -4 -14   27.71    4.13
 -18 -13 -15   60.30    4.81
 -18 -13 -14   14.95    5.45
 -18 -12 -18    0.56    4.76
 -17 -13 -17   -7.71    5.26
 -16 -14 -16   43.56    5.49
 -16 -14 -15   37.58    6.60
 -14 -15 -15   51.37    6.64
 -14 -15 -14   66.44    7.04
 -14 -15 -13  199.45    9.16
 -14 -15 -12   94.81    8.38
 -14 -15 -11    5.04    6.31
 -14 -11 -23   38.68    4.73
 -14 -10 -24   -4.99    4.08
 -13 -15 -16   21.00    6.40
 -13 -13 -21   35.08    5.32
 -13  -9 -25   -6.48    4.72
 -12 -13 -21   16.59    6.07
 -11 -15  -8  124.17    8.21
 -11 -11 -24    9.66    4.54
 -10 -15  -8   42.43    8.85
 -10 -12 -23   37.21    5.45
  -9 -15  -8   -3.62    8.72
  -9 -14 -20   51.06    6.47
  -9 -12 -23   25.86    5.27
  -9 -11 -24    6.38    5.05
  -8 -15 -17    5.74    7.06
  -8 -15  -8   77.24    7.71
  -8 -14 -20   -0.02    6.42
  -8 -12 -23    9.07    5.39
  -8 -11 -24   11.29    5.00
  -7 -15 -17   36.02    7.08
  -7 -13  -4  163.16    6.04
  -6 -15 -16  220.48    8.62
  -6 -14  -6  178.64    7.13
  -6 -13 -21   -5.45    6.29
  -5 -15 -15  146.01    8.12
  -5 -15 -14   14.63    7.11
  -5 -15 -11  196.54    8.14
  -5 -14  -7  178.30    7.17
  -5 -12 -22    0.53    6.03
  -5 -11 -23    1.32    5.60
  -5 -10 -24    1.23    5.18
  -5  -5 -27    1.21    4.05
  -4 -15 -13   -6.80    7.31
  -4 -14 -18   37.48    7.58
  -4 -13 -20    9.07    6.92
  -3 -14 -16   86.79    8.17
  -3 -14  -9   78.40    6.81
  -3 -13 -19   40.76    7.13
  -3 -10 -23    0.95    5.86
  -2 -14 -14   26.84    7.68
  -2 -14 -13   42.71    7.62
  -2 -14 -12  460.22    9.93
  -2 -14 -11   80.88    7.05
  -2 -13 -18   14.83    7.04
  -2 -12 -20   63.45    7.27
  -2  -4 -26    2.07    4.12
  -1 -13 -16   29.72    7.30
  -1 -13 -10   28.48    6.50
  -1 -13  -9   42.46    6.04
  -1  -7 -24   62.55    5.63
  -1  -5 -25    0.44    5.22
   0 -12 -17   27.83    7.00
   0 -11 -19  179.73    7.87
   0  -3 -25    1.77    4.17
   1 -12 -14   26.79    6.79
   1 -12 -12   16.76    6.27
   1 -11 -17    3.38    6.68
   1 -11  -8   48.82    4.92
   1  -6 -23   90.41    5.95
   1  -3 -24   -1.96    5.08
   2 -11 -14    0.83    6.35
   2 -11 -13   78.79    6.52
   2 -11 -12   39.81    6.34
   2 -11 -11   28.75    4.19
   2  -8 -20   25.27    6.62
   2  -7 -21    2.10    5.96
   2  -3 -23   23.99    5.36
   3  -8 -18   70.96    8.24
   3  -5 -21   92.07    6.14
   4  -7 -17  330.62    8.54
   4  -4 -20    2.66    5.43
   5  -6 -15   37.84    5.79
   5  -5 -17   18.75    5.60
 -17 -12 -19   31.91    4.70
 -16 -14 -14   14.25    5.63
 -16 -14 -13  -10.85    6.81
 -16 -14 -12   18.72    7.08
 -16 -14 -11    1.09    5.74
 -16 -13 -18   60.39    5.39
 -16 -12 -20   31.09    4.66
 -15 -14 -16   61.91    7.22
 -15 -14  -9   59.49    7.80
 -15 -11 -22   18.26    5.32
 -13 -15 -15   44.45    6.97
 -13 -15 -14   37.66    7.01
 -13 -15 -12   99.87    9.19
 -13 -15 -10  124.05    7.74
 -13 -14  -7    1.83    7.96
 -13 -12 -22   49.72    5.39
 -13 -11 -23    2.57    4.51
 -13 -10 -24   11.87    4.31
 -12 -15 -10   93.37    9.27
 -12 -15  -9   64.47    7.66
 -12 -14 -19   18.53    5.98
 -11 -15  -9   41.09    7.66
 -11 -14  -6  481.51    9.86
 -11 -13 -21   -5.28    5.38
 -11  -8 -26   -4.05    4.17
 -10 -15 -17  -10.45    6.55
 -10 -15  -9  132.64    9.71
 -10 -14  -6   77.28    8.58
 -10 -13 -21   -1.48    5.70
 -10 -13  -4  155.49    6.74
 -10  -8 -26    1.19    4.21
  -9 -15 -17   14.34    7.08
  -9 -14  -6 1202.94   13.54
  -9 -13 -21   12.17    6.04
  -9  -8 -26   35.43    4.66
  -8 -15 -16   98.40    7.97
  -8 -14 -19   89.41    7.53
  -8 -14  -6   77.59    7.06
  -8 -13 -21    4.20    6.21
  -8 -13  -4   40.23    5.20
  -8  -8 -26   31.40    4.70
  -7 -15 -16    3.47    7.09
  -7 -15  -9   12.52    6.85
  -7 -14 -19   23.74    7.18
  -7 -13 -21   55.16    6.72
  -7  -9 -25   42.24    6.20
  -6 -15 -15   52.49    7.50
  -6 -15 -14   93.75    7.68
  -6 -15 -11   47.81    7.45
  -6 -14  -7  107.44    7.94
  -6 -12 -22   31.70    6.29
  -6 -10 -24   15.55    5.22
  -6  -9 -25   35.11    5.06
  -5 -15 -13  122.21    7.87
  -5 -15 -12  133.39    7.82
  -5 -14 -18  163.42    8.45
  -5 -13 -20   12.88    7.00
  -5  -4 -27    7.04    4.67
  -4 -13 -19   27.21    7.03
  -4 -12 -21   -7.04    6.56
  -4  -6 -26   25.34    4.72
  -4  -3 -27   12.37    4.67
  -3 -14 -15   25.21    7.36
  -3 -14 -11   45.58    6.92
  -3 -14 -10  185.84    7.37
  -3 -13 -18   11.92    7.07
  -3 -13  -7   19.73    5.49
  -3 -12 -20   -0.75    7.00
  -3  -7 -25   82.05    5.46
  -3  -5 -26   20.14    4.57
  -2 -13 -17   52.30    7.86
  -2 -13  -8   25.78    5.83
  -2 -12 -19   30.07    7.41
  -2 -12  -6  280.72    6.13
  -2 -10 -22    5.20    6.85
  -2  -6 -25    2.18    4.99
  -1 -13 -14  162.99    7.99
  -1 -13 -13  129.56    7.70
  -1 -13 -12  269.50    8.31
  -1 -13 -11  285.56    8.05
  -1 -12 -18   49.37    7.16
  -1 -12  -7   21.36    3.79
  -1 -11 -20   28.74    6.57
  -1 -10 -21   69.35    7.45
   0 -12 -16   -1.07    6.96
   0 -12 -10   49.18    6.10
   0 -12  -9   74.31    5.62
   0 -11 -18    0.59    7.15
   0 -11  -7  138.68    5.48
   0  -8 -22    1.85    6.19
   0  -7 -23   30.90    5.67
   0  -5 -24   10.71    5.02
   1 -11 -16    4.51    6.72
   1 -11  -9   41.24    5.01
   1  -8 -21   30.42    6.58
   1  -7 -22   13.74    5.93
   1  -5 -23   70.98    6.69
   2 -10 -16   32.30    7.05
   2 -10  -9   84.72    5.14
   2  -5 -22   75.79    5.92
   3  -9 -10   42.44    5.07
   3  -7 -19   34.07    6.71
   3  -6 -20    7.43    5.98
   4  -6 -18   27.30    6.16
   4  -5 -19   69.65    6.22
   4  -3 -20   34.89    6.26
   5  -6 -13   80.59    5.32
   5  -6 -12  202.41    5.88
   5  -5 -16   93.95    6.02
   5  -4 -17   17.90    6.15
   5  -3 -18   18.30    5.16
 -18 -12 -17   56.28    5.48
 -18 -11 -19   96.08    5.45
 -17 -13 -16   36.47    5.24
 -15 -14 -15   51.51    7.73
 -15 -14 -10   73.15    7.90
 -15 -10 -23   13.61    4.42
 -14 -14 -17    6.97    5.92
 -14 -14  -8   47.47    6.68
 -14 -12 -21   11.36    5.19
 -13 -15 -13   38.58    7.08
 -13 -13 -20   39.75    5.62
 -12 -15 -15   77.74    7.42
 -12 -15 -14   47.17    7.65
 -12 -15 -13   -9.02    8.65
 -12 -15 -12   64.06    9.28
 -12 -14 -18   41.13    6.71
 -12 -14  -7  152.65    9.28
 -12 -12 -22   17.22    5.14
 -12 -11 -23   30.03    5.19
 -12 -10 -24   -5.18    4.46
 -11 -15 -10    1.42    7.36
 -11 -12 -22   15.18    5.54
 -11  -9 -25    5.50    4.47
 -10 -15 -16    9.39    7.44
 -10 -12 -22    9.56    5.57
 -10  -9 -25   23.16    5.61
  -9 -15 -16   85.81    7.87
  -9 -15 -15    3.75    7.12
  -9 -15  -9   76.62    7.50
  -9 -14 -19   67.97    7.16
  -9 -12 -22    8.31    5.79
  -8 -15 -15   78.46    7.98
  -8 -15 -10  104.64    7.83
  -8  -9 -25   39.73    4.94
  -7 -15 -15   72.99    8.02
  -7 -15 -14    8.92    7.59
  -7 -15 -13   28.83    7.15
  -7 -15 -12    9.55    7.44
  -7 -14 -18   44.50    7.65
  -7 -12 -22    7.56    6.09
  -7 -11 -23   49.55    6.07
  -7 -10 -24   30.16    5.41
  -6 -15 -13   19.53    7.70
  -6 -15 -12   38.20    7.83
  -6 -14 -18   20.49    7.58
  -6 -13 -20   35.10    7.12
  -6 -13  -5   80.68    5.54
  -5 -14 -17   43.29    7.85
  -4 -14 -16  113.55    8.47
  -4 -14 -15  165.09    8.82
  -4 -14  -9   83.08    7.00
  -4 -11 -22   10.16    6.23
  -4 -10 -23   18.70    5.85
  -4  -2 -27   36.35    4.74
  -3 -14 -13   14.79    7.07
  -3 -14 -12  332.62    8.95
  -3 -13 -17   43.14    7.97
  -3 -11 -21   11.45    6.25
  -3  -4 -26  113.23    5.95
  -2 -13 -16   20.18    7.77
  -2 -13  -9  211.79    7.31
  -2 -11 -20    5.98    8.29
  -2  -7 -24  219.64    7.91
  -2  -2 -26    4.33    4.75
  -1 -12 -17   16.94    7.10
  -1 -12  -8    2.86    4.86
  -1 -11 -19   12.88    7.20
  -1  -4 -25   -7.04    4.32
   0 -12 -14   71.52    7.25
   0 -12 -13   -8.21    6.56
   0 -12 -12   55.50    6.66
   0 -12 -11  131.99    6.74
   1 -11 -15   12.78    6.70
   1 -11 -14   21.01    6.51
   1 -11 -10    2.93    5.51
   1 -10 -18   25.05    7.65
   2 -10 -14   85.05    6.82
   2 -10 -11  134.93    6.58
   2 -10 -10   34.74    5.14
   2  -8 -19   23.88    6.99
   2  -6 -21   10.95    6.10
   3  -9 -13  146.11    6.99
   3  -9 -12    4.57    5.53
   3  -9 -11  109.64    5.90
   4  -7 -15  340.49    8.21
   4  -6 -17   -4.23    7.15
   4  -4 -19   57.75    6.94
   5  -5 -15   -7.00    4.83
 -17 -13 -15   18.97    5.47
 -17 -13 -14   -1.01    6.29
 -17 -12 -18   19.60    4.90
 -16 -13 -17   -1.65    5.44
 -16 -10 -22   30.59    4.73
 -16  -9 -23    1.93    4.88
 -15 -14 -14   75.28    7.00
 -15 -14 -13   39.98    8.05
 -15 -14 -12   49.34    8.19
 -15 -14 -11   80.39    6.88
 -15 -13 -18   11.64    5.48
 -14 -11 -22    2.80    4.97
 -14 -10 -23   26.09    5.57
 -14  -9 -24    2.06    4.12
 -13 -14  -8   54.80    7.42
 -13 -12 -21   24.49    5.21
 -13  -8 -25   -7.56    4.91
 -12 -13 -20   19.46    5.74
 -12  -7 -26    3.47    4.39
 -11 -15 -13   28.39    7.81
 -11 -15 -12  174.68    8.75
 -11 -14 -18   58.09    6.88
 -11 -14  -7   85.25    7.69
 -11 -13 -20   46.15    6.44
 -11 -11 -23   11.19    5.08
 -11 -10 -24    0.98    4.65
 -10 -15 -12   92.60    8.42
 -10 -15 -11   89.56    8.33
 -10 -14 -18   -8.05    6.81
 -10 -14  -7  -14.19    8.26
 -10 -11 -23   29.24    5.59
 -10 -10 -24   -9.11    5.14
  -9 -15 -14   67.87    8.43
  -9 -15 -11    6.45    7.79
  -9 -14  -7  479.85    9.77
  -9 -13 -20  107.02    7.43
  -9 -10 -24   43.32    5.52
  -8 -15 -14  106.86    8.23
  -8 -15 -13   29.71    7.62
  -8 -14 -18   16.27    7.35
  -8 -14  -7  268.31    8.41
  -8 -13 -20   25.46    7.01
  -8 -13  -5  344.63    8.43
  -8 -11 -23   51.12    6.04
  -8 -10 -24    9.86    5.28
  -8  -5 -27   46.77    4.49
  -7 -14 -17  148.26   10.04
  -7 -13 -20   16.42    7.03
  -7 -13  -5   16.27    5.29
  -6 -14 -17    2.97    7.67
  -6 -12 -21   10.69    6.82
  -6  -8 -25   66.06    5.50
  -5 -14 -16  118.90    8.07
  -5 -14 -15   14.15    7.48
  -5 -14  -9  100.86    7.11
  -5 -13 -19   33.84    7.54
  -5 -11 -22    1.41    6.33
  -5 -10 -23   13.80    6.02
  -5  -9 -24   44.60    5.80
  -5  -6 -26   28.97    4.61
  -4 -14 -14  163.46    8.36
  -4 -14 -13   51.72    7.38
  -4 -14 -11  119.88    7.33
  -4  -7 -25   17.84    5.17
  -4  -5 -26    2.81    4.64
  -3 -13 -16   58.77    7.69
  -3 -12 -19    0.79    6.94
  -3 -10 -22   14.16    6.37
  -2 -13 -15    7.68    5.76
  -2 -13 -14   43.29    7.36
  -2 -13 -13  242.72    8.43
  -2 -13 -12   63.07    7.16
  -2 -13 -11   56.89    6.73
  -2 -13 -10  247.35    7.80
  -2 -12 -18    5.37    7.53
  -2 -12  -7    3.10    4.60
  -2 -10 -21  128.68    7.57
  -2  -5 -25   12.30    4.80
  -1 -12 -16   89.49    7.67
  -1 -12  -9  139.74    6.41
  -1 -10 -20  153.28    8.19
  -1  -3 -25    5.87    5.32
   0 -11 -17   28.88    7.58
   0 -11  -8   92.19    5.25
   0 -10 -19   49.56    7.72
   0  -7 -22   16.33    7.27
   0  -6 -23   -5.28    5.44
   0  -4 -24   38.63    5.23
   1 -11 -12   74.03    6.68
   1 -11 -11   55.54    4.41
   1 -10 -17   48.99    7.28
   1  -8 -20   96.10    7.47
   1  -7 -21    2.92    6.29
   1  -6 -22   90.07    6.51
   1  -4 -23   29.62    5.15
   2 -10 -13  235.70    7.84
   2  -4 -22   35.49    5.54
   3  -7 -18    4.30    6.08
   3  -6 -19   38.34    6.85
   3  -5 -20   33.84    6.17
   3  -3 -21    7.75    5.00
   4  -7 -14   25.27    5.29
   4  -7 -13  158.08    6.23
   4  -5 -18   22.62    5.93
   5  -5 -14   39.23    4.84
   5  -5 -13   66.07    4.76
   5  -4 -16   30.12    5.07
   5  -3 -17   73.86    5.32
 -18 -12 -16   30.30    4.93
 -18 -10 -20    4.89    4.29
 -17 -13 -13   18.47    6.04
 -17 -13 -12   33.87    5.88
 -15 -13 -17   76.38    7.53
 -15 -11 -21   81.74    6.57
 -14 -14 -15   59.28    7.24
 -14 -14 -14  350.03   10.30
 -14 -14 -10   -6.79    6.83
 -14 -12 -20   -5.30    6.36
 -13 -14 -16  128.83    7.71
 -13 -13 -19   12.75    6.14
 -13 -11 -22   13.09    5.07
 -13  -9 -24    5.59    5.43
 -12 -14  -8    9.78    7.31
 -12 -13 -19   -4.33    7.34
 -12 -12 -21   28.79    6.08
 -12  -8 -25   52.57    5.73
 -10 -14 -17   11.04    7.27
 -10 -13  -5  891.58   11.05
  -9 -14 -17    8.86    7.36
  -9 -13  -5   18.18    5.87
  -9  -7 -26    0.63    4.65
  -8 -14 -17   49.85    7.42
  -8 -14  -8  260.32    9.65
  -8 -12 -21   26.42    6.81
  -7 -14 -16   89.75    8.39
  -7 -14  -8  112.46    7.43
  -7 -13 -19   75.54    7.83
  -7 -12 -21   60.98    7.13
  -6 -14 -16   80.72    8.38
  -6 -14 -15    5.34    7.34
  -6 -13  -6  546.58    8.38
  -6 -11 -22   82.12    7.03
  -6 -10 -23   21.96    6.18
  -6  -9 -24   -5.84    5.67
  -5 -14 -13   23.20    7.28
  -5 -14 -12   23.89    7.46
  -5 -14 -11    2.35    6.64
  -5 -14 -10   37.33    6.67
  -5 -13 -18   83.07    8.18
  -5 -12 -20    1.51    6.77
  -5  -5 -26   -1.20    5.37
  -5  -2 -27    7.43    4.82
  -4 -13 -17   19.24    7.83
  -4 -13  -8   84.91    6.42
  -4 -12 -19   11.24    7.62
  -4 -10 -22   47.87    6.81
  -3 -13 -10   66.80    6.65
  -3 -13  -9   79.92    6.62
  -3 -12 -18   54.78    8.05
  -3 -11 -20    9.34    7.17
  -3  -7 -24   66.40    7.10
  -3  -3 -26   34.36    4.63
  -2 -12 -17  110.65    8.40
  -2 -12  -8   35.17    5.51
  -2 -11 -19   48.34    7.62
  -2  -4 -25   22.71    5.73
  -1 -12 -15  143.67    7.92
  -1 -12 -14   23.77    7.00
  -1 -12 -11  116.36    7.06
  -1 -12 -10  200.24    6.91
  -1 -11 -18   42.42    7.56
  -1  -5 -24   24.82    5.25
  -1  -2 -25   46.73    5.35
   0 -11 -16  -10.25    7.24
   0 -11 -15    7.30    6.82
   0 -10 -18   46.65    7.25
   0  -3 -24    9.85    5.64
   1 -10 -16   20.09    6.82
   1 -10  -9   75.70    5.12
   1  -3 -23   -2.61    5.63
   2  -7 -19   47.05    8.20
   2  -6 -20    2.71    7.44
   2  -5 -21   17.48    5.95
   2  -3 -22   79.38    6.57
   3  -7 -17  342.99    8.71
   3  -4 -20   -6.30    6.68
   3  -2 -21    7.44    5.87
   4  -5 -17   31.56    7.12
   4  -4 -18    0.55    6.55
   5  -4 -15    2.80    4.49
   5  -3 -16   36.88    5.58
 -19 -11 -16    6.50    4.53
 -18 -12 -14   33.76    6.42
 -18 -11 -18   14.12    4.73
 -18  -9 -21    6.15    4.24
 -17 -12 -17   71.42    5.80
 -17 -11 -19    7.17    5.68
 -16 -13 -15   24.42    6.08
 -16 -12 -18   21.72    6.72
 -15 -10 -22    8.58    4.95
 -15  -9 -23    3.98    4.57
 -15  -8 -24   -2.54    4.30
 -14 -14 -13   19.25    7.21
 -14 -14 -12   20.66    7.25
 -14 -14 -11   46.88    7.26
 -14  -7 -25    4.43    4.40
 -13 -14 -15  205.25    8.70
 -13 -14 -14   15.90    9.01
 -13 -14 -10  188.41    9.88
 -13 -12 -20   10.77    6.86
 -13 -10 -23   11.32    4.89
 -12 -14  -9   61.78    7.98
 -12 -13  -6   81.17    8.52
 -12 -11 -22    4.25    5.79
 -12 -10 -23   -3.52    5.09
 -12  -9 -24   24.08    5.16
 -12  -6 -26    0.29    5.23
 -11 -14 -16   63.85    8.20
 -11 -14  -8  258.69    8.97
 -11 -11 -22   17.88    5.79
 -11  -8 -25   58.22    5.21
 -10 -14 -16   73.23    7.94
 -10 -14  -8   13.72    7.19
 -10 -13 -19   20.88    7.03
 -10 -12 -21  102.92    7.02
 -10  -8 -25    4.50    4.74
  -9 -14 -16  116.61    8.31
  -9 -14  -8  217.09    8.55
  -9 -13 -19   33.54    7.40
  -9 -12 -21    9.90    6.58
  -9  -8 -25    6.42    4.80
  -8 -14 -16   18.97    7.34
  -8 -13 -19   25.81    7.39
  -8 -11 -22   55.81    6.76
  -8  -9 -24   -7.12    5.40
  -8  -8 -25   39.84    5.31
  -8  -4 -27   35.54    4.75
  -7 -14 -15    3.90    7.32
  -7 -13  -6  129.11    6.54
  -7 -11 -22   34.03    6.78
  -7  -9 -24  119.65    6.38
  -6 -14 -13   43.88    8.00
  -6 -14 -12   14.46    6.95
  -6 -14 -11   63.96    7.81
  -6 -13 -18   -2.58    7.58
  -6 -12 -20   53.90    7.10
  -6  -3 -27   27.64    4.34
  -5 -13 -17   37.64    8.03
  -5 -11 -21   33.82    6.81
  -5  -8 -24   12.46    5.92
  -5  -1 -27   34.01    4.86
  -4 -13 -16   -4.35    7.84
  -4 -13  -9  136.11    7.09
  -4  -6 -25   22.08    5.23
  -4  -4 -26   23.60    4.90
  -3 -13 -14    6.05    7.03
  -3 -13 -13  161.31    8.02
  -3 -13 -12   71.34    7.16
  -3 -13 -11  263.45    8.00
  -3 -12  -7   79.98    5.40
  -3 -10 -21   12.99    6.50
  -3  -9 -22   -7.18    6.58
  -3  -2 -26   41.22    5.37
  -2 -12 -16    0.68    7.18
  -2 -12  -9   17.34    5.36
  -2 -10 -20   55.48    7.04
  -2  -6 -24   87.49    6.12
  -1 -12 -13   -1.45    4.62
  -1 -12 -12   21.00    6.37
  -1 -11 -17    5.69    7.07
  -1 -10 -19   -4.80    6.73
  -1  -6 -23  116.49    7.62
  -1  -1 -25   -5.06    4.82
   0 -11 -13  435.66    9.03
   0 -11 -12   -4.56    6.24
   0 -11 -11  245.56    7.47
   0 -11 -10    1.26    5.03
   0  -5 -23   22.88    5.80
   0  -2 -24    7.48    5.54
   1 -10 -15   87.64    7.11
   1 -10 -14  125.65    7.09
   1 -10 -10   77.79    5.53
   1  -7 -20   30.79    8.24
   1  -6 -21   85.23    7.92
   1  -5 -22  127.03    6.77
   2  -9 -15  249.39    8.18
   2  -9 -11   30.79    5.40
   2  -9 -10   95.34    5.38
   2  -2 -22   43.93    6.10
   3  -8 -11    0.45    4.96
   3  -7 -16   77.56    6.94
   3  -6 -18   42.82    6.67
   3  -5 -19   56.87    6.71
   4  -6 -15  191.76    6.88
   4  -6 -14  242.06    6.86
   5  -4 -14   72.90    4.70
   5  -3 -15   42.90    5.17
 -20 -10 -16   33.47    4.94
 -19 -10 -18   23.80    4.52
 -18 -12 -13    1.26    6.53
 -18 -12 -12    4.19    6.43
 -17 -12 -16   30.06    6.96
 -16 -13 -13  108.84    7.44
 -16 -13 -12  -11.97    7.71
 -16 -13 -11   42.04    6.46
 -15 -13 -16   58.03    6.74
 -15 -13  -9   53.04    8.24
 -14 -12 -19   13.99    7.32
 -14 -11 -21   30.86    5.80
 -14 -10 -22   64.16    6.61
 -14  -8 -24   29.47    4.80
 -13 -14 -13   39.58    7.74
 -13 -14 -12    0.44    7.28
 -13 -14 -11   40.04    7.75
 -13 -13  -7   77.33    8.72
 -13  -7 -25   49.79    5.65
 -12 -14 -14   22.20    7.68
 -12 -14 -11   70.13    9.26
 -12 -14 -10   45.02    7.91
 -12 -12 -20   16.71    6.35
 -11 -14  -9   30.72    7.66
 -11 -13 -18    6.39    8.50
 -11 -13  -6  192.17    7.84
 -11 -10 -23    8.83    5.53
 -11  -9 -24    2.52    5.06
 -11  -6 -26   18.49    4.68
 -10 -14  -9   95.54    8.10
 -10 -10 -23   22.49    6.16
 -10  -9 -24   14.05    5.46
  -9 -14  -9   83.02    7.39
  -9 -13  -6    7.97    6.21
  -9 -12  -4   17.07    4.83
  -9 -10 -23   14.38    5.95
  -9  -9 -24   34.22    5.67
  -9  -6 -26    8.73    4.96
  -8 -14 -14   38.03    7.64
  -8 -13 -18    3.52    7.61
  -8 -13  -6 1130.22   11.71
  -7 -14 -14  211.42    9.29
  -7 -14 -13   12.48    7.26
  -7 -14 -12   11.22    7.77
  -7 -13 -18   32.44    7.85
  -7 -12 -20   22.32    7.34
  -7  -7 -25   96.81    6.94
  -7  -3 -27    4.64    4.28
  -6 -13 -17  115.03    8.20
  -6  -5 -26    5.56    4.86
  -6  -2 -27   59.23    5.45
  -5 -13 -16   64.44    7.88
  -5 -10 -22   -1.51    6.55
  -5  -9 -23   74.07    6.66
  -5  -4 -26   85.25    6.29
  -4 -13 -15  261.04    9.04
  -4 -13 -14   54.55    8.04
  -4 -13 -10   35.07    6.35
  -4 -12 -18   35.98    7.59
  -4 -11 -20    1.27    7.40
  -4  -3 -26   24.00    5.74
  -3 -12 -17   18.50    7.85
  -3 -11 -19   74.01    8.06
  -2 -12 -14   48.43    7.19
  -2 -12 -10   30.37    6.06
  -2 -11 -18    8.50    7.15
  -2  -9 -21   -6.85    6.67
  -2  -7 -23  156.21    7.09
  -2  -5 -24   50.08    6.73
  -2  -3 -25   50.54    5.18
  -1 -11 -16   10.44    7.07
  -1 -11  -8   45.41    4.76
  -1 -10 -18   25.55    8.65
  -1  -9 -20  185.03    8.67
  -1  -7 -22   12.13    6.28
   0 -10 -17   30.53    6.97
   0  -7 -21   42.59    6.87
   0  -6 -22   97.95    6.85
   0  -4 -23  160.29    7.54
   1 -10 -13   12.76    6.38
   1 -10 -11   85.54    6.04
   1  -9 -17   23.62    7.14
   1  -2 -23   27.01    5.09
   2  -9 -13   21.71    6.17
   2  -5 -20   11.68    7.38
   2  -4 -21   36.24    5.97
   3  -7 -15  292.64    7.96
   3  -6 -17   14.64    7.64
   3  -3 -20   22.49    5.58
   4  -5 -16   16.28    5.66
   4  -4 -17   72.06    5.91
   4  -3 -18  149.88    6.40
 -20 -10 -15   45.29    5.17
 -19 -11 -14   17.01    5.88
 -18 -11 -17    0.54    4.88
 -18 -10 -19    4.21    4.77
 -17 -12 -15   68.12    7.26
 -17 -11 -18   52.07    6.37
 -16 -12 -17   99.15    6.84
 -16  -9 -22   -0.57    4.72
 -16  -8 -23   38.48    4.68
 -15 -13 -15   44.88    6.97
 -15 -13 -14  208.76    9.50
 -15 -13 -10   36.82    8.50
 -15 -11 -20   10.04    5.83
 -14 -13 -16    5.71    6.95
 -14 -13  -8    7.81    6.96
 -14  -9 -23   23.69    5.12
 -13 -12 -19    3.02    7.67
 -13 -11 -21   45.85    5.98
 -13 -10 -22   17.51    6.73
 -13  -8 -24   11.65    5.97
 -13  -5 -26   22.00    4.69
 -12 -14 -13   85.72    8.30
 -12 -14 -12    6.90    7.66
 -12 -13 -17   34.00    9.07
 -12 -13  -7  207.73    9.65
 -12 -11 -21   10.65    6.15
 -12  -7 -25   11.27    4.83
 -11 -14 -13  136.11    8.78
 -11 -14 -12   38.28    7.79
 -11 -12 -20    2.52    6.61
 -10 -14 -12   67.57    8.26
 -10 -14 -11  133.32    8.25
 -10 -14 -10   57.07    8.09
 -10 -13 -18   23.55    7.44
 -10 -12 -20   20.65    7.12
  -9 -14 -10   99.29    8.25
  -9 -13 -18   17.78    7.61
  -9 -12 -20   27.01    7.33
  -9  -3 -27    3.38    5.34
  -8 -13  -7   93.00    8.05
  -8  -3 -27   73.12    5.09
  -7 -13 -17   24.50    8.08
  -7 -13  -7  171.10    7.17
  -7 -12 -19   17.22    7.66
  -7 -12  -5  162.31    6.49
  -7 -11 -21   38.32    7.29
  -7 -10 -22  102.45    8.73
  -7  -8 -24   35.92    5.98
  -7  -2 -27   18.81    5.06
  -6 -13 -16   14.40    8.15
  -6 -12 -19  137.02    8.55
  -6 -10 -22   21.30    6.85
  -6  -9 -23   61.69    6.73
  -6  -1 -27   -1.57    4.78
  -5 -13 -15   47.39    7.79
  -5 -13  -9  164.11    7.28
  -5 -12 -18  100.71    8.55
  -5 -12  -6   86.63    5.09
  -5 -11 -20   38.69    7.37
  -4 -13 -13   34.82    7.17
  -4 -12 -17   58.65    8.31
  -4 -10 -21   32.55    6.79
  -4  -8 -23   32.28    6.67
  -4  -5 -25   40.28    5.46
  -3 -12 -16   29.97    7.44
  -3 -12 -15   13.95    7.22
  -3 -12  -9   27.88    5.88
  -3 -10 -20   48.56    7.13
  -3  -4 -25   -8.15    5.23
  -2 -12 -13  179.90    7.99
  -2 -12 -12  215.40    7.73
  -2 -12 -11    3.49    6.40
  -2 -11 -17   58.65    7.57
  -2 -11  -7    3.57    4.49
  -2 -10 -19   67.83    7.33
  -2  -2 -25   33.49    5.79
  -1 -11 -15    0.21    6.86
  -1 -11 -14   21.76    6.93
  -1 -11 -10    4.57    5.40
  -1 -11  -9   35.89    4.99
  -1  -5 -23   69.48    7.27
  -1  -3 -24   -4.87    6.06
   0 -10 -16   -6.85    7.10
   0 -10 -15    5.93    6.55
   0 -10  -9  179.54    5.73
   0  -9 -18   84.49    7.69
   1  -5 -21  157.92    8.46
   2  -6 -19  131.35    7.05
   2  -3 -21  102.18    7.22
   3  -5 -18  127.93    6.88
   3  -4 -19   99.64    6.56
   3  -2 -20   44.43    6.38
   4  -2 -18   60.46    6.31
 -20  -8 -19   -5.82    4.65
 -19 -10 -17   -4.52    4.69
 -19  -9 -19   34.06    4.59
 -18 -11 -16   32.63    5.31
 -17 -12 -10    7.14    7.13
 -17  -8 -22   -0.35    4.55
 -17  -7 -23   14.53    4.44
 -16 -12 -16    3.94    7.38
 -15 -13 -13   42.61    7.81
 -15 -13 -12    3.09    7.01
 -15 -13 -11   22.68    7.00
 -15 -10 -21   54.04    5.93
 -15  -9 -22   61.68    6.65
 -15  -8 -23    7.25    5.77
 -15  -7 -24   94.14    5.36
 -14 -13 -15   56.25    7.69
 -14 -13  -9   26.13    7.22
 -14 -11 -20    5.65    5.89
 -14  -6 -25   18.60    4.68
 -13 -13  -8    4.60    7.15
 -12 -12 -19   17.59    6.90
 -12 -10 -22    4.46    5.82
 -12  -8 -24   13.60    5.51
 -12  -5 -26    4.05    4.74
 -11 -13 -17   35.88    7.65
 -11 -13  -7   22.42    7.00
 -11  -8 -24   14.27    6.66
 -11  -7 -25   43.83    5.40
 -10 -13 -17   55.26    7.43
 -10 -13  -7  517.51    9.92
 -10 -11 -21   13.15    6.73
 -10  -7 -25   27.35    5.11
 -10  -5 -26   15.56    5.84
  -9 -13  -7   17.52    6.55
  -9 -12 -19   16.16    7.72
  -9 -11 -21    4.12    6.95
  -9 -10 -22   57.11    8.22
  -9  -8 -24   80.55    7.34
  -8 -13 -17    5.23    7.87
  -8 -12 -19   50.82    7.98
  -8 -12  -5  107.56    5.70
  -8 -10 -22   -5.35    6.66
  -8  -8 -24   29.69    5.99
  -8  -2 -27   -6.97    5.16
  -7 -13  -8   22.87    6.32
  -7  -9 -23   29.16    6.51
  -6 -13 -15  175.77    8.67
  -6 -12 -18   11.67    7.97
  -6 -12  -6   24.20    6.10
  -6 -11 -20   36.73    7.27
  -6  -4 -26    2.74    4.95
  -6   0 -27    8.84    4.82
  -5 -13 -14   43.38    8.03
  -5 -13 -13  144.05    8.52
  -5 -13 -12    7.54    6.74
  -5 -13 -11   14.67    6.52
  -5 -12 -17   86.99    8.55
  -5 -10 -21    8.37    7.23
  -5  -9 -22   71.36    7.16
  -5  -8 -23    2.37    6.22
  -5  -3 -26  116.98    5.74
  -4 -12  -8  103.85    6.03
  -4  -2 -26   -3.43    4.37
  -3 -12 -14  102.88    7.68
  -3 -12 -10   74.90    6.47
  -3  -9 -21  182.18    8.19
  -3  -8 -22   14.00    7.15
  -3  -3 -25   -6.09    5.85
  -2 -11 -16   67.27    7.58
  -2 -11  -8   50.01    5.07
  -2  -9 -20   52.06    7.09
  -2  -6 -23   14.72    6.39
  -2  -4 -24    7.88    6.46
  -1 -11 -13   32.12    6.62
  -1 -11 -12   81.99    6.58
  -1 -11 -11   59.34    6.24
  -1 -10 -17   42.59    7.31
  -1  -9 -19   -8.43    7.34
  -1  -6 -22   81.00    6.96
   0 -10 -10   28.95    4.98
   0  -9 -17    4.18    6.96
   0  -7 -20   21.81    6.49
   0  -6 -21   30.42    6.66
   0  -5 -22   18.78    6.16
   0  -3 -23    0.02    5.30
   1  -9 -15   12.47    6.44
   1  -9 -14  142.39    7.44
   1  -9 -10   28.67    4.67
   1  -7 -19   45.19    7.22
   1  -6 -20   75.41    6.62
   2  -6 -18    9.48    7.55
   2  -4 -20    1.58    7.27
   3  -3 -19   28.22    6.96
   4  -5 -14   44.32    5.09
   4  -5 -13   35.35    4.70
   4  -4 -16   62.54    5.62
   4  -3 -17   27.24    5.17
 -20  -9 -17   13.63    4.35
 -19  -8 -20   19.09    4.46
 -19  -7 -21    6.33    4.97
 -18 -11 -15   -8.83    6.40
 -18 -10 -18   66.32    5.67
 -17 -12 -13   28.53    6.48
 -17 -12 -12   -1.87    6.21
 -17 -12 -11  148.55    7.45
 -17 -11 -17   34.13    5.83
 -16 -12 -15   52.09    8.21
 -16 -11 -18   53.94    6.27
 -16  -6 -24   42.42    4.80
 -15  -5 -25    2.38    4.49
 -14 -13 -13   48.25    7.87
 -14 -13 -12   80.60    9.58
 -14 -13 -11  117.30    9.69
 -14 -13 -10  268.35    9.22
 -14 -10 -21   22.69    5.77
 -14  -7 -24   13.51    4.99
 -13 -13  -9  119.93    8.32
 -13 -12 -18   -1.56    6.91
 -13 -11 -20    8.04    6.66
 -13  -6 -25    5.15    5.05
 -13  -4 -26   72.84    5.91
 -12 -13  -8   42.81    7.47
 -11 -13 -16   17.29    7.45
 -11 -13  -8  227.65    9.97
 -11 -12  -5    2.86    5.66
 -11 -10 -22   13.41    6.18
 -11  -9 -23   96.63    6.53
 -10 -13 -16   28.86    7.96
 -10 -13  -8  458.09   11.00
 -10 -12 -19  159.98    8.52
 -10 -12  -5  156.85    6.59
 -10 -10 -22   55.17    6.78
 -10  -9 -23   14.14    6.01
 -10  -2 -27   11.30    5.33
  -9 -13  -8   72.07    7.40
  -9 -12  -5  176.04    6.33
  -9  -9 -23   19.95    6.34
  -9  -2 -27   11.45    4.72
  -8 -13 -16   -3.56    8.03
  -8 -13 -15  282.74    9.42
  -8 -13  -8  214.76    7.91
  -8 -11 -20   68.50    7.89
  -7 -13 -15   12.15    7.63
  -7 -13 -14   10.99    7.54
  -7 -12 -18   49.55    7.69
  -7 -11 -20    8.35    7.47
  -7  -4 -26  181.94    6.16
  -7  -1 -27    0.86    4.43
  -6 -13 -14   70.15    8.30
  -6 -13 -13  102.49    7.94
  -6 -13 -11   33.89    6.90
  -6 -13 -10   14.11    6.32
  -6 -10 -21    0.92    6.83
  -6  -9 -22    6.52    6.86
  -6  -8 -23   39.97    7.94
  -6  -7 -24    7.65    6.49
  -6   1 -27    8.39    4.94
  -5  -5 -25   55.89    5.84
  -4 -12 -15   62.85    7.72
  -4 -12  -9   27.79    5.96
  -4 -11 -18  111.79    8.23
  -4  -4 -25   25.18    5.63
  -4  -1 -26   22.53    4.75
  -3 -12 -12  410.56    9.06
  -3 -12 -11  340.90    8.51
  -3 -11 -17    9.06    7.42
  -3 -11  -7  111.94    5.19
  -3 -10 -19    4.16    7.65
  -2 -11 -15   93.71    7.63
  -2 -11  -9   98.01    5.81
  -2 -10 -18   45.96    7.80
  -2  -1 -25   50.28    4.99
  -1 -10 -16   14.01    7.02
  -1  -9 -18    4.63    6.83
  -1  -4 -23   21.20    7.37
  -1  -2 -24   20.34    5.31
   0 -10 -13   -2.38    6.25
   0 -10 -12  100.73    6.27
   0 -10 -11    0.43    5.20
   0  -2 -23   21.53    6.28
   1  -9 -12   37.87    5.59
   1  -2 -22   77.34    6.94
   2  -8 -11   92.47    5.36
   2  -2 -21   81.94    6.27
   3  -6 -15   80.66    6.37
   3  -5 -17    4.20    5.97
   3  -4 -18   19.42    5.96
   4  -4 -15  168.77    5.94
 -19 -10 -16    9.60    4.92
 -19  -9 -18    1.06    4.63
 -17 -11 -16    8.33    7.10
 -16 -12 -14   23.61    6.84
 -16 -12 -10   27.06    8.08
 -16 -12  -9   18.24    6.53
 -16  -9 -21   12.56    5.55
 -16  -8 -22    9.93    5.16
 -16  -7 -23   43.31    5.37
 -15 -12 -16   21.66    7.00
 -15 -12  -8   35.74    8.18
 -15 -10 -20   23.57    6.03
 -14 -12  -7   11.84    8.21
 -14 -11 -19   -6.29    6.37
 -14  -9 -22   45.17    5.80
 -14  -8 -23   71.21    6.02
 -14  -5 -25    5.34    5.46
 -13 -13 -14   56.41    8.15
 -13 -13 -13  302.19    9.78
 -13 -13 -12   64.60    8.09
 -13 -13 -11   36.45    7.96
 -13 -13 -10  -12.39    7.82
 -13 -10 -21   72.16    6.75
 -13  -7 -24   47.41    5.73
 -12 -13  -9   34.01    7.61
 -12 -12 -18   12.14    7.26
 -12 -11 -20   17.46    6.85
 -12  -6 -25   24.99    4.98
 -12  -4 -26   10.24    4.71
 -11 -13  -9   23.73    9.12
 -11 -11 -20   67.83    7.54
 -11  -6 -25    0.12    4.89
 -10 -13  -9   30.92    9.03
 -10 -12 -18   25.32    7.87
 -10  -6 -25   11.30    5.44
  -9 -13 -15   49.70    8.01
  -9 -13  -9  286.60    9.01
  -9 -12 -18   25.99    7.51
  -9 -11 -20  177.76    8.63
  -9  -1 -27   23.49    5.57
  -8 -13 -14   45.39    7.86
  -8 -13  -9  102.35    7.62
  -8 -12 -18  -11.34    7.79
  -8 -12  -6   40.07    6.56
  -8 -10 -21   18.28    7.42
  -8  -6 -25   36.44    5.78
  -8  -1 -27   91.76    5.28
  -7 -13 -13   72.77    8.15
  -7 -13 -12   32.31    7.31
  -7 -13 -11  104.93    7.61
  -7 -12 -17   63.53    8.57
  -7 -12  -6  164.90    6.20
  -7 -10 -21   67.44    7.72
  -7  -9 -22   35.91    7.20
  -7  -7 -24   76.50    6.45
  -7   0 -27   -1.28    4.36
  -7   1 -27   -0.60    4.81
  -6 -12  -7  223.91    6.51
  -6 -11 -19   41.11    8.15
  -6  -3 -26   11.09    4.97
  -5 -12 -16   49.04    5.77
  -5 -12 -15   30.00    8.10
  -5 -11 -18  115.21    8.92
  -5 -10 -20   17.29    7.81
  -5  -2 -26   20.22    4.80
  -4 -12 -13   35.07    7.07
  -4 -12 -12  104.45    7.31
  -4 -12 -11  141.00    7.42
  -4 -12 -10  192.00    7.43
  -4 -11 -17   25.10    7.64
  -4  -8 -22   98.66    7.07
  -4   0 -26   28.75    5.38
  -3 -11 -16   59.52    7.74
  -3 -10 -18   90.24    8.42
  -3  -9 -20  180.08    8.61
  -3  -8 -21    3.46    7.34
  -3  -2 -25   57.53    5.42
  -2 -11 -14   15.93    6.96
  -2 -11 -12   36.94    6.68
  -2 -11 -11   35.28    6.20
  -2 -11 -10  211.67    6.92
  -2 -10 -17   35.43    7.40
  -2  -9 -19   51.21    7.78
  -2  -5 -23   68.71    6.58
  -2  -3 -24   13.78    5.53
  -2   0 -25   12.30    4.66
  -1 -10  -9   77.34    4.95
  -1  -8 -19   95.95    7.83
  -1  -5 -22  129.96    8.43
  -1  -1 -24   17.30    5.87
   0  -5 -21   14.89    7.72
   0  -4 -22  171.14    7.32
   1  -6 -19   23.24    6.56
   1  -5 -20   32.24    6.71
   2  -6 -17   70.44    6.94
   2  -3 -20   13.57    5.90
   3  -5 -16  188.86    7.01
   3  -2 -19   19.92    6.53
   4  -4 -14   64.52    4.81
   4  -3 -16   17.04    4.82
   4  -2 -17  198.08    6.19
 -21  -8 -16    4.51    3.82
 -20  -9 -16    9.97    4.51
 -20  -8 -18   22.14    4.57
 -19 -10 -15   13.25    5.34
 -18 -11 -13   -5.21    6.00
 -18 -11 -12   50.96    7.53
 -18 -11 -11   77.17    7.66
 -18 -10 -17    1.57    5.25
 -18  -9 -19   30.16    5.24
 -17 -10 -18  136.86    6.69
 -17  -8 -21   -8.02    5.01
 -17  -7 -22    3.59    4.82
 -17  -6 -23   13.43    4.55
 -16 -12 -13   75.83    7.47
 -16 -12 -12   55.50    7.21
 -16 -12 -11    9.78    6.95
 -16 -11 -17   60.49    7.10
 -15 -12 -15   78.74    7.75
 -15  -7 -23   28.00    6.17
 -15  -6 -24    1.17    4.81
 -15  -4 -25   27.29    5.47
 -14 -10 -20  111.47    8.24
 -13 -12 -17   30.29    7.85
 -13 -11 -19   40.41    7.48
 -13  -9 -22   31.46    6.18
 -13  -8 -23   83.94    6.22
 -13  -5 -25    9.57    5.85
 -13  -3 -26   13.13    5.66
 -12 -13 -13   54.46    7.81
 -12 -13 -11   15.27    7.25
 -12 -12 -17    9.32    7.54
 -12 -12  -6  393.40    8.99
 -12  -8 -23   -1.70    5.86
 -11 -13 -12  123.88    8.89
 -11 -13 -11   17.29    7.52
 -11 -13 -10  271.98    9.04
 -11 -12 -17   35.71    9.46
 -11 -12  -6  336.42    8.43
 -11 -10 -21   35.05    7.03
 -11  -7 -24   14.97    5.82
 -11  -1 -27   21.08    4.63
 -10 -13 -11  156.78    8.43
 -10 -13 -10   44.64    7.53
 -10 -12  -6  199.63    7.29
 -10 -10 -21   30.46    7.25
 -10  -1 -27   33.44    5.14
  -9 -13 -14   48.70    7.80
  -9 -13 -13  116.55    8.61
  -9 -12 -17   42.55    8.25
  -9 -12  -6   57.04    5.94
  -9 -10 -21   44.92    7.48
  -9  -9 -22   21.28    7.01
  -9  -8 -23   -1.42    7.71
  -9   0 -27   27.40    5.45
  -8 -13 -13   11.97    7.53
  -8 -11 -19   73.84    8.26
  -8  -9 -22   20.68    7.62
  -8  -8 -23   65.11    6.97
  -8  -7 -24   10.60    6.09
  -8   0 -27    1.08    4.62
  -7 -12 -16  112.46    8.53
  -7 -12  -7   71.82    5.94
  -7 -11 -19   22.13    7.48
  -7  -3 -26   27.04    5.17
  -7   2 -27   22.06    5.01
  -6 -12 -16   41.18    8.37
  -6 -11 -18  436.36   10.79
  -6  -6 -24   20.70    6.47
  -6  -2 -26   -1.08    5.98
  -5 -12 -14  200.37    8.63
  -5 -12  -9   97.18    6.19
  -5  -9 -21   90.64    7.52
  -5  -8 -22   52.19    6.90
  -5  -7 -23    3.94    6.54
  -5  -4 -25   30.77    5.70
  -4 -11 -16   -3.27    7.40
  -4  -9 -20   17.92    7.72
  -4  -5 -24    6.22    5.93
  -3 -11 -15   84.12    7.61
  -3 -11 -14  134.39    7.83
  -3 -11  -9  137.68    6.24
  -3  -4 -24    0.20    5.55
  -3  -1 -25   21.42    5.95
  -2 -10 -16   50.75    7.48
  -2  -9 -18   22.50    7.29
  -2  -8 -20   38.00    7.85
  -1 -10 -14  144.02    7.47
  -1 -10 -12  119.89    6.77
  -1 -10 -11   75.03    5.66
  -1 -10 -10   75.06    5.36
  -1  -9 -17   39.76    7.14
  -1  -6 -21  101.02    7.09
  -1  -3 -23    4.91    5.75
  -1   0 -24    0.02    5.55
   0  -9 -14  111.22    7.29
   0  -8 -17   22.98    7.56
   0  -6 -20   14.88    6.97
   0  -3 -22  233.08    8.57
   0  -1 -23   72.48    5.79
   1  -8 -15  177.04    7.80
   1  -3 -21   69.27    6.36
   1  -1 -22   37.43    5.68
   2  -5 -18   29.26    6.52
   2  -4 -19  121.22    6.89
   3  -4 -17  162.29    6.79
   3  -3 -18   78.50    6.14
   4  -3 -15  108.91    5.13
   4  -2 -16   97.51    5.87
 -21  -8 -15    0.29    4.95
 -20  -9 -15   -3.22    4.72
 -20  -7 -19   33.90    4.54
 -19 -10 -14    9.25    5.60
 -19  -9 -17   48.69    5.36
 -19  -8 -19   12.85    4.59
 -19  -7 -20   18.68    5.48
 -18 -10 -16   14.82    6.82
 -18  -6 -22   -0.28    4.61
 -17 -11 -15    7.59    6.45
 -16 -11 -16   -6.84    6.57
 -16  -9 -20   -9.21    5.55
 -16  -5 -24   54.70    5.15
 -15 -12 -14  102.08    7.95
 -15 -12 -12   67.12    9.44
 -15 -12 -10   94.05    9.30
 -15 -12  -9  106.35    7.70
 -15 -10 -19   -1.85    7.87
 -15  -8 -22   21.65    5.50
 -14 -12  -8   -6.56    6.90
 -14 -11 -18   -1.90    7.13
 -14  -9 -21    9.37    6.17
 -14  -6 -24   53.81    5.65
 -13 -12  -7   26.34    6.98
 -12 -12  -7   -2.75    7.92
 -12 -11 -19  116.35    8.00
 -12  -5 -25    3.07    5.21
 -12  -3 -26   11.93    4.88
 -11 -11 -19   28.86    7.69
 -11  -9 -22    4.68    6.53
 -11  -8 -23   17.74    6.15
 -11  -5 -25   21.21    6.45
 -10 -12 -17    0.90    7.33
 -10 -11 -19   19.05    7.90
 -10  -9 -22   25.08    6.92
 -10  -8 -23   19.89    6.46
 -10   0 -27   20.25    4.81
  -9 -11 -19    2.42    7.85
  -9   1 -27    7.48    5.44
  -8 -12 -16   25.02    8.38
  -8 -12  -7  214.03    7.21
  -8  -5 -25   49.01    6.06
  -8   1 -27   83.12    5.18
  -7 -12 -15   75.11    8.68
  -7 -12  -8  229.72    8.31
  -7 -11 -18   15.55    7.71
  -7 -10 -20   31.49    7.82
  -7  -6 -24   20.12    6.33
  -7  -2 -26   56.86    6.27
  -6 -12 -15   38.76    5.76
  -6 -12 -14   14.00    8.04
  -6  -9 -21   16.33    7.53
  -6  -8 -22    7.93    6.99
  -6  -7 -23   22.57    7.00
  -6  -4 -25   41.82    5.94
  -5 -12 -13  244.50    8.66
  -5 -12 -12   -5.38    6.49
  -5 -12 -11  286.31    8.04
  -5 -11 -17   26.42    7.82
  -5 -10 -19  209.10    9.03
  -5  -3 -25   23.55    6.63
  -5   0 -26    2.74    5.48
  -4 -11 -15  479.60   10.32
  -4 -11  -8    3.40    4.93
  -4  -8 -21   51.09    7.13
  -4  -2 -25   44.18    6.46
  -3 -11 -13  151.37    7.66
  -3 -11 -12  325.09    8.63
  -3 -11 -11   -6.24    5.64
  -3 -11 -10    6.64    5.56
  -3 -10 -17   12.11    7.88
  -3  -9 -19   11.74    7.20
  -3  -8 -20   27.36    9.03
  -3  -3 -24   19.85    6.71
  -2 -10 -15   32.00    7.08
  -2  -4 -23  180.74    7.25
  -1  -8 -18    0.24    7.54
  -1  -4 -22    0.78    7.49
   0  -9 -13   57.88    6.56
   0  -9 -12   36.08    5.91
   0  -9 -10  291.93    6.22
   0  -8 -16   35.45    6.84
   0  -4 -21   86.76    8.04
   0   0 -23  -11.43    5.43
   1  -8 -13   50.91    5.68
   1  -8 -11   24.37    4.72
   1  -6 -18    5.98    6.81
   1  -5 -19   73.08    7.03
   1  -4 -20  217.34    7.75
   1   0 -22   -2.78    5.82
   2  -6 -16   78.88    6.65
   2  -5 -17  338.02    9.35
   2  -2 -20   26.57    5.86
   3  -5 -14  146.09    5.92
   3  -1 -19  178.73    6.49
 -20  -9 -14   47.63    6.18
 -20  -8 -17    3.55    4.81
 -20  -6 -20   -0.89    4.13
 -19 -10 -13   14.74    5.70
 -19 -10 -12  153.10    7.76
 -18  -9 -18    6.29    5.31
 -17 -11 -14    6.96    6.66
 -17 -11 -13   31.25    8.13
 -17 -11 -10   67.87    8.09
 -17 -11  -9   64.27    6.81
 -17 -10 -17   26.62    6.22
 -16 -11 -15   31.19    8.38
 -16  -8 -21   39.70    6.05
 -16  -7 -22   13.39    5.44
 -16  -6 -23   20.93    5.10
 -15 -12 -11  202.60    8.89
 -15  -5 -24    2.33    4.95
 -14 -12 -14   18.09    7.83
 -14 -12 -13   18.49    9.43
 -14 -12  -9   41.68    7.74
 -14  -8 -22   29.64    6.18
 -14  -7 -23   42.19    5.99
 -14  -4 -25    8.19    5.07
 -13 -12  -8   98.91    7.85
 -13 -11 -18   -6.57    7.17
 -13  -9 -21   76.21    7.17
 -13  -7 -23   48.38    7.46
 -13  -6 -24   11.10    5.45
 -13  -2 -26   76.10    5.50
 -12 -11 -18   13.29    7.60
 -12 -10 -20   66.58    7.62
 -12  -6 -24   74.42    7.41
 -11 -12 -16   75.19    8.37
 -11 -12  -7  174.44    7.80
 -11 -10 -20   15.86    7.55
 -10 -12  -7  205.78    7.83
 -10 -10 -20   24.10    7.71
  -9 -12 -16   17.59    7.64
  -9 -12  -7  455.98    8.80
  -9 -11 -18    3.74    8.10
  -9 -10 -20   48.65    7.46
  -9  -6 -24   59.06    7.66
  -9   2 -27   11.05    5.36
  -8 -12 -15  281.06    9.55
  -8 -12  -8    4.47    6.11
  -8 -10 -20    0.51    7.70
  -8  -9 -21    7.68    7.52
  -8  -6 -24   88.68    7.07
  -8  -2 -26   32.94    6.37
  -7 -12 -14  138.56    8.48
  -7  -9 -21   31.89    7.75
  -7  -8 -22   51.38    7.47
  -6 -12 -12  382.81    9.11
  -6 -12 -11   16.87    6.50
  -6 -12 -10   93.51    7.08
  -6 -11 -17   27.84    7.93
  -6  -1 -26   18.66    4.94
  -5 -11 -16  429.13   10.73
  -5  -9 -20   80.39    8.26
  -5  -7 -22   14.65    8.38
  -5   1 -26   39.87    5.62
  -4 -11 -14  251.94    8.88
  -4  -9 -19   52.38    8.19
  -4  -4 -24  101.62    6.65
  -3  -9 -18  182.71    8.53
  -3  -7 -21   50.79    7.31
  -3   0 -25    1.26    4.78
  -3   1 -25   12.93    5.48
  -2 -10 -14   91.34    7.28
  -2 -10  -9   95.44    5.03
  -2  -9 -17   30.87    7.33
  -2  -8 -19   24.95    7.27
  -2  -5 -22   96.96    7.25
  -2  -1 -24   17.87    6.38
  -1  -9 -15    8.50    6.46
  -1  -5 -21  131.24    7.63
  -1  -2 -23   32.11    5.73
   0  -2 -22   10.16    5.74
   1  -2 -21  271.84    7.69
   2  -4 -18  127.65    6.91
   2  -3 -19  108.11    6.62
   2  -1 -20  114.80    7.10
   3  -5 -13   25.54    4.41
   3  -3 -17   -1.26    5.30
   3  -2 -18   33.31    5.48
   4  -2 -15   98.86    4.74
 -21  -8 -14   -2.43    4.55
 -20  -9 -12   17.34    6.44
 -19  -8 -18   28.95    5.30
 -18 -10 -15    8.13    5.98
 -18  -4 -23   35.55    4.84
 -17 -11 -11  -10.90    6.32
 -17  -8 -20   16.76    6.00
 -17  -7 -21   12.58    6.56
 -17  -6 -22   34.03    5.34
 -17  -5 -23   35.95    5.03
 -17  -3 -24   35.77    5.61
 -16 -11 -14   93.40    8.95
 -16 -11  -8   16.32    6.89
 -16  -4 -24   54.79    5.30
 -15 -11 -16   29.23    7.28
 -15  -9 -20   88.29    6.79
 -15  -6 -23   31.71    5.88
 -15  -3 -25    5.72    4.77
 -14 -12 -12    4.43    7.62
 -14 -12 -11   18.04    7.89
 -14 -12 -10   69.93    8.02
 -14 -10 -19   27.44    6.99
 -14  -5 -24    7.22    6.32
 -14  -1 -26    5.99    5.13
 -13 -12 -13   66.89    8.45
 -13 -12  -9  171.00    8.70
 -13 -10 -19   21.92    7.42
 -13  -8 -22   50.80    6.69
 -13  -4 -25    5.21    5.07
 -12 -12  -8   79.32    7.70
 -12  -9 -21   48.84    7.33
 -12  -8 -22   -8.63    6.42
 -12  -7 -23   67.29    6.62
 -12  -4 -25   23.96    6.48
 -12  -2 -26   -2.86    4.77
 -11 -12 -15   35.04    8.65
 -11 -11 -18   81.06    8.39
 -11  -9 -21   30.37    7.81
 -11  -8 -22   29.63    6.95
 -11  -7 -23    6.16    6.29
 -11  -6 -24   10.18    5.96
 -10 -12 -15   84.63    8.23
 -10 -12  -8   31.66    6.92
 -10 -11  -5   87.26    6.38
 -10  -9 -21    1.78    7.25
 -10  -8 -22   92.76    7.60
 -10  -7 -23   -5.58    6.44
 -10  -6 -24  116.99    6.88
  -9 -12 -15   50.89    8.57
  -9 -12 -14   75.24    8.54
  -9 -12  -8  432.10    9.11
  -9 -11  -5    8.56    4.73
  -9  -9 -21   60.22    7.92
  -9  -8 -22   26.84    7.30
  -9  -7 -23    7.84    6.67
  -8 -12 -14   17.17    7.75
  -8 -12 -13   35.32    7.52
  -8 -12  -9   81.70    7.14
  -8 -11 -17   -3.64    8.29
  -8 -10 -19   12.69    8.02
  -8  -8 -22   -4.73    7.23
  -8  -7 -23  125.46    7.54
  -7 -12 -13  188.21    8.53
  -7 -12 -12   -3.59    6.94
  -7 -12 -11  176.51    7.79
  -7 -11 -17  110.62    8.53
  -7 -11  -6  449.43    7.29
  -7 -10 -19   94.36    8.13
  -7  -1 -26   13.71    5.32
  -6 -11 -16  144.37    8.72
  -6  -9 -20    3.28    7.85
  -6  -6 -23   14.06    6.58
  -6  -3 -25  109.58    6.39
  -6   0 -26   16.18    5.09
  -5 -11 -15   66.92    7.89
  -5 -11  -8  227.40    6.59
  -5  -4 -24   57.40    6.36
  -5  -2 -25   30.67    5.52
  -5   2 -26   24.60    4.61
  -5   3 -26   83.41    5.69
  -4 -11 -13  282.31    8.73
  -4 -11 -12  244.56    7.94
  -4 -11 -11   70.24    6.65
  -4 -11 -10  313.29    7.76
  -4  -8 -20  184.79    8.33
  -4  -1 -25    5.75    5.13
  -3 -10 -15   19.76    7.20
  -3  -8 -19  186.17    8.53
  -3  -2 -24   34.71    5.68
  -2 -10 -11  141.95    6.43
  -2 -10 -10   33.44    3.75
  -2  -9 -16   19.29    7.06
  -2  -8 -18  256.60    8.74
  -2   0 -24    6.18    5.97
  -1  -3 -22  198.43    8.74
  -1  -1 -23   -8.32    6.30
   0  -3 -21   30.90    7.72
   1  -7 -14   -4.08    5.44
   1  -5 -18   12.44    6.54
   1  -4 -19  101.62    8.43
   1  -3 -20   92.94    6.86
   1  -1 -21  225.88    8.05
   2  -5 -16  219.90    7.50
   3  -4 -15   68.27    5.43
   3  -1 -18  143.04    6.83
 -21  -8 -13   -4.41    4.82
 -21  -5 -19   -7.78    4.64
 -20  -8 -16    4.50    4.96
 -20  -7 -18   21.05    4.68
 -19  -9 -15   -3.10    6.56
 -19  -7 -19   44.10    5.29
 -19  -4 -22    7.20    4.44
 -18 -10 -14   -5.83    6.16
 -18 -10 -13   14.23    7.89
 -18  -9 -17   25.73    6.00
 -18  -6 -21    8.81    5.99
 -18  -5 -22   -1.62    4.64
 -16 -11 -13   11.66    7.36
 -16 -11 -12   84.02    9.37
 -16 -11  -9   -4.59    7.19
 -16  -9 -19  121.71    7.34
 -16  -5 -23    7.26    6.16
 -15 -11 -15   21.14    7.68
 -15  -7 -22  109.22    6.61
 -14 -10 -18   54.41    9.01
 -14  -9 -20   12.71    6.98
 -14  -8 -21  136.02    8.79
 -14  -6 -23  109.21    7.68
 -14  -3 -25   40.98    5.46
 -13 -12 -12    5.41    7.80
 -13 -12 -11  114.14    8.47
 -13 -11  -6   50.81    7.80
 -13  -5 -24   71.31    6.13
 -13  -1 -26   87.03    5.71
 -12 -12 -12   21.74    7.65
 -12 -12 -11   88.37    8.49
 -12 -12 -10   49.92    8.19
 -12 -12  -9  159.12    8.50
 -12 -11 -17  155.34    9.01
 -12 -10 -19   17.28    7.62
 -11 -12 -10  130.48    9.90
 -11 -12  -9   47.25    7.22
 -11 -10 -19    2.03    7.84
 -11  -4 -25   30.23    5.70
 -10 -12  -9  109.15    7.37
 -10 -11 -17   73.43    8.19
 -10 -10 -19   35.05    8.20
 -10  -4 -25   18.57    5.74
  -9 -12  -9  312.60    8.77
  -9 -11 -17   12.64    8.35
  -9 -10 -19   14.79    8.03
  -8 -11  -6  110.32    5.69
  -8  -5 -24   21.52    6.28
  -8  -1 -26   49.56    5.56
  -7 -11 -16   37.77    8.65
  -7  -9 -20   28.22    8.02
  -7  -8 -21   19.33    9.24
  -7   0 -26   42.69    6.02
  -6 -11 -15   89.54    8.22
  -6  -7 -22   41.87    7.27
  -5 -11 -14   51.28    7.66
  -5 -11  -9   60.82    5.85
  -5 -10 -17  307.00   10.24
  -5  -9 -19   85.91    8.59
  -4 -10 -16   79.39    7.95
  -4  -9 -18   84.39    8.14
  -4  -7 -21   21.60    6.90
  -4   0 -25    2.27    4.93
  -3 -10 -14  330.90    8.83
  -3 -10  -9   98.57    5.51
  -3 -10  -8  193.25    5.67
  -3  -9 -17  239.10    8.91
  -3  -7 -20   41.76    7.77
  -2  -9 -15  261.08    8.35
  -2  -7 -19   40.87    7.94
  -2  -4 -22   46.65    6.81
  -2  -2 -23   46.34    7.49
  -2   1 -24   17.35    5.95
  -1  -9 -11  102.69    5.80
  -1  -9 -10   29.91    4.86
  -1  -8 -16  225.62    8.17
  -1  -7 -18   97.23    8.21
  -1  -4 -21   35.62    6.28
  -1   0 -23   18.12    6.15
   0  -8 -12  169.23    6.46
   0  -5 -19  287.39    8.40
   0  -1 -22  189.17    7.00
   1  -7 -13   33.26    5.54
   1  -7 -12   91.64    5.25
   2  -4 -17   95.13    6.59
   2  -3 -18  359.16    8.31
   2  -2 -19  137.97    6.81
   3  -4 -14   22.64    4.41
   3  -2 -17  213.74    6.58
 -20  -6 -19   14.87    4.53
 -20  -5 -20   21.36    4.63
 -19  -8 -17    4.45    5.62
 -18 -10 -11   61.56    6.66
 -18 -10 -10   37.94    6.23
 -18  -9 -16   26.79    7.45
 -18  -3 -23   31.88    5.76
 -17  -4 -23   -1.60    4.72
 -16 -11 -11   58.01    7.61
 -16 -10 -16   24.22    7.24
 -16  -8 -20   25.59    6.29
 -16  -7 -21  102.31    6.42
 -16  -6 -22   -9.99    5.62
 -16  -3 -24   29.64    5.89
 -15 -11 -14   10.77    7.64
 -15 -11 -13   36.63    9.47
 -15 -11  -8  185.41    8.34
 -15  -9 -19   14.59    7.44
 -15  -4 -24   22.71    5.30
 -15  -2 -25   -5.09    4.53
 -14 -11  -7   27.70    7.51
 -14  -7 -22   62.23    6.77
 -13 -10 -18   33.05    7.88
 -13  -9 -20   12.68    7.27
 -13  -8 -21   27.30    7.15
 -13  -7 -22   46.69    8.12
 -13  -6 -23   26.50    6.33
 -13  -3 -25    8.83    5.27
 -12 -11 -16   -0.24    8.00
 -12 -11  -6   11.89    6.12
 -12  -5 -24   16.05    6.02
 -12  -3 -25   30.04    6.56
 -12  -1 -26   -1.82    5.01
 -11 -11  -6   -0.73    6.83
 -11  -9 -20   36.06    7.88
 -11  -5 -24   57.78    6.46
 -10 -11 -16  124.84    9.03
 -10 -11  -6    6.24    6.38
 -10  -9 -20   11.19    7.83
 -10  -5 -24   10.90    6.25
  -9 -11 -16   36.04    8.55
  -9 -11  -6  131.35    6.05
  -9  -5 -24    8.55    6.27
  -9  -1 -26    5.71    5.33
  -8 -11 -16   93.11    8.99
  -8 -10 -18   66.22    8.18
  -8  -9 -20   39.77    8.14
  -8  -8 -21    6.90    7.75
  -8  -7 -22   16.18    7.43
  -8  -6 -23   22.14    6.93
  -8   0 -26   13.93    6.35
  -7 -11 -15    4.81    7.64
  -7 -11  -7    4.41    5.11
  -7  -7 -22   30.97    7.41
  -7   1 -26   16.95    6.02
  -6 -11 -14  481.74   10.31
  -6 -10 -17   76.82    8.47
  -6  -9 -19   19.55    7.67
  -6   2 -26    0.83    4.77
  -6   3 -26   15.27    5.33
  -5 -11 -12    9.54    4.68
  -5 -11 -11  340.20    8.38
  -5 -10 -16  265.73    9.80
  -5  -8 -20   51.32    7.58
  -5  -7 -21   50.25    7.20
  -5  -6 -22   58.42    7.12
  -5  -3 -24    2.29    6.08
  -5  -1 -25   22.60    5.59
  -4 -10 -15  135.25    8.12
  -4  -8 -19  172.16    8.48
  -4  -4 -23    6.28    6.28
  -4  -2 -24   18.47    5.75
  -4   1 -25    2.01    5.83
  -3 -10 -11   66.50    6.08
  -3 -10 -10   37.12    5.41
  -3  -9 -16  126.41    8.00
  -3  -8 -18   71.35    7.80
  -3  -3 -23   11.76    6.12
  -3  -1 -24   47.57    5.91
  -2  -5 -21   39.69    7.03
  -1  -8 -15  203.62    7.70
  -1  -7 -17   73.34    7.28
  -1  -2 -22   65.55    6.59
   0  -8 -11   19.65    3.41
   0  -7 -15  156.72    7.36
   0   0 -22  223.20    6.98
   1  -3 -19  333.94    9.35
   1  -2 -20  178.56    7.38
   1   0 -21   50.17    6.01
   2  -5 -14   50.53    6.29
   3  -3 -15   40.78    4.79
 -22  -6 -15   30.42    5.22
 -21  -7 -15    2.96    5.53
 -21  -6 -17    2.06    5.18
 -20  -7 -17   -5.21    4.96
 -19  -9 -13   26.56    7.45
 -17  -7 -20   11.33    5.83
 -17  -6 -21   22.42    6.94
 -17  -5 -22   40.56    5.55
 -17  -2 -24   20.38    4.91
 -16 -10 -15    3.32    8.96
 -15 -11 -12   41.88    7.95
 -15 -11 -11   35.04    7.88
 -15 -11 -10   89.32    8.10
 -15 -11  -9    6.09    7.35
 -15  -8 -20  196.45    8.33
 -15  -7 -21    9.81    7.85
 -15  -6 -22  131.73    8.17
 -15  -5 -23   16.99    6.01
 -14 -11 -14   50.71    8.22
 -14 -11  -8   10.24    7.33
 -14 -10 -17    0.70    7.85
 -14  -9 -19   84.68    8.28
 -14  -4 -24   10.37    5.83
 -14  -2 -25   62.62    5.73
 -13 -11  -7  123.08    7.56
 -12 -11 -15  191.88    9.39
 -12 -10 -18    3.42    7.85
 -12  -7 -22   48.84    7.64
 -12  -6 -23   91.25    7.01
 -11 -11 -15   27.91    7.86
 -11 -10 -18   54.44    8.56
 -11  -8 -21   14.54    7.53
 -11  -7 -22    4.00    7.11
 -11  -6 -23   37.51    6.94
 -11  -3 -25    4.69    5.51
 -10 -11 -15    2.59    7.77
 -10 -10 -18   32.28    8.58
 -10  -8 -21    6.94    7.60
 -10  -7 -22   10.41    7.26
 -10  -6 -23   10.36    6.80
 -10   0 -26   10.41    6.27
  -9 -11 -15   38.52    7.93
  -9 -11  -7  166.72    7.68
  -9 -10 -18  108.61    9.04
  -9  -8 -21   51.38    8.13
  -9  -7 -22    4.47    7.39
  -9  -6 -23   -6.71    6.72
  -9   0 -26   77.30    5.78
  -8 -11 -15  114.69    8.49
  -8 -11  -7  360.54    7.54
  -8  -4 -24   46.64    8.03
  -8   1 -26   51.71    6.36
  -7 -11 -14   82.98    8.57
  -7 -11 -13   18.82    7.28
  -7 -10 -17  276.57    9.72
  -7  -9 -19  144.22    9.15
  -7   2 -26   61.84    6.11
  -6 -11 -12  336.99    8.65
  -6 -11 -11   -9.18    6.57
  -6 -11 -10   55.38    6.54
  -6 -10 -16   23.99    7.86
  -6  -8 -20   -3.17    7.32
  -6  -7 -21   42.34    7.79
  -6  -5 -23   57.60    7.36
  -6  -1 -25    7.72    5.56
  -5   0 -25    9.86    5.25
  -4 -10 -14  184.79    8.31
  -4 -10  -9   53.51    5.26
  -4 -10  -8   21.35    4.58
  -4  -9 -17  132.48    8.35
  -4  -7 -20   43.24    7.40
  -4  -6 -21   53.53    7.93
  -3  -9 -15  199.61    8.35
  -3  -7 -19   34.78    7.64
  -3   0 -24    0.53    5.45
  -2  -9 -13   31.29    6.43
  -2  -9 -11   33.63    5.38
  -2  -9 -10  102.70    5.46
  -2  -8 -16  233.43    8.25
  -2  -7 -18  168.59    8.15
  -2  -3 -22   98.82    7.06
  -2  -1 -23   -0.37    5.67
  -1  -8 -14  162.16    7.55
  -1  -3 -21   83.62    8.10
  -1   1 -23    4.36    4.86
   0  -7 -14  252.50    7.51
   0  -5 -18   46.59    7.09
   0  -3 -20   95.06    7.23
   0   1 -22  187.12    7.39
   1  -4 -18   -8.28    6.26
   1   1 -21  190.34    7.54
   2  -3 -17   17.50    5.72
   2  -2 -18  254.44    7.37
   3  -2 -16   97.27    5.35
   3  -1 -17  285.26    6.77
 -22  -6 -14   -0.27    4.93
 -21  -7 -14   -3.44    5.70
 -21  -5 -18   23.25    5.39
 -21  -3 -20    8.27    4.84
 -20  -8 -14    5.43    5.33
 -20  -6 -18   36.73    5.94
 -19  -9 -12   12.76    6.35
 -19  -9 -11    5.72    7.45
 -19  -8 -16   -5.24    5.95
 -19  -7 -18   -0.35    5.52
 -19  -3 -22   31.45    5.05
 -18  -9 -15   29.49    6.73
 -18  -6 -20   70.46    6.98
 -18  -5 -21   22.91    6.49
 -18  -4 -22    8.69    5.03
 -17 -10 -13   52.76    7.60
 -17 -10 -12   -3.35    6.97
 -17 -10 -11   78.99    8.85
 -17 -10 -10   -1.50    8.16
 -17 -10  -9   73.34    7.18
 -17  -9 -16   37.71    8.50
 -16  -8 -19   15.03    7.25
 -16  -4 -23   35.03    5.76
 -15  -9 -18    9.65    7.42
 -15  -3 -24   -2.00    5.31
 -15  -1 -25   12.07    5.01
 -14 -11 -13   39.35    8.40
 -14 -11 -12   69.71    8.33
 -14 -11 -11   54.05    8.21
 -14 -11 -10  114.71    8.52
 -14 -11  -9   26.70    7.84
 -14  -8 -20  106.21    8.28
 -14  -7 -21   81.81    8.81
 -14  -6 -22   -0.54    7.78
 -14  -5 -23   27.49    6.63
 -13 -11 -13   29.90    8.30
 -13 -11  -8   21.43    7.14
 -13 -10 -17    6.98    7.42
 -13  -9 -19   17.37    7.67
 -13  -4 -24   14.52    5.93
 -13  -2 -25    6.46    5.62
 -12 -11  -7  179.96    7.76
 -12 -10 -17   36.91    8.23
 -12  -9 -19    3.43    7.89
 -12  -4 -24   -5.62    5.84
 -12  -2 -25   24.35    6.90
 -11 -11 -14   69.11    9.07
 -11 -11  -7  425.90    8.94
 -11 -10 -17   54.76   10.17
 -11  -9 -19   21.78    8.32
 -11  -4 -24   13.33    7.46
 -10 -11 -14   25.43    7.74
 -10 -11  -7  161.19    7.01
 -10 -10 -17    0.82    7.85
 -10  -9 -19   88.20    8.87
 -10  -4 -24    9.32    6.32
  -9 -11 -14   29.34    7.82
  -9 -10 -17  157.92    9.52
  -9  -9 -19   40.43    7.99
  -9  -4 -24  139.05    7.29
  -9   1 -26  -11.65    6.04
  -8 -11 -14  262.27    9.32
  -8 -11 -13  215.75    9.06
  -8 -11  -8   85.57    6.22
  -8 -10 -17   57.39    8.80
  -8  -9 -19   84.06    8.80
  -8  -8 -20   19.37    8.25
  -8  -5 -23   67.21    8.68
  -8   2 -26    9.98    6.01
  -7 -11 -12  161.76    7.87
  -7 -11 -11  408.33    9.23
  -7 -10 -16   48.67    8.61
  -7  -8 -20   46.15    8.38
  -7  -7 -21   -4.35    7.71
  -7  -6 -22   63.12    7.70
  -7  -5 -23    6.66    6.79
  -7  -1 -25   15.21    6.90
  -7   3 -26   27.22    5.18
  -7   4 -26  157.06    6.45
  -6  -9 -18  174.78    9.43
  -5 -10 -14  659.71   11.00
  -5  -9 -17   64.90    8.17
  -5  -8 -19   36.65    8.22
  -5  -7 -20   58.63    8.03
  -5  -2 -24   13.81    6.12
  -4 -10 -12   24.61    6.54
  -4 -10 -11   15.17    5.56
  -4 -10 -10   69.52    5.61
  -4  -9 -16   13.27    7.48
  -4  -8 -18   -5.84    7.25
  -4  -3 -23   54.00    6.85
  -4  -1 -24   59.71    6.47
  -3  -9 -14  103.98    7.28
  -3  -8 -17    4.62    7.17
  -3  -6 -20    0.55    7.64
  -3  -2 -23   56.39    6.53
  -3   1 -24   47.98    6.63
  -2  -8 -15  341.21    8.62
  -2  -4 -21   43.87    7.18
  -1  -8 -13   50.44    6.26
  -1  -7 -16   92.64    7.02
  -1  -4 -20  202.78    7.86
  -1  -1 -22   35.74    6.53
   0  -4 -19   96.81    6.97
   0  -1 -21   36.61    6.22
   1  -5 -16   87.36    6.63
   1  -1 -20   34.75    6.05
   2   0 -19   25.40    5.46
   3  -2 -15   33.38    5.20
 -22  -5 -16    7.98    5.05
 -21  -6 -16   14.70    5.77
 -21  -4 -19    0.92    4.40
 -20  -8 -12   56.84    7.11
 -20  -7 -16   40.69    5.84
 -19  -8 -15   18.34    7.37
 -19  -4 -21   -0.86    4.83
 -18  -2 -23   56.60    5.21
 -17  -3 -23   39.34    5.40
 -17  -1 -24   56.48    5.37
 -16 -10 -13   25.50    9.34
 -16 -10  -8   17.87    8.30
 -16  -7 -20    3.99    6.34
 -16  -6 -21   21.74    6.22
 -16  -5 -22   14.59    6.18
 -16  -2 -24   30.84    5.25
 -15 -10 -15  102.59    8.46
 -15  -8 -19   30.63    7.34
 -15  -4 -23   16.29    7.00
 -15   0 -25   93.64    6.62
 -14  -9 -18   48.34    7.95
 -14  -3 -24   18.03    5.70
 -14  -1 -25   25.16    5.57
 -13 -11 -12    3.11    7.71
 -13 -11 -11    9.32    7.83
 -13 -11 -10  150.45    8.96
 -13 -11  -9   35.44    7.61
 -13 -10 -16  114.57    9.15
 -13  -8 -20   15.21    7.62
 -13  -7 -21   29.42    7.50
 -13  -6 -22  103.10    7.57
 -13  -5 -23    4.75    6.33
 -12 -11 -12   81.20    8.17
 -12 -11  -9  131.66    8.19
 -12 -11  -8   22.92    7.09
 -12  -8 -20    2.14    7.71
 -12  -5 -23   42.05    6.89
 -11 -11  -8   61.18    7.08
 -11  -8 -20   53.18    8.33
 -11  -5 -23   29.03    6.95
 -11   1 -26   15.95    5.48
 -10 -11 -13  268.11    9.59
 -10 -11  -9  340.62   10.04
 -10 -11  -8  131.88    7.31
 -10  -8 -20   63.70    8.50
 -10  -5 -23   49.14    7.19
 -10   1 -26   13.80    5.20
  -9 -11 -12   51.42    7.68
  -9 -11  -9  472.37    9.30
  -9 -11  -8   28.20    6.30
  -9  -8 -20  150.47    8.64
  -9  -7 -21  121.86    8.67
  -9  -5 -23   10.05    6.92
  -8 -11 -12   41.07    7.33
  -8 -10 -16  114.61    8.70
  -8  -9 -18  225.71    9.83
  -8  -7 -21    4.99    7.46
  -8  -6 -22   13.71    7.04
  -7  -9 -18  160.54    9.46
  -6 -10 -14   97.61    7.98
  -6  -9 -17  140.61    8.78
  -6  -8 -19   75.18    8.66
  -6  -2 -24   51.66    7.71
  -6   0 -25    4.66    5.59
  -5 -10 -13  865.35   11.50
  -5 -10 -12  166.19    7.39
  -5 -10  -9   89.12    5.68
  -5 -10  -8   56.28    4.80
  -5  -9 -16  377.38    9.87
  -5  -8 -18  158.93    9.15
  -5  -6 -21  131.30    8.28
  -5   2 -25   35.68    6.23
  -4  -9 -15  518.50   10.28
  -4  -7 -19  115.87    8.11
  -4  -6 -20   71.40    7.45
  -4   0 -24   56.54    7.06
  -3  -9 -13  143.51    7.34
  -3  -9  -9  124.64    5.30
  -3  -7 -18    7.86    7.48
  -3  -3 -22   59.94    7.00
  -3   2 -24   41.74    6.32
  -2  -8 -14    8.33    6.45
  -2  -7 -17  122.05    7.65
  -2  -2 -22   38.29    6.53
  -1  -8 -11   24.58    3.45
  -1  -2 -21  286.12    9.30
  -1   0 -22   -3.35    6.82
   0  -2 -20  510.11    9.48
   1  -2 -19   55.68    6.52
   2  -3 -16   10.41    5.29
   2  -1 -18  117.14    6.23
   3  -1 -16  167.11    5.73
 -22  -4 -17   -4.58    4.94
 -20  -7 -15   59.17    6.90
 -19  -7 -17   77.81    6.37
 -19  -2 -22   11.81    4.86
 -18  -9 -13    3.16    6.73
 -18  -9 -12   23.48    8.24
 -18  -9  -9   27.05    7.88
 -18  -8 -16   62.84    7.05
 -18  -3 -22   -2.50    5.07
 -17  -9 -15   17.34    7.26
 -17  -6 -20  126.56    7.01
 -17  -5 -21   10.73    5.62
 -17  -4 -22    7.32    5.34
 -16 -10 -12    3.62    8.14
 -16 -10 -11  138.98    8.57
 -16 -10 -10    6.79    8.92
 -16 -10  -9  205.15    8.65
 -16  -8 -18   32.63    7.58
 -16  -3 -23   70.48    7.06
 -15 -10  -7   71.96    7.48
 -15  -9 -17  -12.13    7.98
 -15  -7 -20   51.29    7.47
 -15  -6 -21    3.56    6.68
 -15  -5 -22   24.36    6.41
 -15  -2 -24   66.23    6.02
 -14 -10  -6   43.22    6.69
 -14  -8 -19   18.81    7.57
 -14  -4 -23   10.21    7.47
 -13  -9 -18   30.86    8.07
 -13  -3 -24   19.91    6.39
 -13  -1 -25   20.54    5.83
 -13   3 -26    7.22    5.19
 -12 -11 -11  -10.69    7.42
 -12 -11 -10   40.05    7.92
 -12 -10 -16    9.85    8.23
 -12 -10  -5   52.51    5.56
 -12  -9 -18    5.62    7.68
 -12  -7 -21  105.76    8.27
 -12  -6 -22   22.30    7.32
 -12  -3 -24   -1.19    5.95
 -12  -1 -25   19.59    5.94
 -12   3 -26    9.51    5.81
 -11 -11 -11  521.63   10.67
 -11 -11  -9  121.03    7.93
 -11 -10 -16   32.69    8.45
 -11 -10  -5   84.26    5.37
 -11  -9 -18   15.62    8.49
 -11  -7 -21   83.59    8.25
 -11  -6 -22   55.82    7.71
 -11   2 -26   13.11    5.28
 -10 -11 -10  204.55    8.70
 -10 -10 -16    0.70    7.80
 -10  -9 -18   51.20    8.80
 -10  -7 -21  -13.41    7.81
 -10  -6 -22   33.19    7.69
 -10   2 -26   -4.64    4.93
  -9 -10 -16   42.73    8.18
  -9  -9 -18   33.76    8.74
  -9  -6 -22   66.13    7.95
  -9  -3 -24   19.43    6.71
  -9   3 -26    3.79    5.03
  -9   4 -26   46.49    6.02
  -8 -10 -15   25.48    7.89
  -8   4 -26   37.33    5.12
  -7 -10 -14   10.76    7.60
  -7  -9 -17   10.23    8.48
  -7  -8 -19   25.25    8.35
  -7  -4 -23   27.83    7.54
  -7   0 -25  127.48    6.53
  -6 -10 -13  237.48    8.54
  -6  -6 -21   -8.02    7.43
  -6  -5 -22  174.67    8.35
  -5 -10 -11   85.54    6.52
  -5 -10 -10   53.96    6.01
  -5  -7 -19   63.85    7.82
  -5  -1 -24    5.60    5.91
  -5   4 -25   18.69    5.85
  -4  -9 -14   85.77    7.31
  -4  -8 -17  185.70    8.63
  -4  -2 -23   92.79    7.02
  -3  -9 -12    0.17    4.28
  -3  -9 -10   42.98    5.02
  -3  -6 -19   29.71    7.72
  -3  -1 -23  -12.85    5.85
  -3   3 -24   10.54    5.89
  -2  -6 -18   16.81    7.07
  -2  -3 -21  111.50    7.14
  -2   1 -23   -3.42    5.28
  -1  -7 -14    6.59    6.13
  -1  -4 -19   87.44    7.53
  -1  -3 -20   92.29    7.31
   0  -4 -18   10.41    6.56
   0  -3 -19  160.28    7.70
   0   0 -21   -8.13    5.51
   1  -4 -16  771.96   10.06
   1  -1 -19  249.91    8.38
 -22  -5 -15   21.11    4.56
 -22  -3 -18   44.13    4.61
 -21  -6 -15   36.45    5.44
 -21  -5 -17   11.44    4.83
 -20  -6 -17   13.88    5.57
 -20  -2 -21    2.70    4.73
 -19  -8 -14   85.22    7.05
 -19  -3 -21   -5.15    5.94
 -18  -9 -11    9.58    6.84
 -18  -9 -10  101.26    7.68
 -18  -5 -20   14.04    5.71
 -18  -4 -21   37.56    5.88
 -18  -1 -23   30.97    5.14
 -17  -9 -14   15.44    7.66
 -17  -2 -23   22.62    5.44
 -17   0 -24   40.02    5.21
 -16  -9 -15   91.13    8.30
 -16  -4 -22   19.11    7.36
 -16  -1 -24    8.88    5.24
 -15 -10 -13  140.98    8.97
 -15 -10 -12   86.70    8.42
 -15 -10  -9   23.71    9.24
 -15  -8 -18   95.65    8.09
 -15   1 -25   19.07    5.40
 -14 -10  -7  178.67    9.05
 -14  -7 -20   29.73    8.07
 -14  -6 -21   11.79    7.20
 -14  -5 -22   25.52    6.74
 -14  -2 -24   22.42    5.81
 -14   0 -25  114.11    6.28
 -13 -10  -6   14.63    6.04
 -13  -8 -19   75.32    8.39
 -13  -4 -23    5.82    6.37
 -13   0 -25   -1.74    6.62
 -12 -10 -15   82.50    8.56
 -12 -10  -6  103.04    7.35
 -12  -8 -19    6.11    7.67
 -12   4 -26   -2.88    4.97
 -11 -10 -15   93.93    8.98
 -11  -8 -19    2.87    8.31
 -11  -3 -24    5.53    6.32
 -11   3 -26   19.22    5.09
 -11   5 -26    4.34    5.70
 -10 -10 -15   72.84    8.48
 -10  -8 -19   46.58    8.12
 -10   4 -26    0.62    5.03
 -10   5 -26   19.92    5.74
  -9 -10 -15  114.91    8.59
  -9 -10  -6   61.31    5.14
  -9  -9 -17   39.93    8.78
  -9  -8 -19   26.62    7.99
  -9  -4 -23   20.79    7.15
  -9   5 -26   -0.92    4.78
  -8 -10 -14   23.09    7.69
  -8  -9 -17  -16.83    7.82
  -8  -8 -19   11.47    8.32
  -8  -7 -20   56.26    8.59
  -8  -5 -22  112.98    9.56
  -8  -4 -23    0.75    6.89
  -7 -10  -7  186.91    5.78
  -7  -7 -20   60.36    8.49
  -7  -6 -21   82.02    7.89
  -7  -5 -22   -1.74    7.35
  -7   1 -25    5.36    6.73
  -6 -10 -12  178.82    7.87
  -6 -10 -11    8.86    6.50
  -6 -10 -10  229.73    7.00
  -6 -10  -9   47.34    5.60
  -6  -9 -16  581.87   11.53
  -6  -8 -18  110.13    8.53
  -6  -1 -24   20.55    6.29
  -6   2 -25   22.04    5.45
  -5  -9 -15  143.78    8.30
  -5  -8 -17  215.11    9.04
  -5  -6 -20   85.93    7.84
  -5  -5 -21   66.30    7.36
  -5   0 -24   -0.45    6.97
  -4  -9 -13  290.05    8.36
  -4  -9 -12   16.93    5.78
  -4  -8 -16  152.01    8.29
  -4  -7 -18  102.54    8.07
  -4   1 -24   45.28    5.84
  -3  -8 -15   57.75    7.05
  -3  -7 -17  395.78    9.47
  -3  -2 -22   23.14    6.61
  -3   0 -23   -3.16    5.87
  -3   4 -24  -11.37    4.91
  -2  -8 -11   93.22    5.22
  -2   2 -23   39.43    5.35
  -1  -7 -13   36.40    5.80
  -1  -1 -21  206.88    7.68
  -1   1 -22   33.71    5.82
   0  -1 -20   39.67    6.44
   0   1 -21   44.85    6.87
   1  -2 -18   74.63    6.48
   1   1 -20   22.10    5.35
   2  -3 -15  247.31    6.49
   2  -2 -16   92.74    6.40
   2  -1 -17  269.56    7.65
   2   0 -18  559.21    8.57
   3   0 -16   -6.38    3.94
 -23  -4 -14   -0.97    4.22
 -21  -6 -14    7.49    6.27
 -21  -4 -18    3.10    4.54
 -21  -3 -19   34.49    4.88
 -20  -7 -14  108.66    6.88
 -20  -5 -18   16.96    5.34
 -19  -8 -13   26.68    6.78
 -19  -8 -12   29.56    8.06
 -19  -7 -16   17.53    6.21
 -19  -4 -20   33.31    5.75
 -19  -1 -22    0.01    5.91
 -18  -8 -15   34.14    7.01
 -17  -9 -13   20.34    7.56
 -17  -9 -12   27.62    9.15
 -17  -9  -8  105.27    8.81
 -17  -3 -22   17.26    5.91
 -17   1 -24   55.65    5.29
 -16  -6 -20   -4.34    6.69
 -16  -5 -21   58.43    6.79
 -16   0 -24    0.29    6.25
 -15 -10 -11    5.54    7.76
 -15 -10 -10   82.01    8.34
 -15  -7 -19   22.52    7.63
 -15  -3 -23   20.06    6.16
 -15  -1 -24    0.19    5.56
 -15   2 -25   -2.63    5.00
 -14 -10 -13  174.58    9.52
 -14 -10 -12   39.98    8.43
 -14 -10  -8   32.06    7.31
 -14  -9 -16   -0.63    8.55
 -14  -8 -18    4.99    7.77
 -14   1 -25   19.47    5.63
 -13  -7 -20    6.45    7.87
 -13  -6 -21   -0.92    7.86
 -13  -5 -22   31.20    7.22
 -13  -2 -24   29.78    6.43
 -12 -10 -14   56.64    8.73
 -12  -9 -17   48.68    8.60
 -12  -7 -20   24.61    8.18
 -12  -6 -21   -9.35    7.61
 -12  -5 -22   15.02    7.33
 -12  -4 -23   47.88    7.09
 -12   0 -25   19.57    5.98
 -11 -10 -14  108.83    8.67
 -11 -10  -6   50.40    5.64
 -11  -9 -17   75.94    8.53
 -11  -7 -20   68.03    8.56
 -11  -5 -22   19.30    7.50
 -10 -10 -14   64.63    8.14
 -10 -10  -6  232.76    6.53
 -10  -7 -20   10.28    8.26
 -10  -6 -21   -2.71    7.92
 -10  -5 -22   -3.82    7.54
 -10  -4 -23   45.61    7.28
  -9 -10 -14   97.95    8.29
  -9  -7 -20   17.35    8.34
  -9  -6 -21   68.22    8.54
  -9  -5 -22   13.16    7.15
  -9  -2 -24  155.57    7.80
  -8 -10 -13  431.49    9.82
  -8 -10  -7   91.69    5.53
  -8   1 -25   27.52    7.14
  -7 -10 -12  191.60    7.72
  -7 -10 -11  156.66    7.65
  -7 -10 -10   31.68    5.91
  -7  -9 -16  319.44    9.81
  -7  -3 -23    4.19    7.17
  -7   2 -25   34.10    6.81
  -6  -9 -15  269.60    9.15
  -6  -8 -17   52.36    8.02
  -6  -7 -19  197.67    9.34
  -6  -6 -20   52.35    7.66
  -6  -5 -21   26.25    7.19
  -6  -4 -22   45.67    7.36
  -6   3 -25   96.36    6.07
  -5  -9 -14  163.64    8.11
  -5  -9 -13   17.16    7.11
  -5  -7 -18  125.02    8.30
  -4  -9 -11   99.88    5.93
  -4  -9 -10   12.88    5.05
  -4  -9  -9  138.90    5.47
  -4  -6 -19    2.80    7.53
  -4  -1 -23    5.93    6.48
  -4   2 -24   36.14    5.99
  -3  -7 -16   75.87    7.20
  -3  -6 -18   44.89    7.26
  -3  -3 -21   17.74    7.06
  -2  -2 -21   80.36    7.11
  -2   3 -23   24.48    5.04
  -1  -2 -20  180.22    9.04
   0  -4 -17    6.02    6.20
   0  -2 -19  251.46    8.00
   0   2 -21   -4.02    6.20
   1  -4 -15  102.49    5.64
   1   0 -19    1.07    6.69
   2  -3 -14    0.27    4.36
 -22  -5 -14   12.50    4.70
 -22  -1 -19   10.98    4.81
 -20  -1 -21   79.83    6.03
 -19  -8 -11   79.52    7.24
 -19  -8 -10   16.56    6.19
 -19  -7 -15   44.10    6.91
 -19  -6 -17   28.28    6.25
 -18  -8 -14    8.01    7.26
 -18  -2 -22    9.75    5.30
 -18   0 -23   82.26    5.62
 -17  -9 -11   33.49    7.63
 -17  -9 -10  151.79    8.42
 -17  -9  -9   44.62    7.36
 -17  -6 -19   -6.31    6.59
 -17  -1 -23   -5.14    5.23
 -16  -9 -13  224.30   10.83
 -16  -9  -7   11.20    8.27
 -16  -7 -18   21.52    7.60
 -16  -2 -23   15.75    5.76
 -15  -8 -17   -2.17    8.00
 -15  -6 -20   76.62    8.19
 -15  -5 -21   30.22    7.09
 -15  -4 -22    7.29    6.51
 -15   3 -25   -9.55    4.91
 -14 -10 -11   31.12    8.14
 -14 -10 -10   85.61    8.48
 -14  -7 -19    3.84    7.78
 -14  -3 -23   51.27    6.75
 -14  -1 -24    8.46    5.74
 -14   2 -25   43.78    5.62
 -13 -10 -12   28.26    7.97
 -13 -10  -9   21.48    8.86
 -13 -10  -8   41.35    7.31
 -13  -9 -16   20.09    8.35
 -13  -8 -18   -7.26    8.07
 -13  -3 -23    3.33    6.59
 -12 -10  -7  105.11    6.84
 -12  -9 -16   15.10    7.95
 -12  -8 -18   35.43    8.66
 -12   1 -25   10.10    7.08
 -11 -10 -13  153.00    9.12
 -11 -10  -7    7.13    5.85
 -11  -9 -16   -3.52    8.36
 -11  -8 -18  117.14    9.42
 -11  -6 -21   32.79    8.01
 -10 -10 -13   42.24    7.93
 -10 -10  -7   27.85    5.60
 -10  -8 -18  213.68   10.08
  -9 -10 -13   20.36    7.93
  -9 -10  -8   81.46    6.11
  -9  -9 -16  148.62    9.09
  -9   1 -25   28.87    6.08
  -8 -10 -12   32.72    7.06
  -8 -10 -11  123.03    7.64
  -8 -10  -8  183.20    6.55
  -8  -7 -19  132.83    9.30
  -8  -3 -23   32.29    7.38
  -8   2 -25    7.68    6.83
  -7  -9 -15    9.72    7.58
  -7  -8 -17  246.87    9.46
  -7  -7 -19   -2.59    8.25
  -7  -5 -21   13.25    7.73
  -7  -4 -22    9.72    6.92
  -6  -9 -14 1157.90   13.14
  -6   0 -24   11.83    6.17
  -6   5 -25   32.98    5.16
  -5  -9 -12  174.28    7.30
  -5  -8 -16  541.73   10.64
  -5  -6 -19   11.09    7.45
  -5  -4 -21   55.54    9.48
  -5  -1 -23  143.91    8.87
  -5   1 -24    5.82    5.73
  -4  -7 -17  350.94    9.46
  -4  -2 -22  106.55    7.54
  -4   0 -23   -6.12    7.31
  -4   3 -24   15.00    5.50
  -3  -8 -12  127.43    6.10
  -3  -5 -19   55.23    7.56
  -3  -1 -22   67.55    6.86
  -3   1 -23   -4.28    5.60
  -2  -7 -14   13.46    6.00
  -2  -6 -16   54.64    6.73
  -2  -3 -20   25.89    6.65
  -1  -3 -19  325.68    8.81
   0   0 -20  161.74    7.08
   1  -4 -14   85.17    5.40
   1  -3 -16   38.49    5.65
   1  -2 -17  504.46    9.47
   1  -1 -18  138.49    6.60
   2   1 -18  102.19    5.75
 -24  -2 -14   36.29    3.49
 -23  -3 -15   59.64    4.71
 -22  -5 -13   14.53    4.88
 -22  -2 -18   16.14    4.52
 -21  -6 -13   -0.17    5.65
 -20  -7 -12   19.22    6.16
 -20  -7 -11    8.78    7.33
 -20  -6 -15   28.31    7.40
 -20  -5 -17    0.61    5.72
 -19  -7 -14   23.05    8.22
 -19  -2 -21    4.88    5.04
 -19   0 -22   14.04    5.80
 -18  -8 -13    5.35    7.22
 -18  -5 -19   63.21    7.20
 -18  -4 -20   -0.66    5.89
 -18  -3 -21   58.43    6.12
 -18   1 -23   24.77    5.91
 -17  -8 -15   -2.91    7.53
 -17   2 -24   24.49    5.13
 -16  -9 -12   11.43    7.83
 -16  -3 -22   52.57    6.64
 -16   1 -24   26.58    5.39
 -15  -9 -14   91.02    8.84
 -15  -9  -6   56.50    7.07
 -15  -7 -18   -0.81    9.35
 -15  -2 -23   18.83    6.49
 -15   0 -24    7.12    5.41
 -14  -8 -17   40.48    7.96
 -14  -6 -20  164.03    8.83
 -14  -5 -21   -5.80    7.65
 -14  -4 -22   52.40    7.21
 -13 -10 -10   46.36    8.17
 -13  -9 -15   55.20    9.25
 -13  -7 -19    6.15    8.15
 -13  -4 -22   34.55    7.40
 -13  -1 -24   -3.20    5.88
 -12 -10 -11  120.43    8.88
 -12 -10 -10  152.22    8.54
 -12 -10  -9  373.38    9.56
 -12 -10  -8   44.74    6.96
 -12  -7 -19   22.94    8.46
 -12  -3 -23   53.59    7.23
 -11 -10  -9   40.45    7.29
 -11 -10  -8  246.43    7.97
 -11  -7 -19    6.18    8.45
 -11  -3 -23    5.76    7.41
 -10 -10  -9  124.50    7.34
 -10 -10  -8  341.33    8.19
 -10  -3 -23   78.98    7.64
  -9 -10 -11  332.47    9.39
  -9  -9 -15   75.79    8.38
  -9  -7 -19   -1.89    7.90
  -9  -4 -22   29.36    7.69
  -9  -3 -23   14.25    7.11
  -9   2 -25   56.65    6.16
  -8  -9 -15    3.98    7.68
  -8  -8 -17   71.83    8.50
  -8  -6 -20   77.30    8.86
  -8  -5 -21   28.50    8.13
  -8  -4 -22   43.75    7.22
  -8   3 -25  192.71    7.89
  -7  -9 -14  480.22   10.25
  -7   0 -24   34.15    6.62
  -7   5 -25  112.53    6.88
  -7   6 -25   -4.56    5.72
  -6  -9 -13    9.65    6.82
  -6  -8 -16   46.64    7.87
  -6  -7 -18   -7.98    8.03
  -6   1 -24   27.08    7.33
  -5  -9 -11    2.66    5.58
  -5  -9 -10  100.68    5.63
  -5  -8 -15  625.35   10.78
  -5  -7 -17   14.05    7.47
  -5  -5 -20   31.07    7.71
  -5   2 -24    8.47    5.95
  -4  -8 -14  198.62    8.18
  -4  -7 -16  181.20    8.14
  -4  -6 -18   35.97    7.30
  -4  -5 -19   67.02    8.01
  -4   5 -24   -8.67    5.00
  -3  -8 -11   -4.01    5.03
  -3  -7 -15  317.83    8.63
  -3  -6 -17   10.24    6.78
  -3  -2 -21   16.90    6.57
  -3   2 -23   49.01    5.90
  -2  -1 -21  146.91    7.45
  -2   1 -22  172.03    7.12
  -1  -1 -20   33.48    7.82
   0  -3 -17   14.89    7.34
   0  -1 -19   -0.85    6.01
   1   1 -19  229.46    7.00
   2  -1 -16  152.42    5.74
   2   0 -17   48.36    5.13
 -23  -2 -16   11.36    4.11
 -23  -1 -17    3.41    4.63
 -22  -5 -12   -3.00    6.00
 -22  -4 -15   -1.69    4.97
 -21  -6 -12   18.71    5.62
 -21  -6 -11   -9.40    6.41
 -21  -5 -15    7.64    5.32
 -21  -3 -18   15.08    5.00
 -20  -7 -10   31.96    5.94
 -20   0 -21   -0.49    5.62
 -19  -6 -16   13.61    6.62
 -19  -4 -19   -1.90    5.81
 -19  -3 -20   34.48    5.69
 -18  -8 -12  -16.25    7.08
 -18  -8 -11    1.19    8.47
 -18  -8  -9  229.05    9.66
 -18  -7 -15   38.85    8.97
 -18  -1 -22    8.96    5.42
 -17  -8 -14   44.99    7.91
 -17  -6 -18   10.67    7.38
 -17  -2 -22  -10.47    5.98
 -17   0 -23    8.47    5.61
 -17   3 -24   40.49    5.45
 -16  -9 -11   46.23    8.25
 -16  -9 -10   52.05    8.41
 -16  -9  -9  169.53    8.74
 -16  -7 -17   26.06    8.16
 -16  -5 -20   32.42    7.30
 -16  -4 -21    6.00    6.67
 -16  -1 -23   16.31    5.81
 -16   2 -24   24.25    6.43
 -15  -9 -13   54.70    8.84
 -15  -9  -7   20.41    8.26
 -15  -6 -19   59.89    8.03
 -15  -3 -22   16.35    6.68
 -15   1 -24   -3.08    6.36
 -14  -9  -6   98.36    7.80
 -14  -7 -18   27.50    8.24
 -14  -2 -23    7.82    6.46
 -13  -9  -5  161.70    6.82
 -13  -6 -20   16.60    8.04
 -13  -5 -21   15.78    7.73
 -12  -9  -5  103.00    6.27
 -12  -8 -17    6.30    7.97
 -12  -6 -20   22.43    8.23
 -12  -5 -21   34.74    7.99
 -11  -9 -15   -2.00    7.93
 -11  -8 -17   82.33    9.21
 -11  -6 -20   27.64    8.41
 -11  -5 -21    1.18    7.99
 -11  -4 -22   40.17    7.88
 -10  -9 -15   34.17    8.17
 -10  -8 -17   16.17    8.87
 -10  -6 -20   54.88    8.13
 -10  -5 -21   30.99    8.21
 -10  -4 -22    8.38    7.66
 -10   2 -25   45.57    6.15
  -9  -8 -17  102.24    8.78
  -9  -6 -20   31.10    8.58
  -9   3 -25   28.06    7.03
  -8  -9 -14  217.20    8.91
  -8  -2 -23   21.70    7.34
  -8   4 -25    5.89    6.78
  -7  -9 -13   29.44    7.04
  -7  -8 -16   75.28    8.14
  -7  -7 -18  103.68    8.93
  -6  -9 -12   39.53    6.71
  -6  -9 -11  128.90    6.90
  -6  -9  -9   52.55    5.24
  -6  -8 -15   71.67    8.02
  -6  -6 -19   36.22    7.67
  -6  -5 -20   30.14    7.82
  -6  -4 -21   54.92    7.83
  -5  -8 -14  869.96   11.44
  -5  -6 -18   63.99    7.81
  -5   0 -23   99.27    7.08
  -5   3 -24    3.47    5.70
  -4  -8 -12  371.73    7.69
  -4  -1 -22   72.63    7.21
  -4   1 -23    6.78    6.53
  -3  -5 -18  120.36    7.68
  -3   3 -23    3.44    5.25
  -2  -6 -15   23.82    6.48
  -2  -5 -17  330.01    8.60
  -2  -3 -19  103.74    7.66
  -2  -2 -20   13.32    6.75
  -1  -6 -13   87.12    5.70
  -1  -2 -19   45.85    6.83
   0  -2 -18  432.78    8.89
   0   1 -20   39.67    6.05
   1   0 -18  702.19   10.25
 -23  -3 -14   10.12    4.40
 -22  -5 -11   -7.17    5.24
 -22  -3 -16   17.94    4.82
 -22  -1 -18   77.77    5.62
 -21  -5 -14   26.71    6.70
 -21  -4 -16   29.89    6.77
 -21   0 -20   50.15    5.19
 -20  -6 -14   16.27    6.32
 -19  -7 -13   75.61    7.34
 -19  -1 -21    1.07    5.50
 -19   1 -22    5.53    4.82
 -18  -2 -21   34.93    6.18
 -18   2 -23   55.21    5.55
 -17  -8 -13   -5.40    7.65
 -17  -5 -19   70.12    7.35
 -17  -4 -20   90.36    7.27
 -16  -8 -14   21.90    8.11
 -16  -6 -18  110.57    9.76
 -16  -2 -22   38.50    6.62
 -15  -9 -11   31.69    8.13
 -15  -9 -10  124.69   10.21
 -15  -9  -9   84.59    9.63
 -15  -9  -8  525.58   10.72
 -15  -7 -17   11.38    7.60
 -15  -5 -20   14.07    7.58
 -15  -4 -21   29.02    7.32
 -15  -1 -23   21.42    6.68
 -14  -9 -12   76.75   10.50
 -14  -9  -7   42.08    8.07
 -14  -8 -16   28.27    8.39
 -14  -6 -19   16.04    8.15
 -14  -3 -22   25.89    7.54
 -13  -9  -6   61.93    7.28
 -13  -8 -16   90.81    8.99
 -13  -7 -18   18.85    8.00
 -13  -2 -23   14.69    6.85
 -12  -9 -14   48.27    9.00
 -12  -7 -18  117.94    9.44
 -12  -2 -23   26.67    7.48
 -12   0 -24    0.53    6.06
 -11  -9 -14   34.01    7.95
 -11  -2 -23   18.11    7.19
 -10  -9 -14   85.11    8.28
 -10  -7 -18   50.23    9.07
 -10   3 -25   26.25    6.08
  -9  -8 -16  144.95    9.53
  -9  -7 -18    5.67    8.51
  -9  -2 -23    6.04    6.99
  -9   4 -25   80.05    6.42
  -9   8 -25    2.69    5.60
  -8  -9 -13   55.88    7.32
  -8  -8 -16  141.32    9.24
  -8  -7 -18   38.54    8.72
  -8  -6 -19   89.12    8.96
  -8  -3 -22    9.45    7.09
  -8   5 -25   38.59    5.81
  -8   6 -25   31.09    5.39
  -7  -9 -12  446.99    9.23
  -7  -9 -11  162.64    7.35
  -7  -6 -19    6.78    8.22
  -7  -5 -20   53.38    7.83
  -7  -4 -21  106.18    8.33
  -7   1 -24   53.58    6.67
  -6  -7 -17    8.24    7.51
  -6   2 -24   43.32    6.32
  -5  -8 -13  318.73    8.28
  -5  -7 -16  222.99    8.63
  -5  -5 -19   38.00    7.44
  -5  -4 -20   39.85    7.36
  -5   4 -24   28.69    5.68
  -5   5 -24    4.97    6.17
  -4  -6 -17   -4.65    6.73
  -4   2 -23   77.84    7.72
  -3  -7 -13  266.11    7.17
  -3  -1 -21    8.04    7.94
  -3   4 -23   57.48    5.80
  -2  -6 -14  147.70    6.86
  -2  -5 -16  221.63    7.99
  -2   0 -21  108.24    7.22
  -2   3 -22   83.85    7.06
  -1   0 -20   74.53    7.76
   0   2 -20  547.42    9.63
   1  -3 -14   69.27    5.71
   1  -2 -16   14.05    5.21
   1  -1 -17  283.23    7.24
   1   2 -19   47.40    5.57
   2  -1 -15    0.77    4.13
   2   0 -16  192.03    6.36
   2   1 -17  266.15    6.44
 -23  -3 -13    0.83    5.18
 -23  -2 -15   23.29    5.03
 -22  -2 -17   -1.95    4.47
 -21  -3 -17  133.45    6.33
 -20  -6 -13   36.96    6.59
 -20  -4 -17   65.98    6.44
 -20  -1 -20   37.16    5.58
 -20   1 -21   79.44    6.46
 -19  -7 -11   28.55    8.25
 -19  -6 -15  157.17    7.94
 -19  -2 -20   46.66    6.24
 -18  -7 -14   46.83    7.58
 -18  -3 -20   19.08    6.17
 -18   0 -22   -9.03    5.10
 -18   3 -23   22.16    5.15
 -17  -8 -12   38.59    7.94
 -17  -8 -11    4.45    9.24
 -17  -8  -8   80.57    8.86
 -17  -7 -15   45.89    7.94
 -17  -1 -22   53.75    6.33
 -17   1 -23    6.45    5.55
 -16  -4 -20   87.05    7.77
 -16  -3 -21   10.68    7.25
 -16   3 -24   22.72    5.87
 -15  -2 -22    5.03    6.78
 -15   2 -24   56.83    6.22
 -14  -9 -11   29.93    7.86
 -14  -9 -10  107.24   10.20
 -14  -9  -9   90.62    9.38
 -14  -9  -8    9.19    7.15
 -14  -8 -15  104.47    9.57
 -14  -7 -17   46.85    8.51
 -14  -5 -20   -4.64    7.91
 -14  -4 -21   -0.15    7.51
 -14  -1 -23   10.14    6.52
 -13  -9 -12   31.84    7.92
 -13  -9  -7   39.97    7.80
 -13  -6 -19   52.39    8.77
 -13  -5 -20   -1.91    8.09
 -13  -4 -21    4.08    7.73
 -13  -3 -22   37.58    7.62
 -13   5 -25   23.47    5.63
 -13   6 -25   12.41    5.47
 -12  -9  -6   57.76    5.71
 -12  -8 -16   58.66    8.84
 -12  -3 -22    2.38    7.63
 -12   5 -25   15.11    5.42
 -12   6 -25   20.14    6.43
 -11  -9  -6   74.53    5.45
 -11  -8 -16   11.03    8.62
 -11  -7 -18   32.50    8.90
 -11  -6 -19  106.92    9.28
 -11  -3 -22   10.60    7.69
 -11   4 -25   24.42    5.81
 -11   5 -25   15.88    6.42
 -11   8 -25   53.99    6.41
 -10  -9 -13   26.00    7.64
 -10  -9  -6   44.21    4.90
 -10  -6 -19   61.41    8.97
 -10  -3 -22    6.52    7.65
 -10   6 -25   10.36    6.26
 -10   7 -25   10.31    6.10
 -10   8 -25    3.93    5.79
  -9  -6 -19   30.33    8.78
  -9  -5 -20  112.38    9.16
  -9  -4 -21   37.90    8.30
  -9  -3 -22   -4.37    7.44
  -9   5 -25  152.51    6.74
  -8  -9 -12  423.65    9.23
  -8  -9 -11   21.73    6.40
  -8  -9  -7   86.36    4.90
  -8  -8 -15   63.40    8.20
  -8  -5 -20  239.10    9.84
  -8  -4 -21   21.55    8.00
  -8   1 -24   41.72    6.78
  -7  -9 -10  127.71    6.51
  -7  -9  -9  359.04    7.43
  -7  -7 -17   99.87    8.83
  -7   2 -24   51.61    6.86
  -6  -7 -16  272.96    9.12
  -6  -6 -18   20.64    7.55
  -6  -5 -19   -0.92    7.75
  -6  -4 -20   20.39    7.33
  -6  -3 -21   21.09    7.81
  -6   0 -23    1.52    6.72
  -6   3 -24   49.35    6.26
  -5  -8 -12  129.13    6.74
  -5  -7 -15   18.21    7.14
  -5  -6 -17  115.11    7.96
  -5  -1 -22    8.55    6.81
  -5   1 -23  125.33    7.17
  -4  -7 -14   20.88    6.29
  -4  -5 -18   29.36    7.14
  -4  -4 -19   42.43    7.43
  -4   3 -23   13.62    6.94
  -3  -6 -15   58.59    6.85
  -3  -5 -17   -6.95    6.48
  -3  -4 -18   -2.57    8.29
  -3  -2 -20   65.31    7.42
  -2  -1 -20  113.40    7.37
  -2   4 -22   28.55    6.42
  -1  -5 -14   61.73    5.50
  -1  -1 -19  228.60    8.97
   0  -3 -16   17.75    5.55
   0  -1 -18  400.45    8.37
 -24   0 -15   14.66    3.75
 -23  -1 -16   -0.25    4.26
 -22  -4 -13    1.72    4.92
 -22  -3 -15   40.37    5.33
 -21  -5 -13   13.24    5.88
 -21  -4 -15   12.65    6.81
 -21   1 -20   17.02    4.91
 -20  -6 -12   42.22    6.80
 -20  -5 -15   -2.75    6.07
 -20  -2 -19   -5.08    5.78
 -19  -7 -10   75.90    7.28
 -19  -7  -9  120.35    7.49
 -19  -6 -14   28.39    8.37
 -19   0 -21   15.20    5.54
 -19   2 -22   14.29    5.16
 -18  -1 -21    7.67    6.16
 -18   4 -23   33.51    5.96
 -17  -8 -10   66.71    8.00
 -17  -8  -9  -17.49    7.18
 -17  -5 -18   36.19    7.50
 -17  -3 -20   91.26    8.79
 -17  -2 -21   21.93    6.54
 -17   2 -23   15.29    5.64
 -16  -8 -12   15.59    8.15
 -16  -6 -17   11.25    9.51
 -16  -1 -22    4.59    6.42
 -16   1 -23    8.29    5.86
 -16   4 -24   37.89    5.60
 -16   5 -24   53.01    6.62
 -15  -7 -16   93.36    9.33
 -15  -6 -18   18.13    8.08
 -15  -5 -19   16.81    7.98
 -15  -4 -20    5.80    7.73
 -15  -3 -21   52.72    7.64
 -15   3 -24    5.31    5.80
 -14  -6 -18    1.90    7.76
 -14  -2 -22    7.79    7.14
 -13  -9 -11   17.74    7.76
 -13  -9 -10   20.65    7.71
 -13  -9  -9  284.72    9.19
 -13  -9  -8  109.30    7.55
 -13  -8 -15   17.45    8.49
 -13  -7 -17   -9.41    8.43
 -12  -9  -8   60.80    7.98
 -12  -9  -7   37.77    6.08
 -12  -8 -15   28.21    8.23
 -12  -7 -17   22.19    8.88
 -12  -5 -20   24.02    8.43
 -12  -1 -23   18.32    7.56
 -11  -9  -7  101.60    6.19
 -11  -7 -17  142.35    9.78
 -11  -5 -20   34.17    8.62
 -11  -4 -21   -2.72    8.09
 -11  -1 -23   43.80    7.49
 -11   1 -24   14.89    6.76
 -11   6 -25    4.26    5.51
 -11   7 -25   43.01    5.64
 -10  -9  -7   29.28    5.18
 -10  -8 -15  100.17    9.15
 -10  -7 -17  238.75    9.74
 -10  -5 -20   13.00    8.55
 -10  -4 -21   80.56    8.76
 -10  -1 -23   84.26    8.04
  -9  -9  -8   23.53    5.33
  -9  -9  -7  364.91    6.80
  -9  -8 -15  507.74   10.95
  -9  -7 -17   20.79    8.16
  -8  -2 -22   83.54    7.99
  -7  -8 -14  256.42    8.96
  -7  -7 -16   30.74    7.76
  -7  -5 -19   17.22    7.67
  -7  -3 -21   25.03    7.28
  -7   3 -24    9.65    6.12
  -6  -8 -13 1173.79   12.59
  -6   4 -24   52.99    6.16
  -6   5 -24   26.78    6.73
  -5  -8 -11  222.97    6.76
  -5  -8 -10   52.98    4.97
  -5  -5 -18   -1.72    7.08
  -4  -7 -13  166.82    7.04
  -4   4 -23   -4.43    6.70
  -2  -6 -12   24.24    4.94
  -2  -2 -19  127.98    7.69
  -2   1 -21  140.00    7.17
  -1  -3 -17    9.24    6.19
  -1  -2 -18   81.91    6.84
  -1   1 -20   28.08    6.30
   0   1 -19   19.68    5.69
   0   3 -20  102.26    5.99
   1   0 -17  659.72    8.97
   2   1 -16  170.91    5.89
 -24  -1 -13   13.26    4.60
 -23  -3 -12   -3.32    4.67
 -23  -2 -14   43.13    5.57
 -22  -2 -16   76.37    5.62
 -22  -1 -17   11.23    5.58
 -21  -5 -12   47.51    6.39
 -21  -3 -16    2.92    6.72
 -20  -6 -11   33.71    6.72
 -20  -6 -10   41.81    7.64
 -20  -5 -14   26.82    7.95
 -20   0 -20   61.28    5.88
 -20   2 -21    4.00    5.18
 -19   3 -22   31.90    5.00
 -18  -7 -12   48.42    8.42
 -18  -6 -15   71.74    8.08
 -18  -4 -18    2.36    7.04
 -18  -3 -19   20.43    7.95
 -18  -2 -20   23.89    6.38
 -18   1 -22    5.07    5.66
 -18   5 -23   -7.24    4.88
 -17  -7 -14  133.28    8.88
 -17  -4 -19    9.30    7.21
 -17   0 -22   43.95    6.53
 -17   3 -23   48.58    6.80
 -16  -8 -11   77.67    8.56
 -16  -8 -10  137.34   10.27
 -16  -8  -8  119.54    9.68
 -16  -8  -7   13.74    7.05
 -16  -2 -21   16.57    7.01
 -16   6 -24   23.96    5.42
 -15  -8 -13  306.89   10.05
 -15   4 -24   13.22    5.79
 -14  -7 -16   35.85    8.72
 -14  -5 -19    0.54    8.26
 -14  -4 -20    7.12    8.03
 -14  -3 -21   16.93    7.87
 -14   3 -24   31.73    6.28
 -13  -6 -18   12.28    8.17
 -13  -2 -22   51.81    7.93
 -13   2 -24   28.79    6.27
 -12  -9 -10  109.19    8.25
 -12  -9  -9  313.81    9.09
 -12  -6 -18   -7.26    8.65
 -12  -2 -22   21.12    7.80
 -11  -9 -10  350.68    9.38
 -11  -9  -9  475.35    9.44
 -11  -9  -8  321.43    8.13
 -11  -2 -22   46.76    7.98
 -10  -9  -9   43.99    6.44
 -10  -9  -8   62.51    5.95
 -10  -6 -18   12.06    8.83
 -10  -2 -22   -6.03    7.47
  -9  -8 -14    8.52    7.54
  -9  -6 -18  201.55    9.95
  -8  -8 -14  258.41    8.96
  -8  -7 -16   20.30    7.73
  -8  -6 -18   14.44    7.96
  -8  -5 -19   64.71    8.83
  -8  -4 -20   44.59    8.47
  -8  -3 -21  146.35    8.75
  -7  -8 -13   94.93    7.34
  -7   1 -23   82.18    8.67
  -7   4 -24   49.47    6.33
  -6  -8 -12   29.77    5.93
  -6  -8 -11   98.62    6.06
  -6  -7 -15  467.81    9.89
  -6   6 -24   21.88    5.49
  -5  -7 -14    3.75    6.82
  -5  -6 -16   32.44    7.03
  -5  -4 -19   41.81    7.24
  -5  -3 -20   44.19    8.08
  -4  -7 -12   64.27    5.48
  -4  -6 -15  204.06    7.91
  -4  -5 -17   28.09    6.67
  -4  -4 -18    1.00    6.90
  -4   5 -23   53.43    6.85
  -4   6 -23   -3.18    6.03
  -3  -6 -14   58.25    6.46
  -3  -5 -16  211.99    8.01
  -3  -1 -20  134.36    8.70
  -3   3 -22   42.49    7.21
  -2   0 -20  147.96    7.58
  -1   0 -19   -7.12    7.14
   0  -2 -16    8.47    5.38
   0   0 -18  148.98    6.78
   1   2 -18   89.54    6.39
 -23  -1 -15    2.59    5.22
 -23   1 -17    4.45    5.04
 -22  -4 -11    4.46    6.02
 -22  -3 -14   10.75    5.22
 -21  -4 -14   25.07    5.95
 -21  -2 -17  103.59    6.17
 -21   2 -20   14.78    4.93
 -20  -1 -19   45.48    6.21
 -19  -6 -13   30.93    7.30
 -19  -5 -15   34.88    7.25
 -19  -3 -18   -4.74    6.53
 -19  -2 -19   47.59    6.86
 -19   1 -21    6.84    5.53
 -19   4 -22   -3.53    6.00
 -18  -7 -11   23.56    7.77
 -18  -7 -10   24.00    7.54
 -18  -7  -9  153.30    9.46
 -18  -7  -8   18.33    8.31
 -18  -6 -14   21.62    9.37
 -18   2 -22    9.85    5.65
 -17  -7 -13   31.00    8.08
 -17  -1 -21   69.76    6.98
 -17   1 -22   57.12    7.55
 -17   4 -23    1.89    6.33
 -16  -8  -9  302.04    9.81
 -16  -6 -16   -0.54    8.61
 -16  -4 -19   -1.42    7.55
 -16  -3 -20   34.13    7.64
 -16   0 -22   16.21    6.53
 -16   2 -23   27.05    6.34
 -15  -8 -12  275.03   10.29
 -15  -8 -11  106.13    8.94
 -15  -8  -7  386.45   10.31
 -15  -8  -6   21.13    6.33
 -15  -6 -17    8.10    7.83
 -15  -2 -21   82.54    9.39
 -15   5 -24   -7.72    5.63
 -14  -6 -17   65.18   10.60
 -14  -1 -22    7.07    7.15
 -13  -7 -16   81.35    9.06
 -13  -5 -19   30.32    8.74
 -13  -4 -20   31.91    8.39
 -13  -3 -21   13.27    8.10
 -12  -7 -16  113.05    8.88
 -12  -4 -20   15.34    8.47
 -12  -3 -21   32.73    7.80
 -12   0 -23   43.94    7.40
 -11  -8 -14    1.61    7.72
 -11  -7 -16   -7.37    8.64
 -11  -5 -19   74.78    9.13
 -11  -4 -20   32.48    8.61
 -11  -3 -21   -5.96    8.07
 -11   0 -23   23.74    7.68
 -10  -8 -14   38.57    7.87
 -10  -7 -16   89.19    8.74
 -10  -5 -19   78.07    9.10
 -10  -4 -20   23.18    8.59
 -10  -3 -21   43.55    7.94
  -9  -8 -13  103.26    7.64
  -9  -7 -16   30.62    8.64
  -9  -5 -19    5.30    8.00
  -9  -4 -20   23.01    7.99
  -9  -3 -21   31.89    8.20
  -8  -8 -13  212.90    8.19
  -8  -1 -22   46.37    7.96
  -8   4 -24   47.03    6.53
  -7  -8 -12  191.54    7.62
  -7  -7 -15  200.51    8.66
  -7  -6 -17  146.29    8.56
  -7   8 -24   19.15    6.09
  -6  -8 -10   99.70    5.74
  -6  -8  -9   86.52    4.90
  -6  -7 -14  280.48    8.46
  -6  -6 -16   22.99    7.21
  -6  -5 -18   71.57    7.84
  -6  -4 -19    0.65    7.33
  -6  -3 -20   31.89    7.26
  -6   2 -23   71.88    6.97
  -5  -7 -13   35.86    6.32
  -5  -5 -17   29.26    7.08
  -5   4 -23    2.42    7.01
  -3  -6 -13   14.57    5.55
  -3  -5 -15   89.82    6.89
  -3  -4 -17  153.84    7.40
  -3   1 -21   15.35    6.47
  -3   4 -22    7.53    6.84
  -2  -5 -14   38.46    5.78
  -2  -2 -18  249.62    8.99
  -2  -1 -19  368.50    8.88
  -1  -3 -16   50.16    6.06
  -1  -1 -18  148.99    7.17
  -1   2 -20  168.02    7.09
   0  -3 -14   24.02    4.47
   0  -1 -17   61.81    5.88
   0   2 -19  252.05    7.02
   1   1 -17  264.68    7.37
 -24  -1 -12  -12.25    4.70
 -24   1 -15   32.62    3.92
 -23  -2 -13    6.69    4.72
 -23   0 -16    7.97    4.50
 -21  -3 -15  174.35    8.02
 -21   1 -19   22.57    6.25
 -21   3 -20    6.66    5.43
 -20  -4 -15   43.04    6.81
 -20   3 -21   -1.22    4.86
 -19  -6 -12  127.24    8.24
 -19  -6 -11   34.43    8.74
 -19   5 -22    6.10    5.80
 -17  -7 -12   57.13    8.25
 -17  -2 -20   13.19    7.09
 -17   5 -23   45.19    6.65
 -16  -7 -13  162.83    9.56
 -16   3 -23   68.77    6.53
 -15  -8 -10   45.10    8.38
 -15  -8  -9    6.76    7.50
 -15  -8  -8   82.27    7.73
 -15  -6 -16  100.93   10.71
 -15  -4 -19    4.16    8.11
 -15  -3 -20    8.98    8.35
 -14  -8 -12   20.08    8.05
 -14  -8 -11  262.21    9.51
 -14  -8  -6  230.91    7.54
 -14  -7 -15  -10.48    8.69
 -14  -5 -18    1.63    8.58
 -14  -2 -21   79.32    8.36
 -13  -8  -5   30.65    5.13
 -13  -7 -15   32.43    8.30
 -13  -6 -17  104.04    9.43
 -13  -1 -22   35.46    8.21
 -13   1 -23   76.94    7.36
 -12  -8 -13   90.24    8.67
 -12  -6 -17    8.27    8.30
 -12  -1 -22    4.63    7.67
 -11  -1 -22    2.87    7.62
 -10  -6 -17   16.45    8.22
 -10  -1 -22   13.16    7.59
  -9  -8 -12   84.18    7.59
  -9  -7 -15   11.47    7.77
  -9  -6 -17   12.49    8.59
  -9  -1 -22   20.16    7.23
  -9   4 -24  127.85    7.26
  -8  -8 -12   12.41    6.80
  -8  -8 -11   75.58    6.90
  -8  -7 -15  349.47    9.77
  -8  -6 -17    2.03    7.69
  -8  -5 -18   61.70    8.30
  -8  -2 -21    4.26    7.73
  -8   5 -24   20.75    6.41
  -8   6 -24   96.68    7.52
  -7  -8 -10   91.25    6.01
  -7  -7 -14  469.92    9.77
  -7  -5 -18    3.20    7.57
  -7  -3 -20   -4.67    7.33
  -7  -2 -21   11.80    7.08
  -7   2 -23   88.37    7.54
  -6  -7 -13  129.82    7.40
  -6   3 -23    3.96    6.16
  -5  -7 -12  176.92    6.46
  -5  -6 -15   28.27    6.72
  -5  -4 -18  173.26    8.08
  -5  -3 -19    0.87    7.04
  -5   5 -23   57.51    7.33
  -4  -6 -14  270.75    7.53
  -3   5 -22   55.46    6.78
  -2  -4 -15  115.86    6.56
  -1   1 -19  233.20    8.58
  -1   3 -20   86.78    7.30
   0   3 -19  177.30    7.52
   1   0 -16   83.63    5.21
 -23  -2 -12   50.00    5.96
 -23   2 -17   13.08    5.02
 -22  -1 -16   -3.72    5.06
 -22   0 -17   -4.03    4.85
 -21  -2 -16   40.94    7.19
 -20  -5 -12    4.88    6.68
 -20  -3 -16   91.25    7.19
 -20   0 -19  116.92    6.51
 -20   4 -21    5.88    4.82
 -19  -6 -10   90.08    7.78
 -19  -6  -9    5.24    8.21
 -19  -6  -8   76.24    8.19
 -19  -5 -14    8.62    7.26
 -19   2 -21   -3.23    5.47
 -19   6 -22   -8.91    4.85
 -18  -4 -17   56.15    8.16
 -18  -3 -18    2.18    6.96
 -18  -2 -19   55.72    7.57
 -18   1 -21   -1.98    6.05
 -18   3 -22   -1.53    5.44
 -17  -7 -11   97.62    8.77
 -17  -7  -9    3.20    9.20
 -17  -7  -7  106.39    8.92
 -17  -6 -14    7.98    8.00
 -17   0 -21   14.56    6.79
 -17   2 -22    3.35    6.01
 -17   6 -23   12.98    5.47
 -17   7 -23   12.71    6.12
 -16  -5 -17   32.69    8.38
 -16  -4 -18   77.27    8.48
 -16  -1 -21   25.08    7.20
 -16   1 -22   13.70    7.01
 -16   4 -23   27.58    6.07
 -15   3 -23   23.15    6.21
 -14  -8 -10   13.65    7.98
 -14  -8  -9  236.08    8.95
 -14  -8  -8  261.32    8.80
 -14  -4 -19    2.80    8.42
 -14  -3 -20    6.38    8.24
 -14   0 -22   13.44    7.29
 -13  -8 -11  229.85    9.53
 -13  -8  -6   47.13    5.72
 -13  -5 -18   22.01    8.44
 -13  -4 -19   -2.79    8.08
 -13  -3 -20   28.63    8.55
 -13  -2 -21   22.41    8.25
 -13   9 -24   -0.85    5.90
 -12  -7 -15    8.77    8.70
 -11  -8 -12   13.68    7.49
 -11  -7 -15   99.10    8.69
 -11  -6 -17   53.92    9.16
 -11  -5 -18   -0.08    8.84
 -11  -2 -21    8.84    8.27
 -11  10 -24   -5.96    5.71
 -10  -8 -12   46.84    7.19
 -10  -7 -15   66.57    8.33
 -10  -5 -18   14.16    8.69
 -10  -2 -21   21.07    8.25
 -10   5 -24   11.68    6.37
 -10  10 -24    5.76    5.92
  -9  -8 -11  320.95    8.28
  -9  -5 -18  103.53    8.75
  -9  -4 -19   15.96    8.69
  -9  -3 -20   44.65    8.11
  -9  -2 -21   50.42    7.81
  -9   9 -24   25.36    6.42
  -8  -8 -10  184.11    6.79
  -8  -7 -14  126.49    8.08
  -8  -6 -16   55.35    8.12
  -8  -4 -19   27.85    8.51
  -8  -3 -20   86.85    8.61
  -8   0 -22  247.77    9.49
  -8   7 -24    9.37    5.85
  -7  -6 -16   81.30    7.93
  -7   3 -23   -9.36    7.78
  -6  -6 -15  336.45    9.03
  -6  -5 -17   61.13    8.08
  -6  -4 -18    8.74    7.81
  -6  -2 -20   10.25    7.32
  -6   1 -22   50.57    7.41
  -6   4 -23   -1.53    6.08
  -5  -7 -11   72.34    5.25
  -5  -7 -10   66.26    4.81
  -5  -6 -14  361.73    8.67
  -5  -5 -16  108.62    7.28
  -5   0 -21  240.28    8.29
  -5   6 -23    9.53    5.59
  -5   7 -23    8.74    6.33
  -4  -5 -15  160.10    7.34
  -4  -4 -17   77.32    7.05
  -4  -3 -18  152.61    7.87
  -4   1 -21   52.39    6.95
  -4   3 -22   34.41    6.53
  -3  -5 -14  149.93    6.73
  -3  -4 -16  325.02    8.43
  -3  -1 -19  205.54    9.03
  -2   0 -19   24.79    6.69
  -2   4 -21   26.48    5.73
  -1  -4 -13    7.55    4.77
  -1   0 -18  701.25   10.75
   0  -1 -16  694.90    9.02
   0   0 -17  -12.37    5.23
 -24   0 -13   -4.36    4.01
 -24   2 -15    6.51    4.68
 -23  -2 -11   33.10    6.02
 -23   0 -15  129.71    5.50
 -23   1 -16    8.38    4.40
 -22  -3 -12   11.47    5.47
 -22  -2 -14   40.52    6.68
 -22   4 -19   21.84    4.56
 -21  -4 -12  -12.59    6.17
 -21   4 -20    8.88    4.73
 -20  -5 -11   39.63    6.82
 -20  -4 -14   91.06    7.31
 -20   2 -20   28.40    5.66
 -20   5 -21    4.25    4.70
 -19  -5 -13   22.67    8.85
 -19  -2 -18    2.52    6.74
 -19   3 -21   11.25    5.55
 -18  -6 -12    5.77    7.78
 -18   4 -22   11.16    5.49
 -17  -7  -8  249.83    9.11
 -17  -4 -17   62.89    8.20
 -17  -1 -20   15.06    7.14
 -17   3 -22   34.41    7.61
 -16  -7 -11   47.89    8.44
 -16  -3 -19   31.94    8.10
 -15  -6 -15   61.57    8.85
 -15  -5 -17  189.63    9.76
 -15  -2 -20    1.35    7.92
 -15  -1 -21   10.58    7.58
 -15   1 -22   29.17    7.03
 -14  -1 -21   -1.97    9.40
 -13  -8 -10  446.10   10.35
 -13  -8  -9   71.30    7.27
 -13  -8  -8  215.00    8.00
 -13  -8  -7   16.83    6.02
 -13  -6 -16   22.91    8.21
 -13   0 -22   -9.89    7.46
 -13   7 -24   45.23    6.05
 -13   8 -24    6.28    5.42
 -12  -8 -10   28.79    7.49
 -12  -8  -9  423.75    9.43
 -12  -8  -8   -3.68    7.26
 -12  -8  -7  196.87    6.94
 -12  -6 -16   59.18    8.60
 -12  -4 -19  147.74    9.74
 -12  -3 -20   34.99    8.72
 -12   0 -22   12.20    7.71
 -12   8 -24    7.98    6.78
 -12   9 -24   21.89    5.86
 -11  -8  -6  125.51    5.49
 -11  -7 -14   47.30    8.05
 -11  -6 -16   56.66    8.56
 -11  -4 -19   33.75    8.93
 -11  -3 -20   22.03    8.71
 -11   6 -24    9.69    6.20
 -11   7 -24    6.25    7.09
 -11   8 -24    5.99    6.55
 -10  -8  -9   97.89    6.24
 -10  -8  -7   37.30    4.93
 -10  -7 -14  164.02    8.68
 -10  -6 -16   31.35    8.25
 -10  -4 -19   78.33    9.20
 -10  -3 -20   35.19    8.78
 -10   0 -22    1.13    7.58
 -10   6 -24  111.05    7.14
 -10   7 -24   25.37    6.08
 -10   9 -24    6.40    5.52
  -9  -8 -10   57.88    6.47
  -9  -8  -8   40.35    5.20
  -9  -7 -14   40.10    7.55
  -9  -6 -16  175.38    8.93
  -9   8 -24   58.60    6.03
  -8   3 -23   44.40    7.20
  -7  -7 -13  193.84    7.66
  -7  -6 -15   47.55    7.48
  -7  -5 -17   17.69    7.60
  -7  -4 -18   14.35    7.60
  -7  -2 -20   44.02    7.61
  -7  -1 -21  154.43    8.96
  -7   4 -23   15.05    7.64
  -6  -7 -11  493.54    7.94
  -6  -3 -19    4.35    7.59
  -5  -4 -17   22.41    6.80
  -5   3 -22   18.72    7.95
  -3   3 -21    1.33    7.24
  -2  -4 -14  255.75    6.86
  -2  -2 -17  222.98    7.35
  -2  -1 -18  112.90    7.17
  -2   2 -20   18.06    6.27
  -2   5 -21   13.22    5.71
  -1  -1 -17  281.54    7.67
  -1   2 -19   63.61    7.30
   0  -2 -14    2.71    5.27
   0   2 -18  420.77    8.72
   1   1 -16  442.75    7.15
 -25   2 -12   29.38    3.34
 -24   0 -12   40.16    5.07
 -23  -1 -13   39.00    6.02
 -23   3 -17   15.07    5.00
 -22  -3 -11   63.08    5.97
 -22  -1 -15   -0.80    5.26
 -22   0 -16   75.52    6.72
 -22   5 -19   -6.10    4.22
 -21  -4 -11    3.14    6.00
 -21  -2 -15   16.50    7.42
 -21   5 -20   24.94    4.87
 -20  -5 -10   -5.64    6.50
 -20  -5  -9   83.58    8.16
 -20  -5  -8   55.46    7.77
 -20  -4 -13   -0.61    8.06
 -20  -3 -15   34.04    7.02
 -20   3 -20    9.86    6.32
 -20   6 -21   20.38    4.87
 -18  -6 -11  444.81   10.79
 -18  -6 -10  119.24    9.85
 -18  -5 -14  166.13    9.07
 -18  -3 -17    7.38    7.58
 -18  -1 -19   11.77    7.10
 -18   0 -20   95.00    7.36
 -18   2 -21   43.60    6.70
 -18   5 -22   -4.97    5.24
 -17  -6 -13  117.35    9.03
 -17   1 -21   67.76    7.60
 -16  -7 -10   37.55    8.31
 -16  -7  -9  311.79    9.82
 -16  -7  -7   46.95    8.43
 -16  -5 -16   62.18    8.85
 -16   6 -23   22.89    5.92
 -16   7 -23   47.04    5.80
 -16   8 -23   28.77    6.58
 -15  -7 -12   91.93    9.19
 -15  -7 -11    7.44   10.03
 -15  -3 -19   35.26    8.55
 -15   5 -23    9.53    7.58
 -14  -6 -15   96.56    9.27
 -14  -5 -17   40.69    8.45
 -14  -4 -18  172.89    9.96
 -14  -2 -20   12.68    8.25
 -14   4 -23   -7.89    7.51
 -13  -5 -17   33.94    8.52
 -13  -1 -21   31.07    8.32
 -12  -5 -17   24.49    9.09
 -12  -1 -21   20.02    8.38
 -11  -8  -9   24.72    6.36
 -11  -8  -8   74.14    6.14
 -10  -8  -8  189.58    6.61
 -10  -1 -21   13.49    9.68
  -9  -7 -13   50.56    7.10
  -9  -5 -17   84.21    8.51
  -9  -1 -21  114.43    8.20
  -8  -7 -13    7.62    5.26
  -8  -6 -15   20.59    7.48
  -8  -5 -17   33.08    8.34
  -8  -4 -18   64.80    8.23
  -8  -2 -20   97.59    8.56
  -8  -1 -21   -6.46    7.25
  -8   4 -23    7.22    8.10
  -7  -7 -12   72.35    6.28
  -7  -3 -19  122.92    8.84
  -6  -7 -10  558.68    7.91
  -6  -6 -14  184.06    7.92
  -6  -5 -16   63.88    7.41
  -6   7 -23   28.07    6.98
  -6   8 -23   37.07    6.66
  -5  -6 -13   77.19    6.03
  -5  -5 -15   -0.62    6.56
  -5  -3 -18   33.65    7.07
  -5  -2 -19    2.54    7.14
  -5   1 -21   99.17    7.40
  -4  -6 -11  546.68    7.49
  -4   0 -20   35.63    6.72
  -4   2 -21   64.02    6.82
  -4   5 -22    0.40    5.71
  -3  -5 -13   27.27    3.74
  -3  -4 -15   69.48    6.09
  -2   1 -19  360.47    9.57
  -2   3 -20   28.29    7.33
   0  -1 -15   19.70    5.55
   0   1 -17   74.56    6.46
 -24   1 -13    8.59    4.87
 -23   0 -14   -0.75    5.77
 -23   2 -16   14.33    5.23
 -22  -3 -10   18.95    5.68
 -22  -3  -9   -9.49    6.33
 -21  -4 -10   20.26    6.37
 -21  -4  -9   30.23    7.07
 -21  -3 -13  121.31    7.15
 -21   1 -18    2.81    5.54
 -21   3 -19   20.42    5.30
 -21   6 -20   -4.24    4.47
 -20   0 -18   94.53    6.97
 -19  -5 -12  160.95    8.60
 -19  -4 -14  -14.80    7.40
 -19  -2 -17   10.37    7.31
 -19  -1 -18  109.81    7.40
 -19   0 -19   27.81    6.66
 -19   2 -20   34.59    6.18
 -19   4 -21   -4.07    5.35
 -18  -6  -9  182.61    8.76
 -18  -6  -8  124.62    9.39
 -18  -6  -7   -2.40    6.50
 -18  -5 -13   85.48    9.99
 -18   3 -21   55.99    7.64
 -18   6 -22    9.07    5.28
 -18   7 -22   20.74    5.19
 -18   8 -22    5.78    6.01
 -17  -6 -12  169.97    9.26
 -17  -4 -16   16.54    8.49
 -17   0 -20   44.49    7.52
 -16  -6 -13   22.23    8.56
 -16  -4 -17   20.67    7.87
 -16  -3 -18   10.91    7.72
 -16  -1 -20   20.57    7.78
 -15  -7 -10  389.01   10.51
 -15   0 -21   -9.38    7.49
 -15   6 -23   42.50    6.62
 -14   5 -23   30.45    7.78
 -13  -6 -15    8.64    8.78
 -13  -4 -18   65.82    9.38
 -13  -3 -19   13.78    8.20
 -13  -2 -20   23.06    8.60
 -13   4 -23    9.77    6.77
 -12  -6 -15   33.97    8.48
 -12  -4 -18  314.34   11.03
 -12  -3 -19   69.09    9.24
 -12  -2 -20   -2.67    8.43
 -12   1 -22   -0.54    7.55
 -11  -7 -13  117.38    8.26
 -11  -6 -15   47.07    8.87
 -11  -5 -17   85.81    9.39
 -11  -4 -18   70.68    8.74
 -11  -2 -20   24.87    8.67
 -11  -1 -21   31.68    8.40
 -11   1 -22    6.37    7.72
 -11   3 -23   -4.57    7.39
 -10  -7 -13  107.06    5.98
 -10  -6 -15   65.97    8.31
 -10  -3 -19   22.04    8.73
 -10  -2 -20   50.27    8.77
  -9  -7 -12   25.38    6.55
  -9  -6 -15   80.99    8.07
  -9  -4 -18  272.43   10.28
  -9  -3 -19   27.49    8.66
  -9  -2 -20   43.98    8.01
  -9   4 -23   17.88    7.07
  -8  -7 -12  211.63    7.77
  -8   5 -23   51.32    8.15
  -7  -7 -11    4.47    5.73
  -7  -7 -10  201.97    6.17
  -7  -6 -14  108.18    7.42
  -7  -5 -16  123.51    8.15
  -7   2 -22   59.67    7.49
  -7   6 -23   37.49    7.75
  -6  -4 -17  153.39    8.07
  -6  -3 -18   10.18    7.16
  -6  -2 -19    9.08    7.20
  -6  -1 -20  101.61    8.10
  -5  -6 -12  236.67    6.85
  -5  -4 -16   30.71    6.45
  -4  -3 -17   28.14    6.47
  -4   7 -22  -14.00    6.19
  -3  -5 -12  389.07    6.75
  -3  -3 -16  250.43    7.48
  -3  -1 -18  129.15    7.61
  -3   0 -19    7.48    6.29
  -3   4 -21   17.28    6.04
  -2  -4 -13   53.12    4.96
  -1  -1 -16  511.40    8.41
  -1   0 -17  693.58   10.22
  -1   1 -18  124.02    6.68
  -1   3 -19  289.95    7.62
   0   0 -16  253.62    6.59
   0   3 -18  229.51    7.46
 -24   0 -11    9.19    4.29
 -24   2 -14   37.25    4.43
 -24   3 -15   38.75    4.27
 -23  -1 -12   26.57    5.33
 -23   1 -15    3.54    4.78
 -22  -2 -12   21.98    6.87
 -22  -1 -14   41.99    5.86
 -21  -3 -12    4.76    7.53
 -21  -2 -14   11.44    7.56
 -21   2 -18   -0.48    6.75
 -21   4 -19    8.43    6.01
 -20  -4 -12   97.54    7.71
 -20  -3 -14  -12.24    6.80
 -20   2 -19    2.97    5.56
 -20   4 -20   19.77    5.37
 -19  -5 -11   21.82    7.71
 -19  -5 -10  223.20   10.13
 -19   5 -21   21.11    5.44
 -17  -6 -11   21.49    8.01
 -17  -3 -17   -3.03    8.39
 -17  -2 -18   15.31    7.84
 -17  -1 -19   30.91    8.29
 -17   2 -21   15.62    6.90
 -16  -6 -12   52.05    8.43
 -16   4 -22    5.42    6.50
 -15  -7  -9   -4.13    7.53
 -15  -7  -8  855.91   12.12
 -15  -7  -7  204.36    8.22
 -15  -4 -17   22.32    8.90
 -15  -3 -18    5.51    8.73
 -15  -2 -19   11.92    8.40
 -15  -1 -20    7.55    8.13
 -14  -7 -10   -2.82    7.74
 -14  -7  -5  178.67    6.50
 -14  -6 -14  417.86   11.55
 -14  -5 -16   10.91    8.15
 -14  -4 -17    7.11    8.95
 -14  -1 -20   31.55    8.47
 -14   2 -22    7.63    7.33
 -14   6 -23   83.82    6.95
 -13  -5 -16   20.73    8.36
 -13   0 -21    6.38    8.22
 -13   5 -23   -0.60    6.64
 -12   4 -23   24.80    7.25
 -11  -3 -19   83.55    9.29
 -11  12 -23   30.23    6.32
  -9  -7 -11  114.16    6.80
  -9  -5 -16   75.82    8.28
  -9   0 -21   23.61    7.95
  -9   5 -23   16.02    7.10
  -8  -7 -11  202.71    7.04
  -8  -6 -14  232.72    8.50
  -8  -5 -16  147.16    8.41
  -8   0 -21   57.97    8.39
  -7  -7  -9    5.54    4.25
  -7  -6 -13   50.46    6.58
  -7  -4 -17   23.98    7.49
  -7  -3 -18  169.88    8.70
  -7  -2 -19   43.84    7.71
  -7  -1 -20   34.50    7.60
  -7   3 -22   45.37    7.43
  -7   7 -23   42.17    6.47
  -7   8 -23   17.70    6.14
  -7   9 -23   18.19    5.86
  -6  -5 -15  190.35    7.83
  -5  -6 -11  337.70    6.62
  -5  -5 -14   46.13    6.36
  -5  -3 -17   74.95    7.09
  -5  -2 -18   -4.05    6.81
  -5   2 -21  104.04    7.59
  -4  -5 -13   39.16    5.47
  -4  -4 -15  159.08    7.25
  -4   1 -20   17.23    6.90
  -3  -4 -14   13.28    5.54
  -3   5 -21   82.48    6.42
  -2  -1 -17  242.38    7.54
  -2   2 -19  121.26    7.95
  -2   4 -20   -0.58    5.65
   1   2 -16   20.01    4.20
 -24   1 -12    2.78    5.04
 -23  -1 -11   15.10    6.34
 -23   0 -13    4.83    6.13
 -23   3 -16   17.48    5.45
 -22   0 -15   40.38    6.00
 -22   4 -18    6.98    4.78
 -21  -1 -15  138.78    8.42
 -20  -2 -15   41.17    7.03
 -20   5 -20   13.39    5.22
 -19  -5  -9   74.72    7.69
 -19  -5  -8   28.36    8.41
 -19  -5  -7   66.37    8.41
 -19  -4 -13   23.88    7.63
 -19   0 -18    1.33    8.25
 -19   1 -19   84.51    7.17
 -19   3 -20   17.29    6.46
 -19   6 -21   -3.21    5.03
 -19   7 -21    2.95    4.93
 -18  -5 -12  100.45    8.68
 -18  -3 -16   22.93    8.32
 -18  -2 -17   13.73    7.59
 -18  -1 -18    9.35    7.55
 -18   0 -19   70.20    7.68
 -18   4 -21   37.53    6.36
 -17  -6  -9  141.68    8.82
 -17  -6  -8   73.83    9.30
 -17  -6  -7   12.79    8.41
 -17  -5 -13   43.69    7.93
 -17   1 -20   15.77    7.28
 -17   3 -21   61.30    7.18
 -17   6 -22   25.58    6.01
 -16  -6 -11  155.62    9.26
 -16  -4 -16    6.06    7.91
 -16  -3 -17   82.64    9.02
 -16  -1 -19    7.56    8.21
 -16   0 -20   24.22    7.91
 -16   2 -21   17.66    7.24
 -16   5 -22   10.26    7.60
 -15  -5 -15  152.36    9.14
 -14  -7  -9  500.08   10.47
 -14  -7  -8  262.46    8.75
 -14  -7  -7  470.37    9.29
 -14  -7  -6  100.46    6.42
 -14  -5 -15  -14.09    8.68
 -14  -3 -18    9.98    8.32
 -14  -2 -19   23.47    8.68
 -14   3 -22    6.36    7.39
 -13  -7 -10  517.53   10.23
 -13  -7  -5   98.32    5.39
 -13  -4 -17   69.35    9.47
 -13  -1 -20    6.84    8.48
 -13  11 -23   -0.46    5.52
 -12  -6 -14    2.99    7.90
 -12  -5 -16   27.21    8.99
 -12  11 -23   19.90    6.54
 -11  -6 -14   55.31    8.07
 -11  -5 -16  137.27    9.21
 -11   0 -21   77.25    8.27
 -10  -7 -11    8.87    6.27
 -10  -6 -14   43.38    7.68
 -10  -5 -16   91.05    8.57
 -10  -4 -17   69.17    9.05
 -10  -1 -20   -0.51    9.98
 -10   5 -23   55.95    7.45
 -10   6 -23  -12.39    7.96
 -10  11 -23   25.41    6.32
  -9  -7 -10   35.74    5.62
  -9  -4 -17   12.93    7.91
  -9  -1 -20    8.81    7.64
  -9   6 -23   -3.03    6.58
  -9  11 -23   20.59    5.62
  -8  -7  -9  116.46    5.79
  -8  -4 -17   28.56    7.79
  -8  -3 -18    7.17    7.68
  -8  -2 -19   59.89    7.96
  -8  -1 -20   29.61    7.73
  -8   8 -23   42.72    6.36
  -7  -5 -15  134.91    7.71
  -6  -6 -12   30.05    3.99
  -6  -5 -14   33.78    6.80
  -6  -4 -16    2.59    6.69
  -5  -4 -15   19.14    6.47
  -4  -5 -12  115.50    5.25
  -4  -3 -16   24.52    6.49
  -4   0 -19   61.30    6.92
  -3  -3 -15   43.26    5.96
  -3   1 -19  182.38    7.65
  -3   7 -21   34.36    6.66
  -2   5 -20   10.04    6.75
  -1  -2 -14   14.85    4.33
  -1   2 -18   92.40    6.21
  -1   4 -19   98.72    6.26
   0   0 -15  -10.66    5.09
 -24   2 -13    9.60    5.05
 -24   3 -14    3.98    4.80
 -23  -1 -10   14.53    5.93
 -23   1 -14   81.43    5.62
 -22  -2 -11   10.13    5.84
 -22  -1 -13   18.63    5.80
 -22   5 -18   23.77    4.78
 -21  -3 -11    1.50    6.45
 -21  -2 -13   -1.47    6.43
 -21   3 -18   -0.20    5.64
 -21   5 -19    6.77    5.07
 -20  -4 -10   76.36    7.35
 -20  -4  -9   18.66    8.17
 -20  -3 -13   12.79    7.06
 -20   0 -17   46.35    7.10
 -20   3 -19    7.11    5.63
 -20   6 -20    8.48    5.16
 -19  -4 -12   37.71    7.91
 -19  -1 -17   33.21    7.52
 -19   4 -20   40.48    6.48
 -18  -5 -11  136.12    9.00
 -17  -5 -12   83.05   10.58
 -17  -3 -16   88.57    8.86
 -17   0 -19   10.76    7.83
 -17   8 -22    1.06    5.43
 -17   9 -22   14.04    5.27
 -16  -6 -10    8.69    8.31
 -16  -2 -18    0.58    8.32
 -16   6 -22   -1.77    5.94
 -15  -5 -14   11.64    8.58
 -15  -3 -17  159.18    9.99
 -15  -1 -19    4.92    8.45
 -15   0 -20   -2.66    8.06
 -15   4 -22   14.43    6.98
 -14   4 -22   44.99    8.91
 -13  -7  -9   23.40    7.20
 -13  -7  -8   96.82    7.06
 -13  -7  -7  178.43    7.10
 -13  -7  -6   45.29    5.49
 -13  -6 -13   77.95    9.19
 -13  -5 -15  127.30    9.23
 -13  -3 -18  102.77    9.16
 -13  -2 -19   16.38    8.85
 -13   1 -21   10.92    8.27
 -13   9 -23   -2.76    5.73
 -13  10 -23   22.02    5.72
 -12  -7  -9  466.12    9.32
 -12  -7  -8  214.22    7.44
 -12  -7  -7   77.30    6.87
 -12  -7  -6  206.44    6.27
 -12  -6 -13   71.30    8.16
 -12  -5 -15  114.82    9.01
 -12  -3 -18   -4.18    8.82
 -12  -2 -19   23.68    8.89
 -12   8 -23    3.14    7.65
 -12   9 -23    9.60    7.14
 -12  10 -23    8.85    6.74
 -11  -7  -9  149.79    7.07
 -11  -6 -13   36.04    7.41
 -11  -3 -18   -3.94    8.26
 -11  -2 -19  -13.19    8.04
 -11  -1 -20   71.32    9.10
 -11   7 -23   10.14    6.68
 -11  10 -23    1.51    6.67
 -11  11 -23    3.43    5.49
 -10  -5 -15   37.60    8.06
 -10  -2 -19   18.58    8.17
 -10   3 -22  -11.87    7.82
 -10   8 -23   12.40    7.49
 -10   9 -23    5.38    7.06
  -9  -6 -13   61.48    7.10
  -9  -5 -15    1.16    7.50
  -9  -3 -18    7.78    7.95
  -9  -2 -19   69.62    8.31
  -9   1 -21  102.55    8.08
  -9   7 -23   10.90    6.61
  -9   8 -23   -6.24    5.96
  -9   9 -23   15.09    6.05
  -9  10 -23    3.98    5.66
  -8  -5 -15   31.13    7.35
  -7  -6 -12  212.03    6.94
  -7  -4 -16   87.91    7.77
  -7   4 -22   -2.50    6.93
  -6  -6 -11   89.06    5.30
  -6  -3 -17   59.37    7.27
  -6  -2 -18  146.03    7.97
  -6  -1 -19   18.54    7.91
  -6   6 -22   12.23    7.75
  -5  -5 -13   73.25    4.47
  -5   8 -22   43.28    6.06
  -4  -4 -14   77.35    6.22
  -4   2 -20   22.17    6.74
  -3   0 -18  242.48    8.11
  -3   8 -21  -12.23    4.82
  -2  -1 -16  175.32    6.65
  -2   0 -17   58.84    6.35
  -2   1 -18  140.11    7.04
  -2   6 -20    3.00    6.42
  -1   0 -16   78.04    5.65
  -1   1 -17  255.79    7.19
  -1   5 -19   83.19    6.81
   1   3 -16   25.13    4.11
 -25   3 -11   16.28    4.31
 -24   1 -11   31.99    5.44
 -23  -1  -9  -10.64    5.85
 -23   0 -12  125.68    6.02
 -22  -2 -10    8.93    5.94
 -22   0 -14   -1.47    5.65
 -22   6 -18    7.24    4.78
 -21  -3 -10   17.70    6.24
 -21  -1 -14  113.74    8.53
 -21   2 -17  107.75    7.77
 -21   6 -19   -1.13    4.87
 -20  -3 -12   11.10    6.92
 -20  -2 -14   58.47    7.55
 -20   2 -18   86.87    6.71
 -20   4 -19   13.60    5.60
 -20   7 -20   -5.48    4.69
 -20   8 -20   -2.55    4.90
 -19  -4 -11  372.66   11.43
 -18  -5 -10  233.38    9.50
 -18  -5  -9  177.64   10.41
 -18  -4 -13   22.50    8.26
 -18  -2 -16    3.16    8.07
 -18   0 -18   61.45    8.02
 -18   1 -19   11.87    7.35
 -17  -1 -18   28.35    8.18
 -17   2 -20    7.55    7.27
 -16  -6  -9  579.94   11.31
 -16  -6  -8   48.39    7.72
 -16  -6  -7  283.16    9.89
 -16  -6  -6   19.50    6.35
 -16   3 -21   10.78    7.19
 -16   8 -22   16.91    6.17
 -16   9 -22    2.05    6.90
 -15  -6 -11  110.35    9.20
 -15  -6 -10  165.08   10.54
 -15  -2 -18   21.17    8.97
 -15   5 -22   21.14    6.83
 -14  -5 -14  172.96    9.45
 -14  -3 -17  106.89    9.89
 -14  -1 -19   -6.21    8.58
 -14   0 -20   15.35    8.46
 -14   2 -21   62.82    8.51
 -13  -4 -16   28.51    8.58
 -13   0 -20   18.27    8.71
 -11  -7  -8  348.31    7.71
 -11  -7  -7   -0.01    4.86
 -11  -5 -15  195.79    9.33
 -11   8 -23   10.62    6.42
 -11   9 -23   81.23    6.92
  -9  -6 -12   60.83    7.18
  -9   0 -20  -11.43    7.37
  -8  -6 -12  119.08    6.96
  -8  -5 -14  310.36    8.70
  -8  -4 -16  163.64    8.49
  -8  -1 -19   37.59    9.97
  -8   0 -20  118.07    8.25
  -8   4 -22   60.46    7.78
  -7  -6 -11   77.64    5.55
  -7  -5 -14  167.38    6.03
  -7  -3 -17  218.28    8.82
  -7  -2 -18   15.06    7.49
  -7  -1 -19  102.95    7.99
  -7   5 -22    1.92    6.82
  -6  -6 -10   18.23    4.73
  -6  -5 -13  224.48    7.01
  -6  -4 -15   44.10    6.94
  -6   3 -21   26.14    7.30
  -6   7 -22   28.90    6.47
  -6   8 -22    1.79    7.28
  -5  -5 -12  101.74    5.68
  -5  -4 -14   70.34    6.29
  -5  -3 -16   51.76    6.53
  -5  -2 -17   39.86    6.80
  -5  -1 -18   43.42    7.18
  -4  -4 -13    4.23    5.17
  -4  -3 -15  131.36    6.90
  -4   1 -19    2.67    6.79
  -4   6 -21   59.01    7.64
  -3  -3 -14   26.42    5.26
  -3   2 -19   28.96    7.00
  -1   3 -18  142.74    6.43
   0   3 -17   26.65    4.85
 -24   1 -10   -0.97    5.25
 -24   2 -12    4.43    5.18
 -24   3 -13   31.17    5.17
 -24   4 -14    3.34    4.81
 -24   6 -15   38.67    4.88
 -23   0 -11   -7.22    6.00
 -23   1 -13   37.15    5.57
 -23   2 -14   39.54    6.30
 -23   3 -15   51.21    5.14
 -22  -2  -9   55.59    6.20
 -22  -1 -12   -5.52    5.90
 -22   4 -17   -6.86    5.16
 -22   7 -18    3.15    4.56
 -22   8 -18    2.46    5.27
 -21  -3  -8    6.69    5.90
 -21  -2 -12    9.68    6.51
 -21   0 -15   13.99    6.45
 -21   4 -18    9.47    5.70
 -21   7 -19   12.79    4.76
 -21   8 -19   21.27    4.72
 -20   1 -17    8.61    6.69
 -19  -4 -10  216.11   10.41
 -19  -3 -13   39.34    7.97
 -19  -1 -16    2.97    7.72
 -19   0 -17   14.57    7.33
 -19   1 -18  111.50    7.85
 -18  -5  -8  174.48    8.51
 -18  -5  -7  133.72    7.81
 -18  -1 -17   25.36    7.98
 -18   7 -21    8.85    5.85
 -18   9 -21    4.34    5.28
 -18  10 -21   12.05    5.30
 -17  -3 -15  170.40   10.09
 -17   1 -19   30.14    8.05
 -16  -5 -12   87.42    9.22
 -16  -2 -17   41.26    8.42
 -16  -1 -18   21.08    8.66
 -16   0 -19   -4.57    8.13
 -16   4 -21   12.16    7.27
 -15  -6  -9  286.80    9.57
 -15  -6  -5  203.58    7.95
 -15  -4 -15   -1.18    8.15
 -15   1 -20    6.54    8.26
 -15   6 -22  100.69    7.28
 -15   7 -22   95.92    7.22
 -14  -6 -11  497.04   10.82
 -14  -2 -18   32.60    8.64
 -14   5 -22   23.95    7.21
 -13  -3 -17  381.34   11.60
 -13  -2 -18    1.82    8.30
 -13  -1 -19   22.63    8.89
 -13   2 -21   26.91    8.41
 -13   5 -22   24.52    7.32
 -13  13 -22    2.03    6.11
 -12  -6 -12  374.19    9.77
 -12  -5 -14   18.53    8.44
 -12  -4 -16  120.18    9.70
 -12  -3 -17   76.36    9.53
 -12   0 -20    3.48    8.75
 -12   2 -21   22.23    8.31
 -12   4 -22   -1.25    7.39
 -11  -6 -12   14.42    7.01
 -11  -5 -14    3.84    7.63
 -11  -4 -16   48.33    8.59
 -11   0 -20   32.34    8.79
 -11   2 -21   12.35    7.55
 -11   4 -22   57.47    8.20
 -10  -6 -12   96.04    7.65
 -10  -5 -14   44.30    7.62
 -10  -4 -16  435.78   11.10
 -10   0 -20    7.46    8.31
  -9  -5 -14   97.05    7.83
  -9  -3 -17  251.63    9.58
  -9  -2 -18   36.55    8.16
  -9  -1 -19    4.43    7.79
  -9   5 -22   16.14    8.76
  -8  -6 -11  141.10    6.76
  -8  -3 -17   -1.59    5.43
  -8  -2 -18   25.25    7.85
  -8   5 -22   98.97    8.00
  -7  -6 -10   33.36    4.81
  -7  -4 -15  147.33    7.73
  -7   6 -22   52.33    7.03
  -7   7 -22   22.88    8.02
  -7  11 -22    9.19    6.67
  -6  -3 -16  120.53    7.38
  -6   0 -19   -2.23    7.31
  -6   9 -22   -2.26    5.76
  -5  -5 -11   71.23    4.94
  -4  -2 -16   90.60    6.77
  -4   7 -21   16.07    5.94
  -3   1 -18  135.29    7.23
  -2   2 -18  236.20    7.47
  -1  -1 -14 1284.96   10.27
  -1   2 -17  525.41    8.42
   0   1 -15   15.69    4.19
   0   2 -16    2.03    4.05
 -25   4 -11   27.02    4.25
 -22  -1 -11  152.96    8.21
 -22   0 -13  129.94    6.84
 -22   5 -17   -7.10    4.99
 -21  -2 -11  -11.89    6.38
 -21   3 -17  139.16    6.85
 -21   5 -18   17.62    5.48
 -20  -3 -11    0.02    7.29
 -20  -2 -13   38.98    7.56
 -20   3 -18   56.72    6.83
 -20   5 -19    4.62    5.60
 -19  -4  -9   53.17    9.13
 -19   6 -20   20.05    6.12
 -19   7 -20   -5.31    5.55
 -17  -5 -10  335.32   10.35
 -17  -2 -16   16.34    8.09
 -17  -1 -17   38.51    8.01
 -17   0 -18    6.15    8.65
 -17   7 -21   25.12    7.79
 -16   5 -21   47.26    7.35
 -15  -6  -8   70.54    7.71
 -15  -6  -7  472.67    9.57
 -15  -3 -16   95.12    9.57
 -15  -2 -17   79.92    9.57
 -15   0 -19   39.62    8.75
 -15   9 -22   49.41    6.73
 -14  -6 -10   83.05    8.51
 -14  -5 -13   53.02    8.77
 -14  -4 -15  -18.09    8.76
 -14   6 -22    7.55    7.15
 -14   7 -22   55.47    7.33
 -14  12 -22   18.07    5.69
 -13  -6 -10  237.15    9.01
 -13  -5 -13  124.94    8.76
 -13  -4 -15   -5.99    8.11
 -13   1 -20    6.32    8.60
 -13   3 -21   -1.92    8.01
 -13   6 -22   80.02    8.00
 -12  -2 -18    5.10    8.28
 -12   5 -22   14.61    7.77
 -11  -6 -11   -8.95    6.88
 -11  -2 -18   42.42    9.17
 -11  13 -22   26.27    6.48
 -10  -2 -18   16.43    8.86
 -10  13 -22   -6.39    6.42
  -9  -6 -11   66.49    6.63
  -9  -4 -15   79.67    8.00
  -9   1 -20    5.23    8.07
  -9   6 -22   59.55    9.11
  -8  -5 -13   32.60    6.83
  -8  -4 -15   24.15    7.14
  -8   1 -20   25.31    7.62
  -8   6 -22   17.07    7.14
  -8   7 -22   38.78    8.37
  -8  12 -22   24.84    6.56
  -7  -3 -16  175.08    8.22
  -7   0 -19   42.02    7.60
  -7   8 -22   30.52    6.66
  -7   9 -22   36.57    7.66
  -7  10 -22   71.76    7.52
  -6  -4 -14   21.71    6.29
  -5  -4 -13   79.53    5.82
  -5  -3 -15   41.42    6.65
  -4  -4 -12  390.64    6.73
  -4  -3 -14   56.64    5.88
  -4   2 -19   85.13    6.87
  -4   9 -21   15.77    5.37
  -3  -3 -13   76.83    5.13
  -3   0 -17  142.26    7.04
  -3   3 -19   26.61    6.36
  -3   6 -20   15.16    6.95
  -2  -1 -15   13.31    4.82
  -2   0 -16  174.37    6.43
  -2   1 -17  261.01    7.41
  -1   0 -15    5.96    4.58
  -1   1 -16  489.78    7.88
   0   4 -17    0.26    4.49
 -24   2 -11   20.89    4.69
 -24   5 -14    3.93    4.12
 -23   0 -10   47.61    5.81
 -23   1 -12   28.48    5.51
 -23   2 -13    4.95    6.25
 -23   3 -14    9.09    5.72
 -22   1 -14   54.64    6.26
 -22   2 -15   63.23    6.08
 -22   6 -17    2.63    5.86
 -21  -2 -10  127.44    8.64
 -21   0 -14   93.21    7.44
 -21   6 -18   -1.98    6.24
 -20  -3 -10   52.89    7.51
 -20  -1 -14   19.85    7.32
 -20   2 -17   14.03    6.57
 -19  -4  -8  172.21    8.28
 -19  -4  -7  119.11    8.87
 -19   4 -19    1.91    6.47
 -19   8 -20   32.98    5.63
 -19   9 -20    3.76    5.17
 -19  10 -20   18.55    5.10
 -18  -1 -16   -9.60    8.36
 -18   0 -17   70.74    8.77
 -18   5 -20   10.62    6.80
 -17  -5  -8  198.58    8.75
 -17  -5  -7   17.32    8.53
 -17  -5  -6  128.53    8.72
 -17  -4 -12   49.92    8.23
 -17   2 -19   35.46    8.04
 -17   8 -21   -1.24    5.76
 -17   9 -21   13.81    6.06
 -17  10 -21   17.51    5.70
 -16  -3 -15    3.92    8.16
 -16  -2 -16   87.32    9.34
 -16   1 -19    6.26    8.33
 -16   3 -20   23.81    8.04
 -16   6 -21   16.71    7.00
 -15  -4 -14  176.70   10.09
 -15   5 -21   35.47    9.22
 -14  -6  -8   71.47    7.27
 -14  -6  -7  273.45    8.05
 -14  -6  -5   40.75    5.20
 -14  -2 -17   58.77    9.09
 -14  -1 -18   -4.22    8.23
 -14   0 -19   27.71    8.94
 -14  11 -22    6.89    6.08
 -13  -6  -9   20.04    7.02
 -13  -3 -16   -2.87    8.45
 -13   0 -19    9.14    8.86
 -13   7 -22   16.17    7.47
 -13  11 -22    2.61    6.89
 -12  -5 -13    1.71    7.60
 -12  -4 -15   40.11    8.37
 -12   3 -21   25.35    8.22
 -11  -5 -13   27.44    7.25
 -11  -4 -15  121.20    8.84
 -11   1 -20   79.90    9.11
 -10  -6 -10  233.19    7.46
 -10  -5 -13   31.38    7.04
 -10  -4 -15   27.05    7.93
 -10   1 -20    6.55    7.74
 -10   3 -21   57.61    8.46
 -10  12 -22    7.80    6.75
  -9  -5 -13  170.63    8.08
  -9  -3 -16  201.99    9.01
  -9   0 -19   81.21    8.27
  -9  12 -22    6.67    5.63
  -8  -6  -9  371.67    6.83
  -8  -3 -16  350.78    9.66
  -8  -1 -18  251.50    9.80
  -8   0 -19   20.77    7.66
  -8   8 -22    9.27    6.69
  -8   9 -22   27.88    7.86
  -8  10 -22   -0.42    7.25
  -8  11 -22   37.33    6.27
  -7  -5 -12  203.99    6.98
  -7  -4 -14   64.78    6.65
  -7  -2 -17  254.01    8.97
  -6  -5 -11  308.80    6.46
  -6  -3 -15  258.75    7.90
  -5  -2 -16  132.68    7.38
  -4  -2 -15  111.70    6.48
  -4   1 -18   62.49    6.65
  -3  -2 -14   91.94    5.66
  -3   2 -18   38.48    6.53
  -3   7 -20   23.51    6.89
  -2   3 -18  360.70    8.12
  -1   3 -17  -12.73    5.89
  -1   5 -18   12.07    6.12
   0   5 -17  490.57    8.24
 -25   4 -10    3.20    4.39
 -25   5 -11    3.89    3.97
 -24   2 -10    1.48    5.29
 -24   3 -12    2.95    4.49
 -24   4 -13   10.08    4.26
 -24   6 -14   17.12    4.87
 -23   0  -9   13.81    5.39
 -23   1 -11   23.49    6.35
 -22  -1  -9   11.30    7.03
 -22   0 -12   -6.51    6.12
 -22   7 -17   17.46    5.85
 -21  -2  -9    8.01    7.72
 -21  -1 -12   46.47    6.87
 -21   4 -17   41.80    6.41
 -21   7 -18    1.09    5.05
 -20  -3  -9  161.31    8.19
 -20  -3  -8   21.42    8.22
 -20  -2 -12   62.07    7.91
 -20   1 -16   10.91    7.32
 -20   7 -19   19.44    5.72
 -20   8 -19    0.79    5.19
 -19  -3 -11   70.73    8.14
 -19  -2 -13    8.23    7.71
 -19   0 -16  110.44    8.47
 -19   5 -19   25.32    6.67
 -18  -4 -10    7.08    7.85
 -17   1 -18   15.76    8.35
 -17   5 -20   54.98    7.55
 -16  -5  -9  406.50   10.42
 -16  -1 -17   20.67    8.87
 -16   7 -21   82.73    7.30
 -15  -5 -11   77.85    8.43
 -15  -2 -16  119.23   11.54
 -15   1 -19    4.84    8.61
 -14  -4 -14  157.30    9.27
 -14   5 -21   -5.80    7.75
 -13  -6  -8 1149.79   12.23
 -13  -6  -7  140.24    6.66
 -13  -6  -6  573.92    8.54
 -13  -5 -12  237.74    9.37
 -13  -4 -14   59.59    8.48
 -13  -2 -17   13.78    8.58
 -13   4 -21   14.58    8.06
 -12  -6  -8   31.24    5.48
 -12  -5 -12    9.85    7.26
 -12  -3 -16   39.55    8.68
 -12  -2 -17   51.11    8.80
 -12  -1 -18   21.99    8.60
 -12   0 -19   11.88    8.96
 -12   4 -21   14.84    8.20
 -12   9 -22   56.31    8.57
 -11  -3 -16  189.98    9.94
 -11  -2 -17   50.69    9.29
 -11  -1 -18  204.77   10.27
 -11   0 -19   25.91    8.45
 -11   8 -22   42.74    7.43
 -11  11 -22    9.97    7.37
 -11  12 -22   11.40    5.87
 -10  -6  -8   99.48    6.32
 -10  -3 -16    7.46    8.05
 -10  -2 -17  406.27   10.74
 -10  -1 -18   58.30    8.68
 -10   0 -19   78.10    9.07
 -10   4 -21   67.08    8.82
 -10   7 -22    1.89    7.35
 -10   8 -22   96.64    7.80
 -10   9 -22    4.73    8.07
 -10  10 -22   41.29    7.95
 -10  11 -22    1.83    7.24
  -9  -5 -12  104.91    7.10
  -9  -4 -14   81.42    7.71
  -9  -2 -17   77.54    8.48
  -9   2 -20   52.79    8.32
  -9   8 -22   37.38    7.14
  -9   9 -22   12.60    6.86
  -9  10 -22   49.23    6.61
  -9  11 -22   -0.84    6.21
  -8  -5 -12  148.87    6.94
  -8  -4 -14  125.43    7.81
  -8   2 -20  103.05    8.88
  -7  -5 -11  109.53    5.75
  -7  -3 -15  217.11    8.06
  -7   1 -19  119.37    8.86
  -6  -4 -13   59.40    6.03
  -6  -2 -16   13.96    6.38
  -6  -1 -17   15.04    6.86
  -6   0 -18   70.32    7.95
  -5  -4 -12  125.43    5.32
  -5  -3 -14    4.37    5.40
  -5   8 -21   75.54    6.76
  -4  -3 -13   23.97    4.98
  -4  -1 -16   17.11    6.21
  -4   3 -19   -1.31    6.06
  -3   1 -17  270.98    7.65
  -3   8 -20   21.54    5.96
  -1   2 -16   12.73    5.68
   0   2 -15  978.14    9.00
 -24   3 -11    1.73    5.30
 -24   5 -13   27.87    5.14
 -24   7 -14   54.22    5.16
 -23   0  -8   13.41    5.56
 -23   2 -12   55.11    6.56
 -23   4 -14   11.76    5.74
 -23   8 -16    3.44    4.47
 -23   9 -16   38.28    4.54
 -22  -1  -8   10.37    6.66
 -22   0 -11   13.63    7.44
 -22   1 -13    5.48    6.04
 -22   2 -14   51.26    6.59
 -22   5 -16   -8.05    5.43
 -22   8 -17   21.15    5.09
 -21  -2  -8  241.76    9.03
 -21  -1 -11   25.17    8.31
 -21   0 -13   19.35    7.01
 -21   3 -16   -0.53    6.30
 -21   5 -17   -3.59    6.64
 -21   8 -18    3.74    4.99
 -21   9 -18   11.86    5.73
 -20  -3  -7   38.66    6.56
 -20  -2 -11    6.87    7.28
 -20  -1 -13  179.25    8.72
 -20   3 -17   40.58    7.25
 -20   9 -19   28.05    5.21
 -20  10 -19    3.28    4.89
 -19  -3 -10    1.73    9.31
 -19   2 -17   33.82    7.64
 -19   6 -19   15.93    6.38
 -18  -4  -9   87.49    8.29
 -18  -3 -12   43.47    7.91
 -18  -1 -15   29.00    8.07
 -18   0 -16   16.24    9.90
 -18   1 -17   38.50    8.17
 -18   7 -20   28.96    6.52
 -18   8 -20   17.64    6.10
 -18  11 -20   23.61    6.51
 -17  -4 -11   23.40    8.46
 -17  -1 -16    4.35    7.89
 -17   0 -17    4.36    8.46
 -16  -5  -8  554.42   11.14
 -16  -5  -6   33.35    7.58
 -16   4 -20   91.83    8.53
 -16   8 -21   32.85    6.66
 -16   9 -21   13.87    6.73
 -16  10 -21   54.52    6.67
 -15  -5 -10  266.06    9.77
 -15  -1 -17   14.72    9.19
 -15   6 -21   -6.38    7.44
 -15   7 -21   17.70    7.29
 -14  -4 -13   46.61    8.51
 -14  -3 -15   11.84    8.89
 -14  -2 -16  193.79   10.47
 -14   0 -18   -5.18    8.85
 -14   1 -19    7.41    8.81
 -14   3 -20   16.75    8.62
 -14   6 -21    3.37    9.34
 -14  14 -21   21.46    5.71
 -13  -3 -15   13.78    8.32
 -13   1 -19   17.58    9.04
 -13   5 -21    9.98    8.04
 -12  -6  -7  182.58    6.37
 -12  -6  -6   32.29    4.89
 -12  -4 -14  117.50    8.69
 -11  -6  -8  114.25    6.05
 -11  -6  -7  484.16    7.43
 -11  -5 -12  301.54    9.11
 -11  -4 -14  104.90    8.36
 -11  10 -22   -5.91    6.33
 -11  15 -21   -9.11    6.00
 -10  -5 -12   61.09    7.26
 -10  -4 -14  501.46   10.51
  -8  -5 -11  242.17    7.12
  -8  -3 -15  117.19    7.74
  -8   1 -19   42.07    7.73
  -7  -5 -10    1.29    4.38
  -7  -4 -13  210.61    7.43
  -7  -2 -16  273.10    8.67
  -7  -1 -17   51.66    7.46
  -7   0 -18  128.27    8.21
  -6  -3 -14    0.72    5.98
  -6   8 -21   29.76    7.92
  -5  -2 -15  125.13    6.57
  -4   6 -20   53.00    6.55
  -3   3 -18   59.26    7.61
  -2   1 -16  162.82    6.28
  -2   7 -19   50.64    5.97
  -1   1 -15   83.39    5.00
  -1   4 -17  203.77    7.13
  -1   6 -18   -3.34    4.96
   0   4 -16   44.22    5.15
 -25   5 -10   29.57    4.50
 -24   2  -9   96.80    5.48
 -23   1 -10   12.24    5.45
 -23   3 -13    0.83    5.02
 -22  -1  -7   -6.57    5.64
 -22   1 -12  -13.67    7.29
 -22   9 -17   68.05    5.27
 -22  10 -17   -0.36    4.45
 -21  -2  -7   -0.89    5.86
 -21   1 -14  114.96    7.52
 -20  -2 -10   45.36    9.01
 -20   2 -16  138.44    8.10
 -20   6 -18   35.23    6.26
 -19  -3  -9   -1.01    8.90
 -19  -2 -12   35.53    8.06
 -19   0 -15   -3.43    8.13
 -19   1 -16    3.86    7.57
 -19   4 -18    2.62    7.00
 -19   7 -19   45.60    6.49
 -18  -4  -7   91.15    7.79
 -18  -4  -6   23.22    6.88
 -18  -3 -11  114.49    8.76
 -18   5 -19   60.91    7.50
 -18   9 -20   -6.54    5.58
 -18  10 -20    9.80    5.65
 -17  -4 -10  510.50   11.25
 -17  -2 -14  -10.47    8.96
 -17   2 -18    5.66    8.36
 -17   7 -20    9.11    6.98
 -16  -4 -11    4.89    8.51
 -16  -2 -15   37.98    8.54
 -16  -1 -16   36.25    8.57
 -16   0 -17    4.61    8.34
 -15  -5  -9  151.48    8.73
 -15  -5  -8  614.10   11.77
 -15  -3 -14   30.87    8.93
 -15   8 -21   10.97    7.23
 -15   9 -21   13.20    8.14
 -14  -5 -10  704.21   11.82
 -14  -1 -17   92.42    9.76
 -14   7 -21   61.90    7.92
 -13  -4 -13   20.89    8.00
 -13  -2 -16   43.19    8.83
 -13  -1 -17   23.36    8.70
 -13   0 -18   44.78    8.71
 -13   6 -21    4.72    7.84
 -13  14 -21    5.52    5.71
 -12  -5 -11    5.54    7.49
 -12  -3 -15  106.32    9.41
 -12  -2 -16   18.13    9.03
 -12   0 -18    7.76    9.13
 -12   5 -21   20.31    8.13
 -11  -5 -11  346.75    9.00
 -11  -3 -15  331.41   10.19
 -11   1 -19    7.40    8.80
 -10  -5 -11   98.66    7.09
 -10  -3 -15  302.68    9.80
 -10   1 -19   47.27    8.30
  -9  -5 -11   47.93    5.95
  -9  -4 -13  133.59    7.75
  -9  -3 -15  504.73   10.53
  -9  -2 -16  342.62    9.95
  -9   0 -18  190.59    9.23
  -9   1 -19   14.60    7.91
  -9  14 -21   25.41    6.50
  -8  -4 -13  111.42    7.14
  -8  -2 -16  376.70    9.75
  -8  -1 -17   47.74    7.95
  -8   0 -18   18.00    7.75
  -7  -3 -14   31.85    6.28
  -6  -4 -12   73.01    4.14
  -6  -2 -15  194.76    7.34
  -6   9 -21    4.37    6.33
  -6  10 -21   -5.87    5.91
  -6  11 -21   -3.61    5.71
  -5  -3 -13  105.66    5.63
  -5  -1 -16  136.01    6.90
  -5   3 -19    8.07    6.53
  -4  -2 -14   21.16    5.01
  -4  -1 -15    4.68    5.56
  -4   4 -19   69.40    7.04
  -4   7 -20   23.57    6.44
  -4   8 -20  138.97    8.19
  -3  -2 -13   60.71    4.92
  -3   6 -19   34.02    7.33
  -2   3 -17   13.43    6.51
  -2   5 -18   19.02    6.58
 -24   3 -10   47.21    5.83
 -24   6 -13   52.15    4.78
 -24   9 -14   10.18    4.19
 -23   1  -9   13.37    6.42
 -23   2 -11   42.88    6.60
 -23   5 -14   37.92    5.07
 -22   0 -10  121.94    7.06
 -22   2 -13   41.17    6.37
 -21  -1 -10   87.77    7.78
 -21   0 -12    0.22    7.15
 -21   4 -16   28.17    6.42
 -21   6 -17   10.47    5.46
 -20  -2  -9   50.28    8.84
 -20  -1 -12   21.28    7.57
 -19  -3  -8  211.23   10.02
 -19   8 -19    8.67    5.94
 -19   9 -19   27.90    5.80
 -19  10 -19    8.33    6.60
 -19  11 -19    7.96    5.13
 -19  12 -19   -2.74    4.94
 -18   6 -19    5.12    7.01
 -17  -4  -9  152.34    8.93
 -17  -1 -15   85.35    9.11
 -17   1 -17   46.84    8.89
 -17   8 -20   30.42    6.96
 -17  12 -20   30.19    5.72
 -15  -5  -7   25.86    6.74
 -15  -5  -6   30.18    6.08
 -15  -2 -15  170.54    9.59
 -15   0 -17    7.94    9.11
 -15   1 -18   44.63    9.18
 -15  10 -21   43.56    6.87
 -14  -4 -12   75.34    8.57
 -14  -3 -14  202.32    9.70
 -14   8 -21  135.36    8.45
 -14   9 -21    3.33    8.76
 -13  -3 -14    9.07    8.31
 -13   2 -19   38.93    9.22
 -13   7 -21   29.34    8.08
 -13  13 -21   25.69    7.04
 -12  -1 -17   20.04    9.18
 -12   6 -21    0.43    8.15
 -11  -4 -13  175.51    8.25
 -11  -2 -16  205.57   10.10
 -11   0 -18  319.95   11.12
 -11  14 -21    5.37    5.86
 -10  -5 -10   47.39    6.10
 -10  -4 -13   36.31    7.04
 -10  -1 -17  293.88   10.22
 -10   0 -18  -11.78    8.72
 -10  14 -21   -1.69    5.47
  -9  -1 -17    2.68    8.02
  -9   7 -21  123.73   10.11
  -8  -3 -14   94.74    7.47
  -8   2 -19   76.18    8.67
  -8  13 -21    0.19    5.83
  -7  -4 -12   39.42    5.56
  -7   1 -18  113.87    8.19
  -7   8 -21    2.70    7.03
  -7   9 -21   23.14    6.89
  -7  10 -21   50.98    8.17
  -7  11 -21   23.43    7.54
  -6  -4 -11  159.21    5.65
  -6  -3 -13    9.71    5.52
  -6  -1 -16   61.21    6.79
  -6   0 -17  127.28    7.49
  -6   5 -20   39.19    7.24
  -5  -2 -14   72.66    6.15
  -5   4 -19   40.13    8.46
  -3   1 -16  179.97    6.59
  -3   2 -17  190.53    7.13
  -3   4 -18   -0.51    6.97
  -2   2 -16   98.61    6.56
  -1   3 -16   30.01    4.44
  -1   5 -17   83.94    6.25
   0   3 -15  102.06    4.56
 -25   5  -9   12.44    4.60
 -25   6 -10   23.45    4.51
 -24   3  -9   19.19    5.64
 -24   4 -11    9.61    4.63
 -24   5 -12    7.83    4.41
 -24   7 -13   23.50    5.09
 -23   1  -8  208.71    7.62
 -23   3 -12    0.97    5.51
 -23   4 -13    3.78    5.04
 -22   0  -9   96.09    6.89
 -22   1 -11  149.82    8.31
 -22   7 -16   30.44    5.55
 -22   8 -16   26.99    6.28
 -21  -1  -9   22.26    6.65
 -21   1 -13   86.14    7.59
 -21   5 -16   31.92    6.23
 -21   7 -17   15.81    5.73
 -21   8 -17   24.25    6.63
 -20  -2  -8   43.92    8.55
 -20  -1 -11   29.96    9.16
 -20   2 -15   23.00    7.60
 -20   8 -18   27.11    6.21
 -20   9 -18   41.29    7.01
 -20  12 -18   -4.18    4.60
 -19  -3  -6   27.00    7.85
 -19  -2 -11   39.34    8.05
 -19   1 -15   13.94    7.95
 -19   2 -16   44.32    8.41
 -18  -3 -10   88.57    8.48
 -18  -2 -12   18.04    7.74
 -18   0 -15    4.58    7.79
 -18   1 -16    6.61    8.17
 -17  -4  -8  169.75    8.71
 -17  -4  -7  341.19    9.23
 -17  -4  -6   -5.33    7.64
 -17  -4  -5   25.38    7.47
 -17  -3 -11   16.24    8.44
 -17  10 -20   97.25    7.03
 -17  11 -20   69.51    6.60
 -16  -4  -9   14.62    9.50
 -16  -2 -14  181.82    9.94
 -16  -1 -15   19.08    8.33
 -16   1 -17   18.59    9.13
 -16   4 -19   -2.05    8.37
 -15  -3 -13   28.18    9.06
 -14  -5  -8  893.06   11.54
 -14  -5  -7    1.12    6.03
 -14  -2 -15   18.38    8.57
 -14  -1 -16   68.10    9.69
 -14   0 -17    3.18    8.60
 -14   1 -18    8.45    9.08
 -13  -5  -9   27.03    6.75
 -13  -4 -12   33.61    7.79
 -13  -2 -15  116.81    9.20
 -13   1 -18    7.05    9.02
 -13   8 -21    0.48    7.94
 -13  12 -21   12.19    6.47
 -12  -5  -9  186.24    7.43
 -12  -4 -12   90.67    7.73
 -12  -3 -14  341.12   10.20
 -12   2 -19   24.72    9.14
 -12   7 -21   64.96    8.85
 -12  13 -21   16.70    6.21
 -11  -4 -12  125.30    8.11
 -11  -3 -14   50.62    8.01
 -11   2 -19   -2.69    8.67
 -11   4 -20   30.90    8.14
 -10  -4 -12  189.21    7.88
 -10  -3 -14  170.31    8.59
 -10   2 -19   38.91    8.12
 -10   8 -21   22.66    9.37
  -9  -5  -9   44.67    4.88
  -9  -3 -14   77.40    7.38
  -9   2 -19   60.11    8.62
  -9   4 -20   29.13    8.67
  -9   8 -21   45.82    7.92
  -9  12 -21    1.85    7.51
  -8  -4 -12  103.60    6.29
  -8  -2 -15  237.72    8.51
  -8   8 -21   10.02    7.19
  -8   9 -21    5.69    6.89
  -8  10 -21   16.53    8.28
  -8  11 -21   13.39    7.97
  -8  12 -21   25.53    6.65
  -7  -4 -11  441.18    7.26
  -7  -1 -16 1046.92   12.30
  -7   0 -17  240.00    8.92
  -5  -3 -12  165.00    5.52
  -5  -1 -15   34.48    6.18
  -5   8 -20   47.85    8.04
  -4  -2 -13   86.04    5.28
  -4   3 -18  157.94    7.36
  -3   7 -19   31.01    6.02
  -2   0 -14    8.62    4.11
  -2   1 -15    8.46    4.68
  -2   6 -18   14.92    5.54
  -1   2 -15   45.57    4.57
   0   5 -16  151.83    5.22
 -25   5  -8   -6.68    4.49
 -25   8 -11    3.19    4.26
 -24   4 -10   55.55    5.81
 -24   6 -12   -3.16    5.17
 -24   8 -13   48.27    5.10
 -23   2 -10   11.60    5.66
 -23  10 -15   12.99    4.42
 -22   0  -8   -5.33    5.51
 -22   3 -13   20.72    7.40
 -21  -1  -8   32.63    6.61
 -21   0 -11   64.35    7.18
 -21   4 -15    6.74    8.02
 -21   9 -17   27.70    5.69
 -21  10 -17   72.40    6.41
 -21  11 -17   15.22    5.58
 -21  12 -17   13.76    4.54
 -20  -2  -7  124.48    8.68
 -20   6 -17   15.93    6.48
 -20  11 -18   -4.27    4.74
 -19  -1 -12    8.51    8.08
 -19   4 -17   64.65    7.84
 -19   6 -18   14.28    6.96
 -18  -3  -9  182.10    9.01
 -18   3 -17    1.62    8.07
 -18   9 -19   21.46    7.90
 -18  12 -19   28.53    6.81
 -18  13 -19    4.30    5.31
 -17  -1 -14   71.42    9.16
 -17   2 -17   27.73    8.86
 -16   0 -16   79.03    9.00
 -16   5 -19   45.69    8.69
 -16   8 -20   30.38    7.53
 -16   9 -20    4.35    6.81
 -16  10 -20   35.03    8.03
 -16  12 -20   30.10    6.31
 -15  -4 -10  146.00    8.51
 -15  -2 -14  111.01    9.17
 -15   1 -17    1.58    9.19
 -15   2 -18   29.17    9.17
 -15   7 -20   43.09    8.33
 -15  14 -20   73.73    6.27
 -14  -5  -6  377.19    7.91
 -14  -5  -5   54.37    5.16
 -14  15 -20   11.33    5.63
 -13  -5  -8  354.32    8.34
 -13  -5  -7   29.89    5.63
 -13  -3 -13  153.09    8.79
 -13   0 -17    1.19    9.17
 -13   3 -19   15.91    8.61
 -12  -5  -8  119.82    6.44
 -12  -1 -16   26.17    8.65
 -12   0 -17  122.62    9.97
 -12   1 -18   25.84    8.68
 -12  12 -21   20.12    6.87
 -11  -2 -15  154.09    8.98
 -11   0 -17  -11.72    9.06
 -11   1 -18  200.66   10.34
 -11   5 -20   33.34    8.11
 -11   9 -21   45.51    7.86
 -11  10 -21   24.13    7.45
 -11  12 -21   24.93    7.00
 -11  16 -20    2.34    6.39
 -10  -2 -15  617.18   11.38
 -10  -1 -16    9.08    8.15
 -10   1 -18   64.71    9.16
 -10   5 -20    0.98    8.11
 -10   9 -21    3.00    7.47
 -10  10 -21   27.20    7.30
 -10  11 -21   12.60    8.35
 -10  12 -21   69.11    7.23
 -10  16 -20   20.02    6.45
  -9  -2 -15   77.33    7.77
  -9   1 -18  168.68    9.17
  -9   3 -19   13.78    9.77
  -9  10 -21   35.67    7.39
  -9  11 -21    6.65    7.04
  -8  -4 -11    2.04    4.97
  -8  -3 -13  290.72    7.83
  -8  -1 -16   40.53    7.51
  -8   0 -17  833.04   12.20
  -8   3 -19   51.16    8.18
  -7  -3 -13   25.79    5.86
  -6  -2 -14   15.02    5.48
  -6   1 -17    7.02    6.77
  -5   3 -18   37.93    6.61
  -5   9 -20   54.33    6.84
  -5  10 -20   -2.67    7.17
  -5  11 -20   35.84    7.05
  -5  12 -20   -6.50    6.00
  -4  -1 -14   26.96    4.94
  -4   2 -17  203.95    7.45
  -4   4 -18    3.89    7.61
  -3   3 -17   16.56    5.77
  -3   8 -19  173.03    7.09
  -3   9 -19   15.42    6.75
  -2   4 -17   77.10    5.75
  -2   7 -18  146.06    7.46
  -1   4 -16  766.70    9.34
  -1   6 -17   32.13    4.89
   0   4 -15   -0.09    4.41
 -25   6  -9   47.18    4.86
 -25   9 -11   14.34    3.82
 -24   3  -8   50.95    5.17
 -24   5 -11    7.32    4.60
 -23   3 -11   12.02    5.36
 -23   4 -12    4.35    5.20
 -22   0  -7   23.83    5.85
 -22   1 -10   25.38    6.71
 -21  -1  -7  -10.26    6.23
 -21  -1  -6   88.70    7.60
 -21   0 -10    6.40    6.95
 -21   6 -16   11.37    5.86
 -20  -1 -10  158.41    8.48
 -20   0 -12   32.45    7.89
 -20   3 -15   43.62    7.71
 -20   7 -17   -7.08    7.50
 -19  -2  -9   51.17    7.94
 -19   2 -15   47.71    9.72
 -19   3 -16   26.98    8.37
 -19   5 -17   19.65    7.43
 -19   7 -18   -0.07    6.74
 -19   8 -18   17.33    6.59
 -18  -3  -8   73.97    8.09
 -18  -2 -11    3.63    8.32
 -18   0 -14   69.61    9.33
 -18   1 -15   21.98    8.02
 -18   2 -16    6.39    7.79
 -18  10 -19   18.21    6.20
 -18  11 -19   96.63    6.61
 -17  -3 -10   19.11    8.29
 -17  14 -19    0.35    5.37
 -16  -4  -7  201.54    8.25
 -16  -2 -13   22.68    9.22
 -15  -4  -9  523.08   10.56
 -15  -1 -15   74.85    9.01
 -15   0 -16   76.14    9.77
 -15   8 -20  165.36    9.42
 -14  -2 -14   29.00    8.57
 -14   1 -17   71.58    9.08
 -14   4 -19    6.53    8.37
 -14   7 -20   34.49    8.60
 -14  14 -20   12.71    6.91
 -13   2 -18    8.25    9.23
 -13  15 -20   11.76    5.58
 -12  -5  -7  154.11    5.78
 -12  -4 -11  261.94    8.84
 -12   3 -19   74.24    9.50
 -12   6 -20   20.22    8.54
 -11  -5  -8  215.64    6.28
 -11  -4 -11   77.80    7.26
 -11  -3 -13  268.63    8.91
 -10  -4 -11  311.02    8.20
 -10  -3 -13   71.65    7.30
 -10   3 -19   10.64    8.01
  -9  -4 -11   51.57    6.21
  -9  -3 -13   95.55    7.35
  -8   2 -18   21.63    7.73
  -8   6 -20   75.77    8.20
  -7  -2 -14  238.98    7.46
  -7   1 -17   37.77    7.37
  -7   2 -18   11.69    7.52
  -6  -3 -12   68.50    3.92
  -6  -1 -15   25.33    6.52
  -6   0 -16   -0.22    6.58
  -6   9 -20   11.09    8.15
  -5  -2 -13  159.97    5.80
  -3   1 -15   98.45    5.37
  -3   2 -16   97.60    5.73
  -3  10 -19   -9.08    5.41
  -2   3 -16    8.09    4.91
  -2   5 -17  303.03    7.97
  -1   3 -15   72.70    5.33
 -25   6  -8   67.47    4.79
 -25   8 -10   46.41    4.53
 -24   3  -7   27.07    4.93
 -24   4  -9    1.52    5.60
 -24   7 -12   16.99    4.65
 -23   2  -8   55.51    6.78
 -22   1  -9   12.47    7.44
 -22   2 -11   14.98    6.23
 -22   3 -12   18.69    7.60
 -22   7 -15    3.80    5.65
 -21   0  -9  158.61    9.19
 -21   1 -11    9.86    8.29
 -21   7 -16   -0.57    5.64
 -20  -1  -9  191.33    8.67
 -20   0 -11   -4.24    8.92
 -20   8 -17    2.99    6.23
 -19  -2  -8   32.84    9.04
 -19  -1 -11    0.01    7.88
 -19   1 -14   -2.49    8.43
 -19  10 -18   22.81    6.05
 -19  12 -18    1.40    5.34
 -19  13 -18   51.20    5.39
 -18  -3  -6   27.63    6.97
 -18  -3  -5  116.26    8.47
 -18   6 -18   86.27    8.22
 -17  -3  -9  247.72    9.53
 -17   3 -17   -5.34    8.57
 -17   9 -19   42.56    7.36
 -17  13 -19    7.68    5.84
 -16  -4  -5   14.91    5.79
 -16  -3 -10  129.98    8.55
 -16  -1 -14    0.86    8.80
 -16   0 -15   11.37    8.43
 -16   1 -16   20.39    9.28
 -15  -4  -8  334.11    9.11
 -15  -2 -13    6.24    8.24
 -15  10 -20    8.76    7.21
 -15  11 -20    0.77    6.67
 -15  16 -19    8.81    6.37
 -14  -3 -12   87.25    8.49
 -14   0 -16   16.35    8.71
 -14   5 -19   10.72    9.01
 -14   8 -20   78.20    9.08
 -13  -3 -12   98.15    8.20
 -13  -2 -14   42.54    9.04
 -13  -1 -15    7.08    9.04
 -13   0 -16  187.76    9.91
 -13   1 -17   14.47    8.63
 -13   4 -19   -4.88    9.03
 -13  14 -20   15.31    7.26
 -12  -2 -14  433.78   10.77
 -12   2 -18    2.52    8.60
 -12   4 -19  151.02   10.06
 -12   7 -20   31.89   10.14
 -12  15 -20   10.87    5.81
 -11  -2 -14   71.45    8.36
 -11   2 -18   43.22    8.66
 -11   6 -20    3.71    8.64
 -11  15 -20    1.70    6.81
 -10  -2 -14  250.29    8.87
 -10   2 -18   27.98    8.22
 -10  15 -20   34.63    7.12
  -9  -4 -10   59.65    5.58
  -9  -2 -14   50.41    7.16
  -9   2 -18   29.90    8.54
  -9   4 -19   15.28    8.01
  -9  15 -20    6.15    6.09
  -8  -4 -10    9.63    4.56
  -8  -2 -14   44.71    7.02
  -8   1 -17   51.65    7.78
  -7  -3 -12   83.89    5.85
  -7  -1 -15   17.84    6.32
  -7   0 -16   16.32    6.56
  -7  13 -20    3.17    7.27
  -6  -2 -13   38.34    5.44
  -6   5 -19   -4.36    6.71
  -6  11 -20   19.97    6.58
  -6  12 -20   38.02    6.36
  -5   0 -15   15.37    5.89
  -5   4 -18  131.61    7.70
  -4   3 -17   37.05    6.26
  -4   5 -18   12.82    6.37
  -3   4 -17  161.82    6.77
  -3   6 -18   31.40    6.02
  -2   1 -14   52.48    4.58
  -2   2 -15  251.54    6.19
 -25   7  -9   37.06    4.16
 -25   9 -10   12.14    4.20
 -24   4  -8   36.34    5.79
 -24   6 -11    1.19    4.52
 -24   8 -12   -1.13    4.28
 -23   2  -7  135.94    7.18
 -23   4 -11   -1.18    5.40
 -23   5 -12   14.74    5.59
 -22   1  -8   14.91    7.05
 -22   8 -15   30.56    5.47
 -21   2 -12   23.96    7.22
 -21   8 -16   17.93    5.72
 -21   9 -16   39.35    6.80
 -21  13 -16   37.01    5.46
 -20  -1  -8   79.39    8.85
 -20   4 -15   47.30    7.55
 -20   9 -17   10.71    6.38
 -20  10 -17   17.23    5.73
 -20  11 -17    4.01    6.53
 -20  12 -17   17.23    6.03
 -20  13 -17    3.75    4.79
 -19  -2  -7   55.48    8.82
 -19  -1 -10   -4.37    9.11
 -19   6 -17   25.39    7.53
 -18   2 -15   35.99   10.33
 -18   3 -16   33.01    8.57
 -17  -3  -8    0.64    7.32
 -17  -2 -11   64.68    8.71
 -17   0 -14   37.88    8.40
 -17   1 -15   93.25    8.94
 -17  10 -19   -0.66    6.64
 -17  11 -19   15.99    6.34
 -17  12 -19   10.21    6.47
 -16   3 -17   68.59    9.68
 -16   7 -19   81.78    8.82
 -15  -4  -7  365.01    8.87
 -15  -4  -6  207.97    8.28
 -15   0 -15   83.99    9.71
 -15   1 -16   22.12    9.53
 -15   6 -19   50.37    9.09
 -14  -4  -8  199.32    7.94
 -14  -2 -13   49.04    8.32
 -14   2 -17   67.57    9.82
 -14   9 -20   18.35    7.91
 -13  -4  -9  311.05    8.51
 -13   3 -18   92.92    9.91
 -13   5 -19   32.88    9.23
 -13   9 -20   -1.63    8.26
 -13  13 -20   51.05    8.26
 -12  -3 -12  404.07    9.62
 -12  -1 -15  203.63    9.71
 -12   0 -16  160.14    9.65
 -12   1 -17   17.28    8.64
 -12   8 -20   -8.68    8.47
 -11  -4 -10    8.51    5.71
 -11  -3 -12  343.45    9.05
 -11  -1 -15  854.18   12.92
 -11   1 -17  132.51    9.48
 -11   7 -20   56.33    9.28
 -11  14 -20    1.26    7.67
 -10  -4 -10   71.36    6.08
 -10  -3 -12   74.45    6.72
 -10  -1 -15   45.61    8.18
 -10   0 -16  191.04    9.36
 -10   1 -17  326.97   10.38
 -10  14 -20    2.16    7.52
  -9  -3 -12   38.07    6.04
  -9  -1 -15   29.79    7.53
  -9   0 -16   22.90    7.84
  -9   1 -17   -1.91    7.99
  -9   8 -20  148.09   10.47
  -9  14 -20   28.75    7.72
  -8  -3 -12   83.18    4.65
  -8   0 -16    0.06    4.99
  -8   3 -18    7.91    8.17
  -7  -2 -13   17.64    5.57
  -7  10 -20    9.22    7.11
  -7  11 -20    9.98    8.24
  -7  12 -20    4.74    6.65
  -6  -1 -14   50.31    6.15
  -6   1 -16   60.09    7.09
  -6   6 -19   27.36    7.26
  -4  -1 -13   65.21    4.91
  -4   0 -14   27.36    5.23
  -4   2 -16  106.08    6.33
  -3   3 -16  230.26    7.72
  -3   7 -18    0.01    5.71
  -2   4 -16  165.40    6.86
   0   5 -15  303.67    5.70
 -25   6  -7    4.05    4.02
 -25   7  -8   22.73    4.66
 -25  10 -10   -5.35    3.53
 -24   5  -9   26.40    5.74
 -24   7 -11   28.49    4.75
 -24   9 -12    6.03    4.28
 -24  10 -12   12.41    4.66
 -23   3  -9   11.21    5.54
 -22   2 -10    2.38    6.19
 -22   3 -11   71.14    7.92
 -22   7 -14   48.86    7.07
 -22  10 -15   17.72    5.20
 -22  11 -15   18.82    4.94
 -22  12 -15   -1.77    4.58
 -21   0  -8  193.58    8.00
 -21   1 -10   87.41    7.63
 -21   6 -15   48.72    6.55
 -21  10 -16   17.05    5.60
 -21  11 -16   -3.55    5.23
 -20  -1  -7   31.57    8.23
 -20   0 -10   51.89    7.79
 -20   3 -14  -16.85    7.63
 -19  -2  -6   98.53    7.77
 -19  -2  -5   67.39    8.12
 -19   2 -14   -0.11    8.11
 -19  15 -17   -4.22    4.92
 -18  -2  -9   30.87    8.14
 -18  -1 -11   35.68    7.99
 -18   1 -14   26.55    8.59
 -18   9 -18    3.87    7.04
 -18  13 -18   67.14    6.19
 -17  -3  -6   16.52    7.96
 -17  -2 -10   21.81    7.81
 -17   7 -18   16.70    8.18
 -16  -3  -9  116.31    8.34
 -16  -1 -13   30.64    9.09
 -16   1 -15   16.02    9.22
 -16   2 -16   74.02    9.91
 -16   9 -19  130.79    9.00
 -16  10 -19   80.99    9.32
 -16  12 -19   52.25    8.39
 -16  13 -19   11.54    6.50
 -15  -4  -5  153.66    6.41
 -15  -4  -4  154.51    5.90
 -15  -2 -12   11.95    8.32
 -15  15 -19   19.24    6.13
 -14  -4  -7   21.02    5.93
 -14   0 -15  139.09    9.61
 -14   1 -16   44.26    9.07
 -14   4 -18  173.88   10.58
 -13  -4  -8   42.82    6.20
 -13  -3 -11  142.29    8.50
 -13  -2 -13  242.45    9.42
 -13   2 -17   33.30    9.59
 -13   6 -19   57.15   10.95
 -12  -2 -13   68.24    7.94
 -12   3 -18    5.41    9.23
 -12   5 -19  143.45    9.93
 -12  13 -20   15.95    6.84
 -11   3 -18   -1.83    8.30
 -11   5 -19   57.90    8.63
 -11  13 -20   48.04    8.54
 -11  17 -19    2.46    6.46
 -10  -4  -9    2.43    4.88
 -10   3 -18   11.23    8.14
 -10  13 -20   72.50    8.64
 -10  17 -19   -5.30    6.46
  -9  -4  -9  139.78    5.53
  -9  -2 -13  217.32    8.08
  -9   3 -18    9.65    7.83
  -9   5 -19   -4.44    8.14
  -9   9 -20   27.86    8.20
  -9  10 -20   43.11    9.35
  -9  13 -20   73.80    7.38
  -8  -2 -13   25.79    5.91
  -8   9 -20   43.55    8.02
  -8  10 -20    3.16    7.30
  -7  -3 -11  117.27    5.23
  -7  -1 -14   57.08    6.21
  -7   2 -17  263.74    8.90
  -7   6 -19    5.66    7.19
  -6  -2 -12  299.57    6.38
  -6   0 -15  531.53    9.36
  -6   7 -19  162.08    8.17
  -5  -1 -13    4.12    4.80
  -5   5 -18    9.48    6.75
  -4   4 -17   65.54    6.49
  -3   2 -15   41.59    5.09
  -3   5 -17    6.50    5.65
  -1   4 -15  107.54    4.78
  -1   6 -16  740.91    9.23
 -25   9  -9   20.88    4.27
 -24   4  -7   23.96    4.87
 -24   4  -6   20.17    5.49
 -24   6 -10   14.00    4.80
 -24   8 -11    8.41    5.24
 -24  11 -12    8.10    3.90
 -23   3  -8   10.49    6.66
 -23   4 -10   20.12    5.89
 -23   5 -11   -3.13    5.27
 -23   6 -12   28.26    5.44
 -22   1  -6   86.85    7.06
 -22   2  -9   63.32    6.65
 -22   4 -12    3.18    6.25
 -21   0  -7   38.13    6.67
 -21   2 -11   -2.51    7.05
 -21   5 -14   35.88    7.18
 -21   7 -15   -0.43    6.09
 -20  -1  -6   87.81    7.16
 -20  -1  -5   27.56    7.71
 -20   1 -11   22.51    7.77
 -20   7 -16   34.71    7.09
 -19  -1  -9    0.30    7.49
 -19  14 -17   57.66    5.35
 -18  -2  -8  269.37    9.31
 -18   4 -16   28.22    8.65
 -18  10 -18   70.10    7.41
 -18  12 -18    1.32    6.21
 -18  16 -17   16.95    5.82
 -17  -3  -5   -6.99    5.90
 -17   0 -13   49.83    8.57
 -17   1 -14   63.50    8.66
 -17   2 -15  187.19   10.30
 -17  15 -18   11.16    5.38
 -16  -3  -8   58.69    7.77
 -16  11 -19   34.83    7.12
 -15  -3  -9  201.02    8.77
 -15  -1 -13   39.41    8.45
 -15   2 -16  111.23   10.22
 -15   8 -19   18.47    8.42
 -15  17 -18   -4.76    6.17
 -14  -4  -6  256.98    6.82
 -14  -4  -5   31.72    5.81
 -14  -2 -12   52.38    8.23
 -14  15 -19   80.34    7.73
 -13  -4  -7  167.75    6.28
 -13  -1 -14   27.56    8.92
 -13   0 -15    5.05    8.56
 -13   1 -16    9.39    8.74
 -13   4 -18   47.04    9.25
 -13  16 -19   28.74    5.99
 -12  -4  -8  375.03    7.58
 -12  -3 -11  305.23    8.96
 -12  -1 -14   68.67    8.49
 -12   0 -15  352.32   11.08
 -12   2 -17   51.35    8.98
 -12   4 -18  294.21   11.18
 -12   6 -19   13.07    8.28
 -11  -3 -11   -5.63    6.53
 -11  -2 -13   45.12    7.47
 -11  -1 -14  489.59   10.82
 -11   2 -17   42.45    8.85
 -11   6 -19   68.34    9.07
 -11  11 -20   68.76    8.30
 -11  12 -20   -2.93    7.20
 -10  -3 -11   -2.02    6.10
 -10  -2 -13  251.42    8.75
 -10   2 -17  407.76   11.21
 -10  10 -20    2.79    7.94
 -10  11 -20  -10.24    7.94
 -10  12 -20   14.18    7.47
  -9  -3 -11  145.54    6.58
  -9  -1 -14  126.77    8.00
  -9   2 -17   52.38    8.23
  -9  11 -20  151.20    8.60
  -9  12 -20   40.35    7.45
  -8  -1 -14  313.07    8.29
  -8   0 -15  492.54    9.75
  -8   1 -16   36.58    7.37
  -8   2 -17  548.74   10.66
  -8   4 -18   46.17    8.70
  -7   0 -15  290.99    8.35
  -7   7 -19   -7.58    7.50
  -6   5 -18   58.62    7.20
  -6   8 -19   58.82    8.88
  -5   0 -14  251.05    6.88
  -5  10 -19  171.77    9.01
  -2   2 -14   43.73    4.37
  -2   3 -15  227.37    6.01
  -2   7 -17   78.14    5.75
   0   6 -15   -9.92    3.50
 -25   7  -7   97.07    4.62
 -25   8  -8   48.36    4.13
 -25  10  -9   24.49    4.24
 -24   5  -8   23.76    4.92
 -24   7 -10   31.36    4.57
 -24   9 -11    3.80    4.88
 -23   7 -12   19.04    5.27
 -23  11 -13   22.41    5.46
 -23  12 -13   11.36    5.16
 -23  13 -13    6.55    4.04
 -22   3 -10   14.39    6.26
 -22   8 -14   34.45    5.77
 -22  14 -14   -4.50    4.20
 -21   0  -5   10.40    5.90
 -21   1  -9   20.02    7.18
 -21   3 -12   15.28    7.02
 -21   6 -14    1.72    6.62
 -21   8 -15    0.36    5.92
 -21  14 -15   16.95    5.26
 -20   0  -9   54.49    7.80
 -20   4 -14   87.71    8.02
 -20   6 -15   24.28    7.42
 -20   8 -16    0.50    6.59
 -20   9 -16   -0.95    6.30
 -20  14 -16   16.44    4.77
 -19  -1  -8   96.84    8.07
 -19   2 -13    3.74    8.58
 -19   3 -14   10.13    8.12
 -19   6 -16   10.37    7.79
 -19  10 -17    0.49    6.86
 -19  11 -17   -4.40    6.05
 -19  12 -17   73.49    6.29
 -19  13 -17   25.43    5.64
 -18  -2  -7  151.49    8.22
 -18  -1 -10   27.67    7.78
 -18   1 -13   24.42    9.04
 -18   2 -14   42.65    8.25
 -18   5 -16   60.10    8.93
 -17  -2  -9   39.29    7.59
 -17   4 -16   17.58    8.50
 -17   9 -18   33.04    7.98
 -17  13 -18   89.32    7.84
 -16  -3  -7   85.86    7.46
 -16  -1 -12   76.41    9.03
 -16   3 -16  103.68   10.07
 -15  -3  -8   70.43    8.76
 -15   0 -14  159.65    9.52
 -15   1 -15   67.75    9.24
 -15   4 -17   32.35    9.66
 -15  10 -19    9.78    7.87
 -15  12 -19   38.17    7.77
 -14  -3  -9  106.75    7.64
 -14  -1 -13  156.14    9.16
 -14   2 -16  193.76   10.84
 -13  -4  -6  240.83    6.49
 -13   3 -17  344.42   11.23
 -13   7 -19   16.64    8.28
 -13  15 -19   12.49    7.51
 -12  -4  -7   72.24    5.42
 -12  -3 -10   79.79    7.10
 -12  -2 -12  209.05    8.32
 -12  16 -19    8.99    6.32
 -11   0 -15    1.76    8.19
 -11   1 -16  900.43   13.45
 -11   4 -18   87.42    9.55
 -10  -1 -14   90.44    7.82
 -10   0 -15 1522.82   15.31
 -10   1 -16   25.62    8.36
 -10   4 -18  176.07    9.92
  -9   0 -15   36.92    7.58
  -9   1 -16 1196.09   13.90
  -9   4 -18  244.69    9.66
  -9  16 -19   10.23    7.10
  -8  -2 -12   38.31    5.42
  -8   7 -19  149.38    8.92
  -7  -2 -12    3.74    3.45
  -7   8 -19    6.83    9.01
  -6  -1 -13   21.54    5.12
  -6   1 -15   45.22    7.35
  -6   2 -16   11.06    6.91
  -6   9 -19   16.79    7.29
  -6  13 -19    7.14    7.65
  -5   4 -17   34.33    6.71
  -5   6 -18   54.98    6.80
  -4   0 -13  662.23    7.91
  -4   3 -16   19.40    5.67
  -4   5 -17   24.35    6.19
  -4   8 -18    0.37    7.78
  -3   4 -16  314.76    7.29
  -3   6 -17    9.22    5.77
  -2   5 -16  216.02    6.35
  -2   8 -17   -7.33    6.21
  -1   7 -16   51.92    5.65
 -25   8  -7   46.31    4.62
 -25   9  -8   13.42    4.36
 -24   5  -7   39.51    5.87
 -24   8 -10    6.92    5.41
 -24  10 -11   12.21    4.29
 -23   3  -7  155.43    6.57
 -23   4  -9   12.35    5.68
 -23   5 -10    2.61    5.47
 -23   6 -11    2.17    5.33
 -22   2  -8   87.10    6.93
 -22   4 -11    8.85    6.36
 -22  10 -14    7.66    5.41
 -22  12 -14   33.13    4.98
 -21   1  -8   34.85    7.01
 -21   2 -10  125.98    7.93
 -21   9 -15   45.39    6.10
 -21  11 -15    8.05    6.38
 -21  12 -15    7.13    6.10
 -20   0  -8    8.31    7.62
 -20   1 -10  159.98    8.61
 -20   5 -14   14.17    7.46
 -20  10 -16   22.56    6.42
 -20  11 -16   -0.79    5.70
 -20  12 -16    7.21    5.47
 -20  13 -16   36.48    5.49
 -19  -1  -7   43.65    8.93
 -19   0 -10   64.43    8.27
 -19   5 -15   39.97    8.21
 -19  16 -16   10.33    5.11
 -18  -2  -6   14.46    6.90
 -18  -2  -4  116.99    8.23
 -18  -1  -9   12.00    7.89
 -18   4 -15   -4.25    8.02
 -18  15 -17   -3.89    5.51
 -17  -2  -8    3.22    7.56
 -17   3 -15  149.13   10.13
 -17  12 -18   34.67    6.81
 -16  -3  -6  183.33    7.56
 -16  -3  -5  205.26    8.10
 -16   1 -14   15.63    9.00
 -16   2 -15   57.31    9.67
 -16  15 -18    1.87    6.01
 -15  -1 -12  140.87    9.55
 -15   3 -16   95.15    9.69
 -14   0 -14   42.99    8.66
 -14   1 -15   65.51    9.18
 -14   4 -17   -9.72    9.46
 -14  11 -19    3.65    7.83
 -14  12 -19   17.70    7.66
 -14  17 -18   18.63    5.67
 -13  -1 -13  134.24    8.78
 -13   2 -16   45.06    9.02
 -13   8 -19   47.97    9.15
 -13   9 -19   15.17    8.54
 -12   3 -17   67.75    9.80
 -12   5 -18   68.56    9.68
 -12  18 -18   11.43    6.63
 -11  -2 -12    1.24    6.90
 -11   3 -17  164.98    9.63
 -11   5 -18   -8.31    8.17
 -11   7 -19   -2.22    8.33
 -11  18 -18    5.36    6.50
 -10  -3 -10   25.18    5.40
 -10  -2 -12   30.56    6.28
 -10   3 -17  173.48    9.41
  -9  -3 -10  103.36    5.69
  -9  -2 -12   23.22    6.12
  -9   3 -17  208.82    9.20
  -9   5 -18   91.16    8.71
  -9  15 -19    4.78    7.86
  -8   3 -17   11.52    7.45
  -8   8 -19   17.01    8.17
  -8  15 -19    9.46    6.76
  -7  -1 -13   42.56    5.82
  -7   0 -14  159.70    6.83
  -7   1 -15    8.58    6.72
  -7   9 -19  120.59    8.33
  -7  14 -19   19.41    7.80
  -6   6 -18   12.07    6.85
  -6  10 -19   59.30    7.60
  -6  11 -19   28.87    6.96
  -5   7 -18  112.08    7.62
  -4   9 -18   86.33    8.20
  -3   3 -15   33.29    4.99
  -3   7 -17  367.50    8.92
  -2   4 -15   88.61    5.00
  -2   9 -17   25.04    6.46
  -1   5 -15  120.51    4.80
 -25  10  -8   26.69    4.24
 -24   5  -6   14.89    5.43
 -24   6  -8   45.57    5.12
 -24   7  -9  113.24    5.33
 -24   9 -10   44.77    5.42
 -23   4  -8   42.77    5.90
 -23   7 -11   64.12    6.77
 -22   3  -9   13.06    6.66
 -22   8 -13   17.36    5.85
 -21   1  -7    2.30    7.82
 -21   3 -11   21.90    7.30
 -21   7 -14    4.44    6.39
 -20   2 -11    4.51    7.54
 -20   4 -13   -7.89    7.83
 -20  16 -15   10.56    4.71
 -19  -1  -6   23.64    6.93
 -19   1 -11   16.72    8.02
 -19   4 -14    4.88    7.69
 -19  15 -16   13.03    5.00
 -18   2 -13   12.34    8.43
 -18   3 -14  200.79    9.90
 -18  10 -17   -2.56    7.05
 -18  11 -17  -12.73    8.25
 -18  13 -17   18.15    6.47
 -18  17 -16    6.84    4.86
 -17  -2  -7   91.11    7.85
 -17   1 -13   22.82    8.27
 -17   2 -14   21.25    8.91
 -17   5 -16   16.49    9.09
 -17  16 -17   -2.58    5.56
 -16  -2  -9    5.09    7.75
 -16   9 -18    2.87    8.30
 -16  13 -18   60.14    7.11
 -16  14 -18   10.44    6.65
 -15  -3  -6   66.11    7.39
 -15   0 -13   60.66    9.26
 -15   1 -14   65.82    9.59
 -15   8 -18   93.47    9.55
 -15  18 -17   17.30    6.25
 -14  -3  -8  105.77    7.09
 -14  -1 -12   30.52    7.98
 -14   3 -16  110.95    9.67
 -14   7 -18   18.26    9.31
 -13   1 -15   -0.95    5.93
 -13   4 -17   67.32    9.97
 -13  10 -19   19.23    8.68
 -13  11 -19   23.66    8.71
 -13  17 -18    8.17    6.89
 -12  -2 -11   45.79    7.33
 -12   0 -14  600.19   11.69
 -12   1 -15  205.81    9.73
 -12   2 -16   22.70    9.27
 -12  14 -19   10.57    7.18
 -11  -1 -13  304.22    9.18
 -11   0 -14  372.54   10.17
 -11   1 -15  713.45   12.40
 -11   2 -16  226.81    9.96
 -11   8 -19  -16.18    9.04
 -11  14 -19    8.15    8.55
 -10  -1 -13   14.25    6.81
 -10   2 -16  131.10    9.05
 -10  15 -19    0.36    6.53
  -9  -1 -13   51.09    6.60
  -9   0 -14   -1.40    7.16
  -9  14 -19   42.40    8.57
  -8  -1 -13   85.25    4.83
  -8   0 -14   26.48    6.71
  -8   1 -15   97.93    7.23
  -8  10 -19    5.22    9.42
  -8  14 -19   69.78    7.46
  -7  -2 -11    8.29    4.54
  -7   6 -18   24.59    7.27
  -7  10 -19   63.43    8.07
  -7  11 -19   13.85    7.50
  -7  12 -19    3.50    7.00
  -6  -1 -12  394.69    6.92
  -5   0 -13    3.30    4.46
  -5   5 -17   25.39    6.63
  -4   4 -16   56.12    5.68
  -4   6 -17   -4.76    5.97
  -4  10 -18  -17.11    5.96
  -3   2 -14   98.27    5.04
  -3   5 -16  159.36    6.32
  -2   3 -14    0.30    3.98
  -1   8 -16  178.13    5.90
 -25   9  -7  128.32    4.76
 -24   6  -7    4.64    5.53
 -24   8  -9    3.62    5.38
 -24  10 -10   -4.52    4.71
 -23   4  -7   24.55    6.64
 -23   5  -9   65.08    6.02
 -23   6 -10   15.13    5.50
 -23  12 -12   13.88    5.38
 -23  13 -12    9.87    4.33
 -22   2  -6    6.53    5.93
 -22   2  -5   83.63    6.99
 -22   3  -8   36.58    7.81
 -22   4 -10   61.23    6.67
 -22   5 -11    7.67    6.41
 -22   9 -13   -0.10    5.50
 -22  15 -13   -5.09    4.29
 -21   1  -6   88.99    8.11
 -21   2  -9   -1.91    7.00
 -21   6 -13   -0.31    6.96
 -21   8 -14   -1.21    6.23
 -21  15 -14    9.45    4.45
 -20   0  -6    6.83    6.56
 -20   1  -9  159.87    8.49
 -20  15 -15    4.15    4.62
 -19  -1  -5   91.65    7.44
 -19  10 -16    8.25    6.91
 -19  14 -16    3.30    5.50
 -19  17 -15    2.50    5.49
 -18  -1  -8   10.45    7.75
 -18   0 -10   61.36    8.11
 -17  -1  -9   33.36    8.18
 -17   4 -15   56.65    8.97
 -17   8 -17   14.96    8.61
 -17  15 -17   53.51    6.37
 -16   0 -12   -4.66    8.21
 -16   1 -13   34.36    8.66
 -16   3 -15    5.80    8.81
 -16   7 -17   38.33    9.35
 -15  -3  -5   91.60    5.95
 -15  -2  -9  234.97    9.01
 -15  -1 -11    9.07    8.01
 -15   4 -16   27.18    9.03
 -15   9 -18    7.32    8.73
 -15  14 -18   -1.62    8.07
 -14  -3  -7  479.97    8.85
 -14   0 -13   -6.76    8.08
 -14   1 -14   42.38    8.76
 -14   2 -15   36.50    8.98
 -14   5 -17   31.10    9.22
 -14   8 -18    3.75    9.06
 -14  16 -18   24.30    6.67
 -13   3 -16   16.69    8.90
 -13   7 -18    4.38    9.14
 -12   4 -17    2.49    9.36
 -12   6 -18    2.30    8.49
 -12  13 -19    0.63    7.57
 -12  17 -18   42.04    7.42
 -11  -3  -9  109.47    6.05
 -11  -2 -11   34.15    6.43
 -11   4 -17   15.29    9.12
 -11   6 -18   19.80    8.49
 -11  12 -19   40.25    8.40
 -11  13 -19    2.18    7.64
 -10  -3  -9   43.83    5.18
 -10  -2 -11  212.91    7.51
 -10   0 -14  130.68    8.05
 -10   1 -15   64.10    8.38
 -10   4 -17   78.32    8.86
 -10   6 -18    6.97    8.78
 -10  12 -19  135.38   10.43
 -10  14 -19    0.83    7.04
  -9  -2 -11   93.58    5.98
  -9   1 -15   34.28    5.44
  -9   4 -17    8.84    7.74
  -9  10 -19   -7.68    8.07
  -9  11 -19   13.44    7.94
  -9  12 -19   15.30    9.22
  -8  -2 -11   42.57    3.72
  -8   4 -17   16.62    7.57
  -8  11 -19   66.08    8.21
  -8  12 -19   32.63    8.19
  -8  13 -19    9.30    7.14
  -8  17 -18   16.69    7.21
  -7  -1 -12   30.58    4.97
  -7   3 -16  148.28    7.73
  -7   7 -18  104.05    8.45
  -6   0 -13   16.69    4.94
  -6   2 -15  182.67    7.28
  -4   3 -15  130.43    6.03
  -3   8 -17   -1.26    5.28
  -2   7 -16  287.63    7.63
  -1   6 -15  182.21    5.28
 -25   9  -6   -7.96    4.27
 -24  11 -10    0.25    4.11
 -24  12 -10    2.07    3.94
 -24  13 -10   12.01    3.74
 -23   4  -6    7.54    6.15
 -23   7 -10   43.35    6.75
 -22   4  -9    8.48    7.38
 -22  10 -13   -2.10    5.20
 -22  11 -13   21.36    5.19
 -22  12 -13   13.41    6.10
 -22  13 -13    3.15    4.69
 -22  14 -13   -0.69    4.46
 -21   1  -5  155.22    7.09
 -21   2  -8  215.82    8.48
 -21   4 -11   24.16    7.09
 -21   7 -13   38.72    7.04
 -21  10 -14   -6.96    5.72
 -20   0  -5    9.92    6.35
 -20   1  -8   79.18    7.96
 -20   2 -10   47.08    7.93
 -20   5 -13    9.56    7.53
 -20  11 -15   -4.45    6.19
 -20  13 -15   15.27    5.52
 -20  14 -15   17.19    5.42
 -19   0  -8   14.90    7.50
 -19   1 -10    2.38    8.07
 -19  12 -16   15.28    6.40
 -19  13 -16   26.54    6.41
 -18  -1  -7   91.60    7.81
 -18   4 -14   45.80    8.94
 -18  16 -16   46.68    5.72
 -17  -2  -4   82.98    7.34
 -17   1 -12    3.97    8.89
 -17   2 -13   33.20    8.54
 -17  10 -17   22.96    8.13
 -17  11 -17   28.72    9.27
 -17  13 -17   -4.60    7.87
 -17  14 -17    4.99    6.30
 -16  -2  -7  284.17    8.75
 -16   8 -17    1.49    8.93
 -16  16 -17   -0.14    6.09
 -15  -3  -4   86.05    5.27
 -15   3 -15   11.10    8.87
 -15  11 -18   58.20    9.03
 -15  12 -18   48.91    7.94
 -14  -3  -6   63.74    5.67
 -14  -1 -11   13.71    7.47
 -14   9 -18   38.52    9.13
 -14  18 -17    6.45    6.55
 -13   0 -13   -0.29    7.83
 -13   1 -14   56.78    8.67
 -13   2 -15  107.35    9.87
 -13   5 -17   30.56    9.75
 -13  16 -18   24.06    6.73
 -12  -2 -10  105.86    7.25
 -12  -1 -12   15.89    6.97
 -12   5 -17    9.68    9.36
 -12   7 -18   99.43    9.69
 -12  19 -17   21.16    6.73
 -11  -1 -12  114.86    7.76
 -11   3 -16  181.49    9.65
 -11  17 -18   -7.00    6.38
 -10  -1 -12  194.86    7.43
 -10   3 -16   17.29    8.82
 -10   7 -18   25.79    9.42
 -10  17 -18   -6.37    7.29
  -9   3 -16  203.37    9.00
  -8  -1 -12    8.22    5.11
  -8   3 -16  328.37    9.25
  -7   0 -13    9.29    5.49
  -7   1 -14   49.75    6.58
  -7   2 -15  115.74    7.49
  -7  16 -18    6.20    7.17
  -6   8 -18  105.28    8.04
  -6   9 -18  139.84    9.61
  -5   4 -16   31.41    6.25
  -5   6 -17   98.25    7.13
  -5  11 -18  116.42    8.95
  -4   5 -16   20.16    5.93
  -3   4 -15   80.63    5.39
  -2   5 -15  446.29    7.14
 -25   9  -5  188.20    5.51
 -25  10  -6    7.84    4.10
 -24   6  -6   19.39    4.80
 -24   7  -7   98.07    6.13
 -24   9  -9   27.24    4.75
 -24  10  -9    9.74    5.12
 -23  14 -11   34.48    5.02
 -22   3  -7    7.33    6.07
 -22   5 -10  -11.69    6.29
 -21   2  -7  -11.73    7.87
 -21   8 -13    3.34    6.41
 -21  12 -14    2.25    5.29
 -21  13 -14   10.21    5.24
 -20   8 -14    8.66    7.28
 -19   0  -7  155.01    8.22
 -19   1  -9    0.47    8.89
 -19  16 -15   31.09    5.11
 -18  -1  -6    1.34    6.82
 -18   0  -9   74.00    8.48
 -18   2 -12   -6.51    8.83
 -18   3 -13   17.79    8.06
 -18  18 -15   12.21    4.85
 -17  -1  -8  189.55    8.91
 -17   5 -15   57.16    9.09
 -17  12 -17   83.79    7.87
 -17  17 -16    3.97    5.33
 -16  -2  -6   58.53    8.00
 -16  -1  -9  302.93    9.39
 -16   4 -15  -21.73    9.15
 -16   9 -17   92.30    9.54
 -16  15 -17   -2.00    6.58
 -15  -2  -8  325.04    9.01
 -15   1 -13   60.54    8.86
 -15   2 -14   98.45    9.91
 -15   5 -16   47.03    9.22
 -15   7 -17    5.90    9.42
 -15  19 -16   20.57    5.28
 -14  -3  -5  139.87    6.02
 -14  11 -18  -18.97    8.22
 -14  12 -18   37.62    8.46
 -14  13 -18    8.46    7.95
 -13  -3  -6   16.26    4.95
 -13  -1 -11   31.01    7.10
 -13   4 -16   46.47    9.74
 -13   6 -17  102.77   10.22
 -13  18 -17   84.74    7.43
 -12  -3  -7   98.79    5.58
 -12   0 -13   -8.01    7.62
 -12   1 -14   68.15    8.59
 -12   8 -18   31.54    9.23
 -12  16 -18   21.45    7.14
 -11  -2 -10  146.41    7.03
 -11   0 -13   32.55    7.43
 -11   1 -14  508.00   10.98
 -11   2 -15  134.69    8.99
 -11   5 -17   58.34    8.86
 -11   8 -18  107.46   10.00
 -11  19 -17    9.09    5.73
 -10  -2 -10   30.20    5.65
 -10   0 -13   91.04    7.68
 -10   1 -14   81.51    7.75
 -10   2 -15  595.51   11.38
 -10   5 -17  123.15    9.09
  -9   0 -13  108.39    7.24
  -9   1 -14  112.32    7.88
  -9   2 -15   92.39    7.74
  -9  19 -17   22.79    7.22
  -8   0 -13    6.00    5.99
  -8   1 -14  297.36    8.40
  -8   2 -15  252.98    8.23
  -8   5 -17   17.95    7.79
  -7   9 -18  123.62    9.60
  -6   6 -17   36.95    6.98
  -6  10 -18   77.15    8.06
  -5   7 -17    8.80    6.84
  -4   8 -17  145.41    7.37
  -3   3 -14   24.44    4.47
  -3  11 -17   -2.66    6.74
  -3  12 -17   -7.12    6.77
  -2   4 -14  221.61    5.45
  -2   8 -16  219.90    6.61
  -1   7 -15   -0.22    3.96
 -25  10  -5    7.16    4.03
 -24   6  -5   19.12    4.61
 -24   9  -8   74.15    5.56
 -24  11  -9    5.87    4.04
 -24  12  -9   14.77    4.61
 -24  13  -9    0.21    4.37
 -23   5  -7   10.77    5.79
 -23   8 -10   27.76    5.58
 -23  13 -11   -6.99    4.29
 -22   3  -6   36.82    6.10
 -22   4  -8  101.41    7.13
 -22   9 -12   13.12    5.96
 -22  15 -12   18.62    4.47
 -21   4 -10   41.05    7.55
 -21  16 -13    3.14    4.30
 -20   1  -7   20.24    7.13
 -20   2  -9   64.63    7.97
 -20   3 -10   46.63    9.30
 -20   5 -12    3.51    8.11
 -20   6 -13   34.15    7.84
 -20   9 -14   39.40    7.32
 -20  16 -14   14.15    4.61
 -19   0  -6   53.67    7.41
 -19   5 -13   37.98    8.02
 -19  15 -15   -0.15    5.45
 -18  -1  -5   17.68    6.12
 -18  -1  -4   -9.79    7.13
 -18   0  -8    3.20    7.74
 -18   1 -10   35.41    7.83
 -18  12 -16   25.79    7.21
 -18  13 -16   32.75    6.98
 -18  14 -16   17.01    6.19
 -18  17 -15   13.41    6.39
 -17  -1  -7   78.85    7.69
 -17   2 -12  107.72   10.93
 -17   4 -14   46.39    9.40
 -17  16 -16   13.59    6.07
 -16  -2  -5  234.25    8.36
 -16   1 -12  103.31    8.76
 -16   2 -13   29.30    8.63
 -16   3 -14   89.12    9.90
 -16  13 -17   -7.66    7.20
 -16  14 -17   22.96    7.17
 -15   0 -11   -3.01    7.81
 -15   4 -15  -13.38    9.37
 -15   6 -16   93.38   10.19
 -15   8 -17   -5.18    9.25
 -14  -2  -8   14.74    6.45
 -14   1 -13  146.67    9.84
 -14   2 -14   19.38    8.77
 -14  17 -17    2.20    6.25
 -13   0 -12    3.59    7.32
 -13   3 -15   20.83    8.80
 -13  10 -18   33.32    9.14
 -13  11 -18   -7.15    8.78
 -13  12 -18  -13.44    8.69
 -12  -1 -11   71.43    7.48
 -12   4 -16  110.66    9.52
 -12   9 -18   -1.24    8.40
 -12  10 -18   -3.92    9.18
 -12  15 -18   20.29    7.83
 -11   4 -16   49.27    9.31
 -11   6 -17   18.35    9.08
 -11   9 -18   20.91    9.60
 -11  15 -18   -3.22    8.71
 -10  16 -18    9.89    6.74
  -8   4 -16  144.17    8.27
  -8  15 -18   26.42    8.71
  -7  -1 -11  451.24    7.04
  -7  10 -18   15.64    7.69
  -7  14 -18   34.87    8.71
  -6   0 -12   39.58    4.90
  -6   3 -15  230.56    7.68
  -6   7 -17   10.36    6.81
  -6  11 -18  340.23    9.72
  -6  13 -18   -1.33    6.69
  -5   5 -16  109.29    6.84
  -5   8 -17  179.69    9.31
  -4   4 -15  144.99    6.07
  -4   6 -16  176.93    6.98
  -4   9 -17  114.61    7.30
  -3   5 -15   73.97    5.31
  -3   7 -16   60.27    5.86
  -2   6 -15    9.95    4.49
  -2   9 -16    6.34    6.00
 -24   7  -6   20.77    5.02
 -24   8  -7   10.39    5.11
 -24  10  -8   47.01    5.44
 -23   5  -6    4.16    6.39
 -23   9 -10   17.84    5.63
 -22   3  -5   57.07    5.91
 -22   4  -7   -2.21    7.29
 -22   5  -9   57.42    6.73
 -22  10 -12    6.73    5.65
 -22  12 -12   20.11    5.45
 -22  13 -12   50.57    5.40
 -21   2  -6   11.64    6.44
 -21   3  -8    1.56    6.91
 -21  10 -13   -1.98    6.07
 -21  14 -13   -5.17    5.74
 -21  15 -13   -2.28    4.63
 -20   2  -8   51.65    7.52
 -20  14 -14   12.08    6.87
 -19   0  -5  282.43    8.69
 -19   4 -12   30.77    8.78
 -19  11 -15    4.05    7.40
 -19  13 -15    7.96    6.40
 -19  14 -15   73.38    6.36
 -18   3 -12   28.01    8.21
 -18   8 -15   31.49    8.69
 -17   0  -9   11.76    7.61
 -17   9 -16   23.81    8.85
 -17  10 -16   38.09   10.34
 -17  15 -16   -8.59    5.92
 -16  -2  -4  197.13    6.76
 -16  -1  -8  206.87    8.72
 -16   5 -15   22.81    9.05
 -15  -2  -6   10.38    5.98
 -15   1 -12  145.08    9.07
 -15   2 -13   11.67    8.57
 -15   3 -14   22.14    9.60
 -15   9 -17    3.09    9.24
 -15  10 -17    5.36    8.94
 -15  14 -17   41.74    9.12
 -14   4 -15   -8.97    9.45
 -14  19 -16    4.49    5.87
 -13  -1 -10   10.06    7.02
 -13   1 -13  111.56    8.81
 -13   2 -14   59.68    8.74
 -13   5 -16   18.83    8.93
 -13  17 -17   -3.47    7.67
 -12   0 -12   56.71    7.45
 -12   1 -13  255.99    9.51
 -12   2 -14  428.23   10.87
 -12   3 -15  110.65    9.18
 -12   7 -17   21.98    9.46
 -12  20 -16   19.13    5.87
 -11  -2  -9   41.62    5.39
 -11  -1 -11   69.91    7.06
 -11   3 -15  311.83   10.32
 -11  18 -17   34.20    7.92
 -10  -2  -9   96.90    5.34
 -10  -1 -11    7.87    5.57
 -10   6 -17   -1.34    8.21
 -10  14 -18    4.62    9.29
 -10  15 -18    8.57    7.44
 -10  18 -17  107.48    8.31
  -9  -1 -11   35.59    5.34
  -9  10 -18   83.67    8.91
  -9  14 -18    1.92    9.07
  -9  15 -18   32.00    7.55
  -8  -1 -11   38.65    3.72
  -8   3 -15   91.52    7.32
  -8  10 -18   54.08    8.56
  -8  11 -18   -6.86    7.93
  -8  12 -18   13.73    9.55
  -8  13 -18   11.00    9.34
  -8  14 -18   17.57    7.40
  -8  18 -17   44.80    7.71
  -7   0 -12   72.53    5.41
  -7   2 -14  212.68    7.53
  -7   3 -15  206.03    7.94
  -7  11 -18   27.23    8.06
  -7  12 -18   29.81    7.88
  -7  13 -18   18.94    7.40
  -6   1 -13   16.67    5.19
  -6   2 -14    7.65    3.75
  -4   3 -14   55.86    5.08
  -4  14 -17    5.44    7.07
  -3   4 -14   19.98    5.22
  -3   8 -16   35.53    6.70
  -1   8 -15  162.94    5.43
 -24   7  -5   20.66    4.68
 -24   9  -7   15.50    5.48
 -24  12  -8   15.66    4.68
 -24  13  -8   16.13    4.48
 -24  14  -8   35.24    4.61
 -23   5  -5   70.06    6.54
 -23   7  -8   39.45    6.89
 -23   8  -9  108.87    6.14
 -22   3  -4   16.55    5.32
 -22   5  -8   54.76    7.67
 -22   6  -9   -2.62    7.60
 -22  16 -11   30.21    4.38
 -21   2  -5   26.60    6.26
 -21   3  -7   47.06    8.39
 -21   4  -9   27.81    7.16
 -21   8 -12   30.24    7.53
 -21  11 -13    0.94    5.88
 -21  12 -13   14.77    5.68
 -21  13 -13   43.72    5.88
 -21  17 -12   70.44    4.73
 -20   1  -5   33.18    6.72
 -20   3  -9  140.07    8.58
 -20   6 -12   33.86    7.97
 -20  12 -14    3.84    6.25
 -20  13 -14   16.80    6.07
 -20  17 -13    2.24    4.53
 -19   0  -4   88.60    7.07
 -19   2  -9   37.01    7.80
 -19   6 -13   16.27    7.80
 -18   5 -13   83.67   10.98
 -17  -1  -6   49.59    7.10
 -17   5 -14   30.97    8.91
 -17  11 -16   -2.10    8.03
 -17  12 -16   15.84    7.87
 -17  13 -16   32.63    7.57
 -17  14 -16   27.87    6.96
 -16  -1  -7   73.11    8.69
 -16   1 -11   18.53    8.83
 -16   3 -13   40.18    9.32
 -16   6 -15  199.97   10.87
 -16  16 -16  195.58    9.12
 -15   5 -15  141.59   10.58
 -15  13 -17   59.55    8.32
 -14  -2  -7   19.39    5.89
 -14   0 -11  240.91    9.04
 -14   1 -12   22.63    7.98
 -14   2 -13   31.13    9.15
 -14   3 -14  206.36   10.11
 -14   6 -16   25.53    9.85
 -14   9 -17   90.60   10.07
 -13   4 -15   -7.30    8.67
 -13   8 -17    0.81    8.88
 -13  19 -16    7.71    6.87
 -12  -1 -10  110.54    7.26
 -12   5 -16   32.45    9.01
 -12   8 -17   -8.52   10.98
 -12  17 -17   81.65    8.56
 -11   0 -12  104.47    7.69
 -11   1 -13  297.26    9.10
 -11   2 -14   86.03    8.42
 -11   5 -16  114.04    9.28
 -11   7 -17  134.58   10.14
 -10   0 -12   67.38    6.63
 -10   1 -13   17.26    7.26
 -10   2 -14  197.74    8.77
 -10   3 -15  305.03    9.77
 -10   5 -16   78.83    9.27
 -10   7 -17  193.09    9.87
 -10  13 -18   26.63    8.45
 -10  20 -16   26.31    6.04
  -9   0 -12   80.60    6.04
  -9   1 -13   46.32    6.92
  -9   2 -14   35.80    7.37
  -9   3 -15  444.05    9.96
  -9   5 -16   65.14    8.14
  -9   7 -17    9.57    8.58
  -9  12 -18   21.38    8.29
  -9  13 -18    4.07    7.84
  -8   0 -12    1.58    5.37
  -8   1 -13  106.70    6.38
  -8   2 -14   52.57    6.49
  -8   5 -16  133.60    8.25
  -6   8 -17   50.26    7.68
  -5   6 -16   25.02    6.42
  -5   9 -17   49.54    7.34
  -5  15 -17   31.41    7.36
  -4   5 -15  146.25    6.02
  -4   7 -16  190.74    7.25
  -4  12 -17   51.89    6.60
  -4  13 -17   -0.52    5.91
  -3   6 -15   62.35    5.36
  -2   5 -14   44.10    4.24
  -2   7 -15  367.41    6.98
 -24  10  -7   44.24    5.44
 -23   5  -4   -3.09    5.74
 -23   6  -6    6.95    6.51
 -23   9  -9   13.81    5.31
 -22   4  -6   49.51    6.58
 -22  15 -11   23.02    4.66
 -21   4  -8   78.49    8.91
 -21   9 -12    5.18    6.93
 -21  16 -12    1.11    4.48
 -20   1  -4  205.39    7.63
 -20   2  -7  115.49    8.00
 -20  16 -13    8.39    4.89
 -19   1  -7   43.54    7.61
 -19   5 -12  147.03    9.28
 -19   7 -13   50.43    8.55
 -19  16 -14    9.06    5.66
 -18   0  -6  229.85    8.62
 -18   3 -11  114.54    9.73
 -18   4 -12   33.79    8.87
 -18  11 -15    0.61    7.83
 -18  14 -15   12.65    6.78
 -18  15 -15   11.00    6.11
 -18  18 -14   -2.79    4.88
 -17  -1  -4  226.17    8.37
 -17   0  -8   18.79    7.29
 -17   6 -14  -24.16    9.17
 -17  17 -15   55.97    6.28
 -16  10 -16   19.50    9.06
 -15  -2  -4   97.16    6.32
 -15  -1  -8  216.20    8.27
 -15   1 -11   -4.41    7.72
 -15   4 -14  169.07   10.17
 -14  -2  -6  147.96    6.07
 -14   5 -15   11.91    9.70
 -14   7 -16   17.56    9.20
 -14  11 -17   -4.87    8.75
 -14  12 -17   44.37    9.01
 -14  13 -17   56.31    8.81
 -14  20 -15   67.47    6.86
 -13  -2  -7   96.15    6.06
 -13   0 -11  443.95    9.83
 -13   1 -12    5.49    7.50
 -13   2 -13  224.80    9.66
 -13   3 -14   23.14    8.62
 -13  10 -17    2.41    9.11
 -12   0 -11    0.79    6.91
 -12   4 -15   22.75    8.64
 -12   6 -16   34.64    9.68
 -12   9 -17   36.02    8.93
 -12  21 -15    1.09    5.50
 -11   4 -15  106.99    9.11
 -11   8 -17   58.11    9.05
 -11  17 -17   29.46    7.50
 -10  -1 -10   87.11    6.03
 -10  17 -17   16.31    8.28
  -9  -1 -10   81.44    5.26
  -9  17 -17   43.31    8.37
  -7   4 -15  133.98    7.64
  -7   8 -17  221.23    8.95
  -6   3 -14   -5.09    5.23
  -6   6 -16   32.50    6.78
  -6   9 -17  110.68    8.20
  -5   2 -13  147.02    5.51
  -5   7 -16  194.09    7.84
  -5  11 -17   -0.07    7.15
  -5  13 -17   24.24    8.33
  -5  14 -17   19.11    7.83
  -4   4 -14   67.01    5.15
  -4   8 -16  147.56    8.20
  -3   9 -16   94.52    6.33
  -1   7 -14   -5.58    4.14
 -24   8  -5    8.52    4.57
 -24   9  -6   50.92    4.91
 -24  11  -7    5.92    4.21
 -24  12  -7   11.07    4.76
 -24  14  -7   15.78    4.48
 -23   7  -7   48.40    5.78
 -22   4  -5   11.36    5.73
 -22   5  -7    6.97    6.26
 -22   7  -9   34.94    6.58
 -22  11 -11   12.91    5.63
 -22  12 -11    2.83    5.50
 -22  13 -11    6.62    4.96
 -22  14 -11   22.48    5.05
 -22  17 -10    9.70    4.08
 -21   5  -9   82.54    7.80
 -21  11 -12   32.96    6.31
 -21  14 -12   12.11    6.48
 -21  15 -12    4.77    4.91
 -20   2  -6   -0.48    6.73
 -20   6 -11   13.66    9.89
 -20  11 -13   41.21    8.48
 -20  15 -13   22.90    5.46
 -20  18 -12   10.56    4.39
 -19   1  -6   34.95    7.36
 -19  11 -14   13.55    7.47
 -19  12 -14   10.79    7.05
 -19  13 -14   29.53    8.22
 -19  14 -14   40.80    6.63
 -19  15 -14   31.49    6.26
 -19  18 -13    6.35    4.52
 -18   0  -5   47.87    8.10
 -18   1  -8   -1.33    7.31
 -18   6 -13    5.56    8.86
 -18  13 -15   64.66    7.49
 -18  17 -14    6.12    6.50
 -17   0  -7  204.29    8.68
 -17   1  -9   33.66    7.90
 -17   9 -15   12.76    8.38
 -17  16 -15   -0.62    6.28
 -17  19 -14   57.37    5.52
 -16  -1  -6  775.17   10.92
 -16   7 -15    5.41    9.58
 -16  11 -16   10.36    8.87
 -16  12 -16    5.14    8.97
 -16  13 -16  145.95    9.53
 -16  14 -16   57.62    7.93
 -16  18 -15   -0.31    5.78
 -15  -1  -7    4.26    6.55
 -15   2 -12   18.94    8.82
 -15   6 -15   45.48    9.38
 -15  16 -16   -3.54    6.78
 -14  -2  -5   40.20    5.09
 -14   0 -10  222.05    8.95
 -14   4 -14  154.58   10.46
 -14   8 -16   28.06    9.95
 -13  -2  -6  145.32    5.79
 -13   5 -15  105.05    9.61
 -13  11 -17   72.93    9.69
 -13  12 -17   28.06    9.00
 -13  18 -16   54.81    8.07
 -12  -1  -9   43.68    5.88
 -12   1 -12   16.08    7.28
 -12   2 -13   70.05    8.24
 -12   3 -14  347.26   10.48
 -12  10 -17   18.97    9.21
 -11   0 -11  233.38    7.95
 -11   3 -14   39.19    8.22
 -11   9 -17   73.69    9.16
 -11  16 -17    6.64    7.55
 -11  19 -16   22.78    7.80
 -11  21 -15   60.02    6.20
 -10   0 -11    2.86    5.66
 -10   4 -15   29.87    8.03
 -10  16 -17   23.61    9.31
 -10  21 -15   40.87    6.73
  -9   4 -15   81.59    7.74
  -9   6 -16  141.01    9.35
  -8   0 -11   84.45    5.38
  -8   4 -15   39.21    6.97
  -8   9 -17    5.93    8.34
  -8  16 -17   -6.44    8.69
  -7   0 -11  146.22    5.51
  -7   1 -12   25.48    5.24
  -7   3 -14   29.66    6.09
  -7   9 -17   14.33    7.65
  -7  10 -17  244.25   10.96
  -7  16 -17   28.87    7.10
  -6   1 -12  358.81    6.81
  -6   2 -13   24.84    5.25
  -6   7 -16  244.57    9.88
  -6  10 -17   99.76    8.34
  -6  11 -17   10.76    9.15
  -6  14 -17   -3.45    8.41
  -6  15 -17   87.79    7.33
  -4   6 -15  157.90    6.56
  -3   5 -14  136.39    5.29
  -3   7 -15  273.49    6.95
  -3  10 -16  111.91    6.60
  -3  11 -16   53.71    7.31
  -2   6 -14  130.09    4.96
  -2   8 -15  286.77    6.67
 -24   9  -5    3.83    5.21
 -24  10  -6  113.62    5.23
 -24  13  -7   53.01    4.38
 -23   6  -5   62.31    5.68
 -23   9  -8   -4.21    5.18
 -22   4  -4  102.27    6.16
 -22   5  -6   43.43    7.49
 -21   3  -5   84.61    6.87
 -21   4  -7   25.54    6.92
 -20   2  -5   14.91    7.99
 -20   4  -9   11.70    7.32
 -20   8 -12   48.03    8.01
 -20  12 -13   22.79    6.71
 -20  13 -13   49.49    6.50
 -20  14 -13    4.71    5.92
 -19   1  -5   71.06    7.24
 -19   3  -9   18.51    7.60
 -19   5 -11    5.25    8.82
 -19   8 -13    6.07    8.28
 -19  17 -13    9.71    5.22
 -18   0  -4   -1.87    7.22
 -18   1  -7   99.58    8.22
 -18   2  -9   30.64    8.25
 -18   4 -11   78.47   11.04
 -18  19 -13   59.06    5.35
 -17   3 -11   15.57    8.90
 -17   4 -12   68.75    9.49
 -17  10 -15   -3.10    8.69
 -17  11 -15   -5.60    8.50
 -16  -1  -5   88.20    6.52
 -16   0  -8   44.44    7.74
 -16   2 -11   60.01    8.50
 -16   3 -12   24.01    8.58
 -16  17 -15    6.36    6.21
 -15   5 -14   15.80    9.12
 -15  10 -16   31.04    9.67
 -15  11 -16   32.11    9.38
 -15  12 -16   17.49   10.64
 -15  14 -16   62.02    8.46
 -14   1 -11    9.53    7.48
 -14   2 -12   54.11    8.40
 -14   3 -13   13.19    9.07
 -14   9 -16   16.58    9.80
 -14  21 -14   26.85    5.36
 -13   0 -10    5.31    7.04
 -13   4 -14   68.38    9.58
 -13  20 -15   18.56    5.93
 -12   5 -15  131.82   10.16
 -12   7 -16   88.94    9.50
 -12  11 -17  140.01    9.92
 -12  18 -16   13.59    8.38
 -11  -1  -9  105.20    5.86
 -11   1 -12   99.42    7.43
 -11   2 -13   58.25    7.70
 -11   5 -15  205.58    9.81
 -11   7 -16   10.18    8.78
 -11  10 -17   52.66   10.05
 -11  15 -17    1.41    8.11
 -10   1 -12  203.04    7.87
 -10   2 -13  234.57    8.52
 -10   3 -14  151.51    8.53
 -10  15 -17   -6.67    9.45
 -10  19 -16   69.44    7.08
  -9   0 -11   33.35    4.28
  -9   1 -12  141.05    6.90
  -9   2 -13  206.05    7.72
  -9   3 -14   74.02    7.37
  -9  16 -17   30.89    7.88
  -8   1 -12   -1.10    5.48
  -8   2 -13   22.25    6.16
  -8   3 -14   98.83    7.34
  -8  15 -17    9.91    9.12
  -7   2 -13   25.59    5.84
  -7   5 -15  119.37    7.89
  -7  11 -17   88.88    8.49
  -7  12 -17   52.65    9.95
  -7  15 -17   34.03    7.69
  -6  12 -17  124.85    8.43
  -5   8 -16  439.86    9.53
  -4   9 -16   16.34    6.36
  -3  12 -16    9.68    5.80
  -1   8 -14  141.89    5.40
 -24   9  -4  144.83    5.87
 -24  10  -5    6.14    5.10
 -24  11  -6    4.27    4.42
 -24  12  -6   63.84    5.11
 -24  14  -6   56.57    4.77
 -23   6  -4   -0.04    5.21
 -23  10  -8   17.83    5.24
 -22   4  -3   50.61    5.46
 -22   7  -8   46.30    6.61
 -22   8  -9   27.81    6.33
 -22  11 -10   -5.88    5.69
 -22  15 -10   12.82    4.76
 -21   3  -4   15.77    5.95
 -21   5  -8   83.68    7.57
 -21   6  -9   10.59    7.09
 -21   9 -11   -3.68    6.93
 -21  10 -11   20.16    6.57
 -21  16 -11   28.80    4.96
 -20   2  -4  -10.46    7.35
 -20   3  -7   26.73    7.28
 -20   7 -11    4.27    8.44
 -20   9 -12   36.87    7.83
 -19   2  -7   45.66    7.85
 -19   9 -13   26.63    8.38
 -19  10 -13   25.79    9.75
 -18   0  -3  218.77    7.36
 -18  10 -14   -0.38    8.44
 -18  11 -14   56.02    8.59
 -18  16 -14   12.54    6.07
 -18  20 -12   -8.70    5.14
 -17   0  -6  -10.04    6.62
 -17   1  -8  188.33    8.65
 -17   8 -14   37.95    8.95
 -17  12 -15   88.38    8.96
 -17  13 -15   26.19    8.13
 -16  -1  -4  831.60   10.19
 -16   0  -7    3.36    7.05
 -16   5 -13   51.26    9.80
 -16  10 -15    1.69   11.21
 -16  16 -15    2.34    6.62
 -16  19 -14   -1.18    5.53
 -15  -1  -6  210.39    7.31
 -15   0  -8  468.48    9.92
 -15   1 -10   81.34    8.05
 -15   2 -11   78.06    8.32
 -15  13 -16   50.97    9.00
 -14  -1  -7    0.52    5.33
 -14  10 -16    4.31    9.04
 -14  11 -16  -11.24   11.14
 -14  15 -16   22.11    8.37
 -14  19 -15   42.56    6.31
 -13   1 -11   31.28    7.15
 -13   2 -12  184.66    8.95
 -13   3 -13  154.25    9.33
 -13   6 -15    8.84    9.01
 -13   9 -16   25.55    9.79
 -12   4 -14  121.96    9.05
 -12   8 -16   55.35    9.24
 -11  18 -16   25.39    7.15
 -10  -1  -9   22.43    3.52
 -10   5 -15   24.48    8.04
 -10   7 -16   79.54    8.85
 -10  13 -17   47.69    9.19
 -10  14 -17    3.10    8.53
 -10  22 -14   41.20    6.60
  -9   5 -15   -1.91    7.63
  -9   7 -16   21.73    8.29
  -9  11 -17   20.17    8.12
  -9  12 -17   23.21    8.85
  -9  14 -17   13.97    8.18
  -8   5 -15   20.89    7.02
  -8  11 -17   19.92    8.54
  -8  12 -17   25.76    8.96
  -8  14 -17   45.33    8.36
  -7  18 -16    0.44    7.59
  -6   4 -14   25.05    5.94
  -6   8 -16   40.67    7.16
  -5   6 -15   33.97    6.07
  -5   9 -16  368.64    9.31
  -4   5 -14   26.18    4.66
  -4  10 -16   72.18    6.94
  -3   8 -15   56.57    5.64
  -2   7 -14   16.16    4.92
  -2  10 -15   11.03    5.91
 -24   9  -3    6.87    4.89
 -24  11  -5   61.84    5.27
 -24  15  -5    1.26    4.14
 -23   6  -3   -4.13    4.60
 -23   7  -5   -0.72    5.45
 -23   8  -6   17.57    5.34
 -23   9  -7   -2.92    5.35
 -23  12  -8    6.82    5.00
 -22   5  -5   85.88    6.48
 -22  12 -10    8.74    5.51
 -22  13 -10   23.28    5.26
 -21   4  -6   68.33    7.19
 -21  11 -11   24.75    6.77
 -21  12 -11   13.34    7.30
 -21  14 -11   26.85    6.62
 -21  15 -11  102.61    5.98
 -20   4  -8  145.94    8.59
 -20  11 -12    0.92    7.05
 -20  15 -12   -7.16    5.55
 -20  16 -12   21.37    5.58
 -20  18 -11   20.93    4.50
 -19   1  -3  329.00    8.47
 -19   2  -6  118.22    9.31
 -19   3  -8  196.19    9.25
 -19   6 -11   34.48    7.98
 -19  11 -13   -2.12    7.79
 -19  15 -13   23.89    6.35
 -19  18 -12   28.79    5.06
 -18   1  -6   12.11    7.09
 -18   2  -8  254.26    9.26
 -18   6 -12   21.38    8.91
 -18  12 -14   30.98    8.22
 -18  18 -13   68.78    5.83
 -17   0  -5  525.51    9.68
 -17   5 -12   75.98    9.53
 -16  -1  -3   46.03    5.18
 -16   2 -10   38.40    8.20
 -16   3 -11   45.74    8.43
 -16   4 -12   23.36    9.18
 -16  11 -15   32.18    9.37
 -16  12 -15   48.30    9.25
 -16  15 -15   32.00    8.11
 -15  -1  -5  114.60    6.23
 -15   6 -14   12.38    9.23
 -15   9 -15   -7.72    9.73
 -15  17 -15   31.07    6.98
 -14   1 -10  135.32    8.03
 -14   4 -13   40.44    8.93
 -14  12 -16   10.48    9.16
 -14  13 -16   -8.20    9.35
 -14  14 -16   16.01    8.53
 -13  -1  -7   37.06    5.62
 -13   0  -9   67.99    7.02
 -13   5 -14   18.49    9.47
 -13   7 -15   18.76    9.91
 -13  10 -16  125.77    9.95
 -13  19 -15   19.19    6.52
 -13  21 -14   -6.36    5.34
 -12   1 -11   89.10    7.25
 -12   3 -13   77.86    8.48
 -12   6 -15   29.85    9.60
 -12   9 -16   21.12    8.93
 -12  17 -16   90.89    8.13
 -11  -1  -8   24.25    4.92
 -11   0 -10   -4.27    6.06
 -11   1 -11   60.21    6.57
 -11   3 -13  238.44    9.13
 -11   4 -14  109.49    8.70
 -11   8 -16   13.94    9.39
 -11  20 -15    9.30    6.37
 -10   0 -10   15.85    5.19
 -10   8 -16   16.99    8.71
 -10  18 -16   15.07    7.12
  -9   4 -14   94.68    7.53
  -9   8 -16  135.60   10.04
  -9  18 -16   -1.95    6.79
  -8   4 -14  122.33    7.63
  -7   4 -14   43.47    6.55
  -7   8 -16   52.70    7.78
  -6   2 -12  271.33    6.34
  -6   3 -13   19.28    5.26
  -6   9 -16  492.99   10.51
  -6  17 -16    6.54    6.83
  -5   7 -15   19.27    7.50
  -5  10 -16  213.27    8.56
  -5  16 -16   28.51    6.63
  -4   4 -13   12.89    4.33
  -4  13 -16   -4.51    6.24
  -4  14 -16   75.78    6.81
  -3   9 -15  194.64    7.68
 -24  12  -5   10.81    4.07
 -24  13  -5   77.23    4.50
 -24  14  -5    8.03    3.80
 -23   7  -4   21.53    5.16
 -23  10  -7   12.92    5.06
 -22   5  -4   29.88    5.74
 -22   6  -6    3.33    6.21
 -22   7  -7   18.72    6.25
 -22   8  -8    6.80    6.30
 -22  16  -9    5.17    4.44
 -22  18  -8    4.65    3.79
 -21   5  -7   48.18    7.30
 -21   6  -8   46.14    7.35
 -21  13 -11   49.13    6.13
 -20   4  -7   31.07    8.85
 -20   7 -10    2.21    8.13
 -20  12 -12    6.46    6.89
 -20  13 -12    5.56    6.51
 -20  14 -12   -7.13    5.99
 -19   9 -12   18.38    8.37
 -18   1  -5   10.84    6.79
 -18   4 -10  -21.84    8.92
 -18   7 -12   30.42    8.51
 -18  17 -13   97.46    6.50
 -17   1  -7   74.56    7.83
 -17   3 -10    0.68    8.97
 -17   4 -11   15.71    8.33
 -17   7 -13   11.20    8.88
 -17  16 -14   21.96    6.76
 -17  19 -13   25.82    5.64
 -16   6 -13   16.86    9.73
 -16  13 -15   13.37    8.73
 -16  18 -14   22.48    6.45
 -16  20 -13   33.56    5.76
 -15   0  -7  161.44    7.56
 -15   4 -12   71.81    9.05
 -15   7 -14   22.96    9.27
 -15  10 -15   85.47    9.71
 -15  16 -15   24.29    7.64
 -14  -1  -6   89.88    6.00
 -14   2 -11   -2.53    7.42
 -14   3 -12   86.65    8.83
 -14   6 -14  380.25   11.76
 -14  20 -14   19.34    5.94
 -13   1 -10   16.88    7.25
 -13   4 -13   20.62    8.44
 -13  11 -16   24.39    9.66
 -13  12 -16    5.26    8.90
 -13  13 -16   99.15    9.78
 -13  14 -16  118.05   10.54
 -13  22 -13    7.75    6.03
 -12   0  -9   40.71    6.32
 -12   5 -14   -2.46    8.40
 -12   7 -15    5.49    8.90
 -12  10 -16   22.89    9.61
 -12  19 -15   33.22    7.12
 -12  21 -14    8.87    5.65
 -11   2 -12   11.95    7.33
 -11   9 -16   -5.91    9.22
 -11  17 -16   39.79    7.92
 -10   2 -12   34.21    6.82
 -10   3 -13   98.52    7.74
 -10   6 -15   77.45    9.02
 -10  17 -16    5.60    7.80
  -9   1 -11   44.53    5.57
  -9   2 -12   10.43    6.18
  -9   3 -13   76.15    7.28
  -9   6 -15   59.06    7.97
  -8   1 -11   48.60    4.99
  -8   2 -12   50.14    5.85
  -8   3 -13  276.26    8.13
  -8   6 -15   10.86    7.15
  -8  17 -16   -0.28    7.53
  -7   2 -12   12.27    4.89
  -7   3 -13   23.49    4.52
  -7   9 -16  291.75    9.57
  -7  17 -16   29.24    7.36
  -6  10 -16   11.32    7.80
  -6  16 -16   -1.29    6.64
  -5  12 -16   51.71    9.01
  -5  13 -16   58.75    8.79
  -5  14 -16   70.44    8.82
  -5  15 -16   18.24    6.73
  -4   6 -14  226.79    6.46
  -3   5 -13   12.06    4.02
  -2   8 -14    0.52    5.08
 -24  10  -3  102.42    4.78
 -24  10  -2   97.41    5.25
 -24  11  -4   12.03    4.14
 -24  12  -4   -6.20    4.48
 -24  13  -4   23.60    4.41
 -24  14  -4    9.58    4.30
 -23   7  -3   -5.53    4.68
 -23   8  -5   62.24    5.65
 -23   9  -6   -6.96    5.13
 -23  11  -7    8.19    5.01
 -23  12  -7   56.07    5.41
 -23  13  -7   72.16    6.12
 -23  17  -6   16.33    3.83
 -22   5  -3   23.42    5.62
 -22   5  -2  101.22    6.68
 -22   6  -5  191.95    7.23
 -22  13  -9   39.22    5.56
 -22  17  -8    4.33    3.97
 -21   4  -4    9.81    7.30
 -21   5  -6  138.50    7.74
 -21  16 -10   50.30    5.12
 -21  18  -9    1.93    4.95
 -20   3  -5   35.54    6.95
 -20   5  -8   78.44    7.63
 -20  10 -11   -6.07    7.51
 -20  17 -11   68.57    5.64
 -20  19 -10   20.59    4.39
 -19   2  -5   76.06    7.38
 -19   3  -7   40.15    7.68
 -19   6 -10   50.73    9.10
 -19  10 -12  145.32    9.23
 -19  17 -12   21.41    5.86
 -18   1  -4    2.25    7.60
 -18   2  -7  142.33    8.57
 -18   6 -11  360.06   10.73
 -18  11 -13    2.88    8.48
 -18  16 -13   65.76    7.31
 -18  19 -12   -2.38    4.89
 -17   0  -3   24.07    6.70
 -17   1  -6   28.10    8.52
 -17   8 -13   16.74    8.78
 -17  12 -14   95.38    9.44
 -17  14 -14   -2.31    7.87
 -17  15 -14   40.19    7.64
 -17  18 -13   15.08    5.73
 -17  20 -12   16.07    6.17
 -16   4 -11    0.61    8.43
 -16   5 -12   68.01    9.70
 -16   7 -13  138.12   10.04
 -16  17 -14   14.78    6.56
 -16  21 -12   20.70    6.05
 -15  -1  -4  116.47    5.68
 -15   2 -10   16.20    7.74
 -15   3 -11   64.24    8.53
 -15   8 -14  108.31    9.99
 -15  11 -15   -5.96    9.61
 -15  12 -15   57.75    9.24
 -15  14 -15   48.50    9.11
 -15  15 -15   61.84    8.62
 -14  -1  -5   53.27    5.28
 -14   1  -9  132.87    7.70
 -14   9 -15   46.63   10.38
 -14  10 -15   64.69   10.43
 -13  -1  -6   85.95    5.25
 -13   2 -11   76.10    7.70
 -13   3 -12   78.40    8.61
 -13   6 -14   47.36    9.23
 -13   8 -15   12.72    9.89
 -13  20 -14    9.59    7.23
 -12   1 -10  121.03    7.21
 -12   4 -13   26.82    8.16
 -12   8 -15   30.62    9.15
 -12  12 -16   37.05    9.99
 -11   0  -9   48.57    5.82
 -11   5 -14   -9.92    7.91
 -11   7 -15   81.15    9.84
 -11  10 -16   12.57    8.79
 -11  11 -16   33.85   10.17
 -11  16 -16    1.15    8.21
 -10   5 -14   43.88    7.86
 -10   7 -15   59.81    8.61
 -10  16 -16   15.46    8.21
  -9   5 -14   88.95    7.53
  -9   7 -15    4.42    7.99
  -9  16 -16   39.50    9.96
  -8   5 -14  250.73    8.28
  -8  10 -16  124.94    8.92
  -8  16 -16    2.88    9.47
  -7   5 -14  172.92    7.60
  -7  10 -16   39.77    8.00
  -7  11 -16   44.57    9.57
  -7  16 -16   -5.99    7.29
  -6  11 -16  134.77    8.71
  -6  12 -16   36.28    8.00
  -6  13 -16   -0.16    9.14
  -6  14 -16   59.78    9.50
  -5   8 -15  491.93    9.57
  -5  18 -15   -3.44    7.07
  -3  10 -15   16.59    5.71
  -3  11 -15   56.36    7.20
 -24  11  -3   -1.94    4.09
 -24  11  -2   64.26    4.71
 -24  12  -3   -0.39    4.36
 -24  14  -3   37.92    4.26
 -23   7  -2   92.06    5.54
 -23   8  -4   -0.10    5.02
 -23   9  -5    9.51    5.16
 -23  10  -6   -1.92    5.08
 -23  11  -6   31.32    6.06
 -22   7  -6   71.83    6.54
 -22   8  -7   24.02    6.38
 -22  16  -8   10.21    5.37
 -22  18  -7   25.08    3.98
 -21   4  -3   65.46    7.36
 -21   6  -7   43.77    7.22
 -21  11 -10   27.45    6.60
 -21  12 -10    4.85    6.53
 -21  19  -8    2.66    4.55
 -20   3  -4  -10.63    6.27
 -20   8 -10   -2.78    7.86
 -20  16 -11    3.79    5.52
 -20  18 -10   12.41    4.78
 -19   8 -11   73.98    8.20
 -19  11 -12   45.01    8.37
 -19  14 -12    8.59    8.20
 -19  15 -12   41.33    6.76
 -19  20 -10    4.26    4.36
 -18   2  -6   24.66    7.47
 -18   5 -10  182.88    9.61
 -18   8 -12   15.26    8.94
 -18  12 -13    4.31    8.27
 -18  13 -13   33.85    8.60
 -18  15 -13   21.71    7.02
 -18  18 -12    7.98    5.79
 -18  20 -11   -1.44    4.73
 -17   4 -10  444.75   11.24
 -17   5 -11   11.29    8.58
 -17   7 -12   35.94    9.58
 -17   9 -13   28.07    8.94
 -17  17 -13   -3.56    7.66
 -16   0  -5  157.39    7.20
 -16   1  -7   63.22    7.55
 -16  11 -14   75.66   10.04
 -16  19 -13   32.92    6.30
 -15   0  -6   -4.73    6.01
 -15   6 -13  141.30    7.75
 -15   9 -14   70.65   10.36
 -15  18 -14   10.54    6.59
 -14   0  -7  256.13    7.64
 -14   2 -10   85.25    7.86
 -14   4 -12   77.80    9.00
 -14  12 -15   35.14    9.83
 -14  14 -15   58.70   11.49
 -14  15 -15   38.35    8.88
 -14  16 -15   54.30    8.62
 -14  21 -13   13.90    5.55
 -13   9 -15   58.52    9.74
 -12   2 -11   50.81    7.58
 -12   3 -12  392.76   10.12
 -12   6 -14   15.39    8.70
 -12  18 -15   55.17    7.82
 -11   1 -10   69.85    6.29
 -11   3 -12  321.86    9.17
 -11   4 -13  172.90    8.73
 -11   8 -15  169.50   10.06
 -10   0  -9  282.92    6.55
 -10   4 -13   31.36    7.35
 -10  14 -16   66.31    9.64
 -10  15 -16   -7.59    8.73
 -10  21 -14   11.51    6.45
  -9  12 -16   14.89    9.09
  -9  14 -16  105.94   11.12
  -9  15 -16   66.02    8.91
  -9  19 -15    5.17    6.98
  -9  21 -14    0.97    7.47
  -8   4 -13   68.79    7.04
  -8  11 -16   78.38    8.73
  -8  12 -16   29.95    8.91
  -8  13 -16    5.01   10.33
  -8  14 -16   21.32   10.33
  -8  15 -16   70.60    9.22
  -7   4 -13  174.03    7.06
  -7  12 -16   91.65    8.79
  -7  13 -16  137.68    9.31
  -7  14 -16   60.63    8.66
  -7  15 -16   17.37    8.07
  -6   3 -12   67.05    4.93
  -6  18 -15   24.32    8.20
  -5   6 -14  317.34    7.53
  -5   9 -15  114.55    8.73
  -4   5 -13   46.06    4.51
  -4   7 -14   14.66    5.32
  -4  10 -15  114.53    8.32
  -3  12 -15    4.62    5.99
  -3  13 -15   15.71    7.18
 -24  11  -1   18.46    4.43
 -24  12  -2   59.43    4.77
 -24  13  -3   11.83    3.87
 -24  13  -2   22.19    4.09
 -24  14  -2    9.25    3.62
 -23   8  -3   32.96    5.02
 -23   9  -4    4.84    5.92
 -23  10  -5   47.62    6.31
 -23  12  -6   81.07    5.41
 -23  13  -6   39.16    5.65
 -23  14  -6  109.91    5.99
 -23  15  -6   47.15    4.57
 -23  17  -5   49.22    3.96
 -22   6  -3   -6.62    6.16
 -22   7  -5    8.91    6.00
 -22   9  -7   -4.21    6.05
 -22  14  -8   38.86    6.43
 -21   5  -5   68.66    7.02
 -21   6  -6   -0.43    8.08
 -20   5  -7   53.43    7.73
 -20   9 -10   49.72    7.87
 -20  13 -11   -5.44    6.75
 -19   2  -3  103.11    8.19
 -19   3  -6   33.28    7.63
 -19   7 -10   54.79    8.58
 -19  13 -12  -10.66    7.32
 -18   1  -3  142.73    7.01
 -18   1  -2   83.14    7.36
 -18   7 -11   22.10    8.35
 -18  21 -10   27.75    4.65
 -17   1  -5   86.83    7.22
 -17   2  -7   83.41    8.11
 -17  10 -13   66.59    9.69
 -17  16 -13    7.49    7.14
 -17  19 -12   77.15    6.16
 -17  21 -11   22.31    4.89
 -16   0  -4   49.21    5.96
 -16   6 -12   36.07    9.73
 -16  12 -14   25.31    9.57
 -16  14 -14   13.74    8.77
 -16  15 -14   52.68    8.48
 -16  18 -13   27.99    7.61
 -15   2  -9  241.84    8.92
 -15   3 -10   24.00    7.97
 -15   4 -11  463.11   11.40
 -15  10 -14   -5.19    9.87
 -15  17 -14   20.42    7.91
 -14   8 -14   27.65    9.58
 -14  13 -15   43.69    9.75
 -13   1  -9   91.48    7.33
 -13   2 -10  189.40    8.20
 -13   4 -12   29.70    8.43
 -13   7 -14   16.55    9.73
 -13  10 -15   26.42   10.10
 -13  11 -15   14.37    9.92
 -13  21 -13   44.18    7.04
 -12   0  -8  186.97    6.61
 -12   5 -13    4.31    8.20
 -12   7 -14   10.55    8.87
 -12   9 -15   84.17    9.65
 -12  23 -12   12.85    5.49
 -11   2 -11   30.83    4.76
 -11   9 -15   -9.60    9.42
 -11  18 -15   69.68    8.11
 -11  22 -13   -2.55    5.68
 -10   1 -10   64.95    5.86
 -10   2 -11  193.09    7.34
 -10   3 -12   72.94    7.36
 -10   6 -14   45.79    8.05
 -10   8 -15   86.15    8.99
 -10  18 -15   53.30    9.60
  -9   1 -10   67.29    5.42
  -9   2 -11   89.81    6.12
  -9   3 -12   32.27    6.12
  -9   4 -13  125.95    5.83
  -9   6 -14   89.31    7.91
  -9   8 -15  447.52   11.15
  -8   2 -11   41.61    5.04
  -8   3 -12   66.26    5.96
  -8   6 -14  203.29    8.19
  -7   2 -11    1.21    4.43
  -7   3 -12   73.80    5.45
  -6   9 -15  204.37    8.71
  -4  15 -15   -3.27    7.66
  -4  16 -15   15.38    6.36
  -3   6 -13   20.35    4.24
  -3   8 -14   97.45    5.55
  -2  10 -14   57.35    6.05
 -23   8  -2   37.85    4.90
 -23  16  -5    4.45    3.80
 -22  10  -7   -1.38    5.96
 -22  17  -7    7.04    4.18
 -21   5  -4   61.58    6.60
 -21   7  -7    9.45    7.01
 -21  11  -9   41.85    7.48
 -21  15  -9   27.63    5.42
 -21  16  -9   17.46    4.98
 -21  18  -8   16.51    4.43
 -20   3  -2   55.09    6.19
 -20   4  -5   76.63    7.37
 -20  19  -9    2.16    4.30
 -19   3  -5   52.88    7.26
 -19  19 -10   23.13    4.97
 -18   2  -5   31.03    6.94
 -18   6 -10  103.03    8.90
 -18   8 -11   -0.72    8.71
 -18  11 -12   54.75    9.09
 -18  16 -12   27.42    6.91
 -18  19 -11   24.64    5.46
 -17   4  -9  106.40    9.71
 -17   5 -10  298.26   10.38
 -17   6 -11   20.29    9.21
 -17   8 -12   30.04    9.62
 -17  11 -13   49.80    9.47
 -17  12 -13   30.23    8.53
 -17  13 -13   31.35    8.91
 -17  14 -13   58.49    8.69
 -17  15 -13   64.55    8.27
 -16   1  -6  735.05   10.69
 -16   3  -9  100.24    8.62
 -16   4 -10   73.69    8.66
 -16   5 -11  400.21   11.86
 -16   7 -12  103.47   10.40
 -16  20 -12    9.88    5.75
 -15   0  -5  345.10    7.79
 -15   1  -7    9.48    6.61
 -15   6 -12   41.70    9.32
 -15   8 -13  254.01   11.63
 -15  12 -14   79.53   10.36
 -15  16 -14   21.73    8.21
 -14   0  -6   96.13    6.25
 -14   5 -12  215.18   10.09
 -14   9 -14  164.26   11.16
 -14  23 -11   17.77    5.15
 -13   3 -11  123.44    6.53
 -13   6 -13   80.17    9.24
 -13   8 -14   -3.69    9.77
 -13  12 -15  -12.65    9.51
 -13  13 -15   24.01    9.87
 -12   1  -9   39.54    6.18
 -12   4 -12   81.99    8.22
 -11   0  -8   25.76    5.08
 -11   5 -13   19.64    8.05
 -11   7 -14   38.37    8.81
 -11  10 -15   88.77    9.63
 -11  20 -14    7.10    7.07
 -10   9 -15   15.96    9.44
  -9  18 -15    9.46    7.91
  -8  18 -15   67.14    8.27
  -7   9 -15   -0.67    7.49
  -6  17 -15    4.22    6.96
  -6  20 -14   58.28    7.21
  -5   7 -14   10.46    5.74
  -4   8 -14  153.40    6.45
  -4  12 -15   44.35    6.93
  -3   9 -14   70.41    5.57
 -14   7 -13    4.69    6.50
 -10   5 -13   21.13    5.41
 -20 -12   8   -1.74    5.52
 -19 -18  10   20.61    5.63
 -19 -11  10    1.13    5.92
 -18 -19  11   19.25    6.00
 -18 -16  12   19.97    6.69
 -18 -14  12   35.73    7.16
 -18 -13  12    0.36    6.54
 -18 -10  11   53.15    7.15
 -17 -13  13   38.95    7.61
 -17 -12  13   27.09    7.84
 -17 -10  12    4.76    8.98
 -17  -7  10  243.34    9.77
 -17  -6   9  117.71    7.44
 -16 -21  12    8.16    8.12
 -16 -16  14   33.22    8.12
 -16 -10  13   46.07    9.82
 -16  -8  12   13.05    8.03
 -15 -21  13    5.57    7.11
 -15 -19  14   65.09    8.33
 -15 -15  15   49.85    8.84
 -15 -14  15   35.41    8.88
 -14 -11  15   74.16    9.75
 -14  -2   7   18.10    4.86
 -13 -22  14    0.39    7.27
 -13 -20  15   12.64    8.47
 -13 -16  16  138.50   10.47
 -13 -15  16    4.02    9.71
 -13 -14  16  126.80   10.73
 -13 -13  16   89.99    9.99
 -13 -12  16    4.17    9.88
 -13  -7  14   12.23    9.44
 -13  -3  10  129.53    8.19
 -12 -21  15   -5.72    7.95
 -12 -11  16    4.23   10.58
 -12  -8  15   33.68    9.98
 -12  -3  11  309.83    9.83
 -11 -22  15   26.81    8.04
 -11 -15  17   -2.22   10.57
 -11 -14  17   13.27   10.98
 -11 -13  17   21.77   11.08
 -11  -9  16    8.48   11.13
 -11  -7  15   85.61   10.77
 -11  -2  10  138.33    7.66
 -10 -24  14   11.14    7.24
 -10 -12  17   -6.24   11.55
 -10 -11  17   60.29   11.23
 -10  -5  14   54.56    9.85
 -10  -4  13   37.54    9.63
 -10  -3  12   81.52    9.26
  -9 -21  16   25.13    8.42
  -9 -18  17   28.78   12.59
  -9 -11  17   16.24   12.12
  -9  -8  16  128.02   12.11
  -9  -6  15   63.40   11.01
  -9  -2  11   90.62    7.70
  -8 -19  17  -11.78    9.47
  -7  -7  16   45.19   12.06
  -6  -9  17  117.51   10.20
  -6  -7  16  244.83   13.75
  -6  -4  14   27.53    7.94
  -6  -3  13   14.25    9.10
  -5  -7  16  200.03   13.58
  -4 -10  17  425.07   16.00
  -3 -23  15   13.48    7.69
  -3 -19  17   12.62    9.74
  -3  -6  15   78.11   11.55
  -2 -24  14   15.22    6.35
  -2 -21  16   14.10    7.89
  -2 -18  17   11.22   10.79
  -2  -8  16  241.49   14.23
  -2  -5  14   33.87   10.57
  -1 -22  15   17.57    7.60
  -1 -20  16   21.51    9.69
  -1 -16  17   11.68   11.49
  -1 -14  17   51.96   15.21
  -1 -13  17   41.03   13.39
  -1 -12  17    9.47   12.67
   0 -23  14  -17.12    6.09
   0 -10  16    8.62   12.09
   2 -19  15    4.82    8.17
   2 -10  15   31.63   11.07
   3 -16  15   83.80   10.34
   3 -13  15   29.37   11.76
   3  -9  14   77.05    9.55
 -20 -17   8   29.39    4.60
 -20 -16   8   15.64    5.66
 -20 -13   8   19.59    5.65
 -19 -17  10   -0.52    5.30
 -19 -16  10   70.10    7.21
 -19 -15  10   10.68    6.99
 -19 -14  10    1.59    6.68
 -19 -13  10   10.74    5.82
 -19 -10   9   59.49    5.92
 -19  -9   8    7.56    6.30
 -18 -20  10   10.99    5.92
 -18 -18  11   -6.08    5.86
 -18 -11  11   65.03    7.13
 -18  -9  10   84.45    7.10
 -18  -8   9  186.80    7.46
 -18  -7   8   22.12    5.94
 -17 -11  12   23.29    9.06
 -16  -7  11   46.36    7.98
 -16  -6  10   30.09    7.56
 -16  -5   9  386.26    9.30
 -16  -4   7  178.34    7.67
 -15 -18  14    3.46    7.58
 -15  -7  12   85.51    8.61
 -15  -6  11   88.68   10.05
 -15  -5  10  255.96   10.40
 -15  -4   9  431.65    9.51
 -15  -3   7  277.34    7.13
 -14 -22  13   18.59    7.62
 -14 -17  15   38.94    9.49
 -14 -12  15   30.94    9.60
 -14  -6  12   24.05    8.43
 -14  -5  11   54.14   10.10
 -14  -4  10  153.84    8.59
 -13 -23  13    3.53    7.07
 -13  -8  14   16.75    9.17
 -13  -4  11  275.15    9.80
 -13  -2   8  227.98    7.07
 -12 -18  16   18.07    9.45
 -12 -17  16   72.88   10.21
 -12 -12  16   38.03   10.91
 -12  -9  15   83.22   10.13
 -12  -7  14   19.87    9.21
 -12  -2   9  286.38    7.98
 -11 -23  14   32.68    7.62
 -11  -8  15  156.60   11.66
 -11  -6  14   66.26    9.85
 -11  -5  13   15.81    8.99
 -10 -20  16   42.79    9.96
 -10 -15  17   -1.54   11.24
 -10 -14  17    2.04   11.37
 -10 -13  17   66.41   11.97
 -10  -9  16  153.29   12.64
 -10  -7  15   65.75   11.56
  -9 -24  14    2.29    7.29
  -9 -17  17   42.08   11.17
  -9 -12  17   11.75   12.10
  -9  -4  13  146.19    9.94
  -9  -3  12   39.48    8.34
  -8 -18  17   49.40   11.02
  -8 -11  17    6.15   11.91
  -8  -8  16  114.46   12.40
  -8  -6  15    5.30    7.69
  -8  -2  11   39.28    7.17
  -7 -19  17   63.45   10.65
  -7 -11  17   96.18   13.09
  -7 -10  17  224.97   12.00
  -7  -8  16   41.60   12.80
  -7  -6  15   42.48   11.44
  -6 -10  17  111.25   14.45
  -6  -6  15  328.33   13.41
  -5 -10  17  311.91   15.40
  -5  -8  16  481.57   15.56
  -5  -6  15   35.75   11.29
  -4 -23  15   15.25    8.42
  -4 -21  16   -0.14   10.16
  -4 -11  17   27.10   13.03
  -4  -8  16  130.54   13.03
  -4  -6  15  179.26   12.70
  -3 -21  16    5.08    8.47
  -3 -11  17  -19.65   14.51
  -2 -16  17   10.82   12.03
  -2  -4  13   42.75    8.56
   0 -21  15  -10.43    8.12
   0 -18  16   30.47   11.41
   0 -11  16   -0.12   12.66
   0  -8  15  474.17   14.55
   1 -20  15    6.64    8.03
   1 -16  16   31.30   10.22
   1 -15  16    9.12   13.03
   1 -13  16   41.20   11.89
   1  -9  15   10.21   11.40
   1  -7  14   -7.12    9.31
   2 -18  15   20.48    9.06
   2 -11  15  100.41   13.59
   3 -15  15   23.90    8.93
   3 -14  15   35.33    9.46
 -20 -15   8  123.95    5.71
 -19 -18   9   24.46    6.27
 -19 -11   9   14.00    5.81
 -18 -17  11   35.50    6.67
 -18 -16  11   31.81    7.90
 -18 -13  11    1.38    7.84
 -18 -12  11   14.56    6.65
 -18 -10  10   27.69    6.78
 -17 -12  12    0.13    7.61
 -17  -9  11   18.79    7.26
 -17  -8  10   62.50    8.78
 -16 -18  13   19.85    7.53
 -16  -9  12    5.88    7.53
 -15 -17  14   27.95    8.61
 -15 -16  14   35.49   10.24
 -15 -12  14   71.83    9.67
 -14 -15  15   32.98    9.60
 -14 -10  14    3.21    8.75
 -14  -3   8  100.24    6.59
 -13 -21  14  -10.86    7.67
 -13 -18  15   24.79    9.12
 -13  -3   9  138.29    8.35
 -12 -20  15   -9.78    8.57
 -12 -16  16   13.42   10.23
 -12 -15  16   35.26   10.61
 -12 -14  16   36.82   10.76
 -12 -13  16   65.37   11.17
 -12  -6  13   53.94    9.93
 -12  -3  10   76.90    7.49
 -11 -24  13   27.22    7.26
 -11 -21  15   85.97    9.61
 -11 -18  16   29.57   10.58
 -11 -11  16   45.75   11.30
 -10 -19  16   82.97   10.39
 -10  -6  14   43.25    9.94
  -9 -22  15   51.68   10.70
  -9 -20  16   -0.67    9.72
  -9 -16  17   23.89   11.71
  -9 -14  17   11.34   12.06
  -9  -9  16  151.54   12.34
  -8 -17  17   18.02   11.27
  -8 -13  17   11.60   11.67
  -8  -9  16  248.70   14.06
  -8  -4  13   71.06    9.79
  -8  -3  12   59.21    8.38
  -7 -21  16   82.64    9.69
  -7 -17  17   63.01   12.02
  -7  -4  13  183.18   10.37
  -7  -2  11   11.28    6.78
  -6 -18  17    3.86   11.40
  -6 -11  17    6.62   12.72
  -6  -8  16   40.59    9.07
  -5 -23  15   13.57    7.33
  -5 -11  17   20.90   13.99
  -5  -5  14   36.89   10.06
  -4 -12  17   73.03   14.34
  -4  -4  13    9.99    8.90
  -4  -3  12  199.30    8.84
  -3 -24  14   30.61    6.53
  -3  -9  16   98.92   13.26
  -3  -4  13  198.74   10.25
  -2 -22  15  -16.52    7.03
  -2 -20  16   54.89    9.08
  -2 -15  17  203.11   14.16
  -2 -14  17   20.68   12.03
  -2  -7  15  375.30   14.23
  -1 -23  14    2.88    6.77
  -1 -19  16   17.45    9.71
   1 -10  15   76.86   12.03
   2 -12  15   10.29   12.92
   2  -9  14  381.20   14.14
   2  -7  13   66.83    8.61
   3  -8  13  216.42    9.32
 -20 -17   7   15.25    5.38
 -20 -13   7    0.38    5.29
 -19 -17   9   33.78    6.78
 -19 -12   9   -0.21    5.63
 -19 -10   8   27.96    5.46
 -19  -9   7   -0.59    6.02
 -18 -14  11   -5.44    6.46
 -18 -11  10   36.95    8.15
 -18  -9   9   28.15    6.35
 -18  -8   8   90.39    7.48
 -18  -7   7   84.02    6.02
 -17 -15  12   50.32    7.59
 -17 -13  12   23.26    7.70
 -17 -10  11   56.55    7.68
 -17  -7   9    3.41    6.72
 -16 -10  12    7.08    8.03
 -16  -8  11   76.76    7.77
 -16  -5   8  467.49    9.21
 -15 -19  13    7.50    9.12
 -15 -15  14   43.97    8.99
 -15 -14  14   54.42    9.17
 -15  -8  12  234.97    9.62
 -14 -19  14   46.17    8.53
 -14 -11  14   28.76    8.72
 -14  -4   9   82.65    8.61
 -13 -22  13   -0.95    9.18
 -13 -20  14   -0.45   10.27
 -13 -16  15   48.90   10.08
 -13  -9  14   29.11    9.11
 -13  -4  10  157.25    8.43
 -12 -19  15   30.62    9.44
 -12 -10  15   63.98   10.69
 -12  -8  14    0.93    9.82
 -12  -2   8  118.72    6.21
 -11 -20  15    1.59    9.23
 -11 -17  16   54.78   10.79
 -11 -16  16   -2.03   10.64
 -11 -15  16   24.52   11.05
 -11 -13  16    8.42   10.47
 -11  -9  15    0.95    9.95
 -11  -7  14   43.66   10.34
 -11  -2   9   30.46    6.14
 -10 -23  14   19.15    7.80
 -10 -21  15   51.16    9.23
 -10 -18  16   16.92   10.48
 -10  -8  15  108.38   11.15
 -10  -5  13   17.73    8.91
 -10  -4  12  178.21    9.35
  -9 -19  16  114.35   11.02
  -9  -6  14   77.37   10.37
  -8 -22  15   20.57    8.58
  -8 -15  17   -2.37   12.10
  -8 -14  17   49.19   12.84
  -7 -20  16   11.12    9.88
  -7 -15  17   42.74   12.01
  -7 -14  17  109.76   12.81
  -7 -13  17   26.68   13.15
  -7  -9  16  293.87   14.74
  -7  -7  15  170.47   12.43
  -6 -24  14   68.05    7.63
  -6 -17  17   -4.20   11.50
  -6 -16  17   59.90   12.72
  -6 -15  17   86.43   12.31
  -6 -14  17  -16.68   12.63
  -6  -9  16  511.07   15.79
  -6  -4  13   58.04    8.88
  -6  -3  12   60.80    7.84
  -5 -24  14   11.18    6.86
  -5 -17  17   51.52   12.94
  -5 -13  17   24.05   13.63
  -5  -9  16  378.23   15.21
  -5  -7  15   21.92   11.46
  -5  -4  13   88.05    9.03
  -5  -3  12  141.90    9.03
  -4 -25  13    6.98    6.92
  -4 -24  14    4.22    6.69
  -4 -14  17    8.30   14.01
  -4  -9  16   38.75   12.53
  -4  -7  15  314.37   13.19
  -3 -25  13    3.15    5.77
  -3 -22  15   11.97    7.92
  -3 -20  16   28.20    9.36
  -2 -19  16   17.85    9.76
  -2  -6  14  121.09   11.07
  -1 -21  15   12.54    7.54
  -1 -18  16   25.13   10.08
   0 -22  14   10.00    7.37
   0 -14  16   31.26   11.89
   0 -13  16   70.42   12.72
   0  -7  14  237.63   11.08
   1 -19  15    6.97    8.33
   1  -8  14  158.87   11.13
   2 -14  15  103.38   13.37
   2 -13  15   17.12   11.06
 -20 -18   6   73.28    5.27
 -20 -16   7    8.97    4.58
 -20 -15   7   33.41    4.98
 -20 -14   7   22.47    4.78
 -19 -16   9  104.00    6.58
 -19 -15   9   10.62    5.67
 -19 -14   9   60.49    6.14
 -19 -13   9   10.21    5.89
 -18 -20   9   48.24    6.31
 -18 -18  10   72.08    6.67
 -18 -12  10   -6.19    7.76
 -17  -9  10  127.89    7.98
 -17  -6   7    9.21    6.99
 -16 -21  11   -3.38    6.80
 -16 -19  12    6.80    7.33
 -16 -11  12   70.12    8.33
 -16  -7  10   50.15    7.74
 -16  -6   9  468.49    9.86
 -15 -21  12   15.04    7.56
 -15 -18  13   63.83    9.90
 -15  -7  11   12.09    7.75
 -15  -5   9  121.98    7.90
 -14 -22  12   33.40    8.94
 -14 -18  14   11.55    8.76
 -14 -17  14  -13.62    8.88
 -14  -6  11  449.88   10.73
 -14  -5  10  575.09   11.06
 -14  -3   7  457.31    8.57
 -13 -15  15   51.19   10.43
 -13 -14  15  133.69   11.07
 -13 -10  14  212.64   10.55
 -13  -8  13    1.70    9.70
 -13  -5  11   94.29    8.91
 -12 -24  12    9.88    7.28
 -12 -21  14    9.42    8.40
 -12 -18  15   54.84    9.98
 -12 -11  15  143.15   10.80
 -12  -7  13   31.57    9.27
 -11 -22  14   18.00    8.24
 -11 -10  15   80.28   10.75
 -11  -6  13   45.43    9.24
 -11  -5  12  268.64   10.59
 -10 -25  12   12.02    8.25
 -10 -24  13   12.34    7.52
 -10 -16  16   25.16   11.46
 -10 -13  16   44.43   11.00
 -10 -12  16    4.37   11.40
 -10  -9  15   28.40   10.74
 -10  -7  14  141.71   10.78
  -9 -21  15   20.08    9.09
  -9 -11  16   37.39   12.11
  -9  -5  13  138.55   10.16
  -9  -4  12   26.03    8.74
  -9  -3  11  121.35    8.31
  -8 -19  16   16.56   10.63
  -8 -10  16  120.89   12.53
  -8  -8  15   62.86   11.39
  -8  -6  14  206.00   11.47
  -7 -22  15   95.09    9.51
  -7 -10  16   49.25   12.55
  -6 -25  13    7.86    6.69
  -6 -10  16   31.28   12.60
  -5 -25  13   20.78    6.62
  -5 -10  16  216.24   14.25
  -4 -22  15   10.12    7.93
  -4 -10  16   96.16   13.21
  -3 -10  16  136.29   14.47
  -3  -8  15   56.27   11.70
  -3  -6  14   37.93   10.25
  -2 -23  14    6.98    6.65
  -2  -5  13  237.93   10.44
  -1 -25  12   14.39    5.75
  -1 -24  13  -11.09    5.37
  -1 -17  16    7.78   11.66
  -1 -16  16   14.39   14.15
  -1 -13  16   46.67   13.48
  -1 -12  16  105.08   13.92
   0  -6  13  100.35    9.34
   1 -21  14   -1.52    6.73
   1 -18  15   24.86    8.79
   1 -11  15    0.88   11.49
   1  -7  13   32.46    9.94
   2 -10  14   82.59   10.60
   3 -17  14   88.84   10.09
 -20 -17   6  112.09    5.91
 -20 -13   6  -15.79    5.29
 -19 -18   8   10.35    5.31
 -19 -12   8   10.32    6.75
 -18 -21   8    0.87    5.40
 -18 -19   9    6.09    6.91
 -18 -17  10  117.17    7.22
 -18 -16  10   20.22    6.57
 -18 -14  10   36.51    8.02
 -18 -13  10   27.06    6.80
 -18 -10   9   46.88    6.66
 -18  -9   8  258.22    8.77
 -17 -12  11  133.23    8.30
 -17  -8   9    3.28    6.68
 -17  -7   8  197.27    7.72
 -16  -9  11   28.16    7.40
 -16  -5   7  189.57    7.06
 -15 -17  13   11.65    8.33
 -15 -13  13   34.28    9.50
 -15  -4   7  315.50    7.62
 -14 -15  14   62.72    9.82
 -14 -14  14  250.20   11.09
 -14 -13  14   16.05    8.95
 -13 -24  11   27.51    7.19
 -13 -23  12   13.76    7.53
 -13 -21  13   34.89    8.46
 -13 -19  14   32.18    9.20
 -13 -11  14   89.95    9.54
 -13  -3   8  207.12    6.98
 -12 -22  13   47.97    9.95
 -12 -17  15   41.95   10.37
 -12 -15  15   52.48   10.86
 -12 -14  15   64.20   11.12
 -12  -4  10   14.81    8.54
 -12  -3   9    3.01    6.16
 -11 -23  13    0.20    7.82
 -11 -21  14   31.85   10.86
 -11 -19  15   44.62   10.00
 -11 -11  15   15.92   10.31
 -10 -22  14   57.52    8.92
 -10 -20  15   17.61    9.74
 -10 -10  15   70.54   11.08
 -10  -6  13   14.12    8.73
  -9 -24  13    3.25    7.77
  -9 -16  16   53.17   12.06
  -9 -15  16   76.69   12.53
  -9 -13  16  163.56   13.12
  -9 -12  16    5.11   11.13
  -9  -7  14   35.32   10.13
  -8 -23  14   68.65    9.07
  -8 -18  16   28.25   11.92
  -8 -11  16   83.09   10.17
  -8  -5  13   29.75    9.51
  -8  -4  12   90.63    8.67
  -7 -19  16   80.29   11.26
  -7 -18  16    0.49   13.75
  -7 -11  16   34.18   12.46
  -7  -5  13   75.86    9.45
  -7  -3  11  113.95    7.98
  -6 -19  16    9.63   11.16
  -6 -11  16  139.96   13.31
  -6  -8  15   50.57   12.11
  -6  -6  14  175.10    9.49
  -5  -8  15  526.09   14.80
  -5  -6  14  335.97   10.62
  -5  -5  13   77.61    9.44
  -4 -11  16   -9.72   12.33
  -4  -8  15  303.03   13.22
  -3 -23  14   41.23    7.53
  -3 -21  15   51.10    9.06
  -3 -18  16   15.73   11.35
  -3  -5  13   11.51    9.08
  -2 -17  16   48.24   11.95
  -2  -7  14    4.65   10.00
  -1 -22  14   11.89    8.61
  -1 -15  16   13.31   12.22
   0 -23  13  -15.15    6.61
   0 -19  15   41.60    9.05
   0 -11  15    8.04   12.08
   1 -13  15   46.03   11.92
   1 -12  15  151.15   12.84
   1  -9  14  124.73   11.27
   2 -19  14    8.10    9.08
   2  -8  13  215.17    9.99
   3 -14  14  187.04   12.49
   3 -13  14    5.90    9.70
   4 -12  13   30.80    9.78
 -20 -18   5   15.36    5.05
 -20 -16   6   -7.52    4.47
 -20 -15   6   51.32    5.75
 -20 -14   6  107.79    6.22
 -19 -19   7   36.52    5.12
 -19 -17   8   -7.17    5.40
 -19 -16   8   11.55    6.60
 -19 -14   8    5.82    6.85
 -19 -11   7    5.66    6.06
 -18  -8   7   35.95    5.80
 -17 -16  11   65.18    7.70
 -17 -13  11   68.01    8.12
 -17 -10  10    1.01    6.97
 -16 -17  12   11.77    8.25
 -16 -10  11  119.17    8.20
 -16  -8  10  117.00    8.35
 -16  -7   9  278.01    8.84
 -16  -6   8   44.34    6.66
 -15 -23  10   19.72    7.12
 -15 -16  13    7.25    8.59
 -15 -15  13   46.39    9.01
 -15 -14  13   43.38    9.35
 -15  -7  10  338.11   11.05
 -15  -5   8  553.41    9.72
 -14 -24  10  -14.01    6.75
 -14 -21  12    9.07    7.80
 -14 -19  13   14.96    9.05
 -14 -11  13   37.80    9.49
 -14  -7  11   92.54    8.49
 -14  -4   8  179.65    7.23
 -13 -18  14   12.15    9.50
 -13 -12  14   50.91    9.43
 -13  -9  13   90.37    9.44
 -13  -5  10  788.88   11.91
 -13  -4   9  251.29    7.91
 -12 -10  14   58.90    9.75
 -12  -8  13   78.75    9.51
 -11 -25  11   23.04    8.25
 -11 -24  12   17.18    7.51
 -11 -17  15   14.03   10.74
 -11 -13  15   36.00   10.51
 -11 -12  15   32.48   11.12
 -11  -9  14   11.51    9.80
 -11  -7  13   82.60    9.40
 -10 -19  15   10.30   10.46
 -10 -11  15    6.68   10.63
 -10  -8  14   18.42    9.99
 -10  -5  12   55.25    9.02
 -10  -4  11  257.16    9.37
  -9 -25  12   29.93    7.48
  -9 -22  14   34.12    8.88
  -9 -20  15   68.25   10.65
  -9  -6  13   65.54    9.38
  -8 -24  13    8.36    7.89
  -8 -16  16   -2.02   11.37
  -8 -15  16   91.02   13.07
  -8  -9  15    0.27   11.21
  -8  -7  14  113.74   10.95
  -7 -23  14   23.97    8.49
  -7 -21  15   15.31    9.81
  -7 -13  16  147.37   13.99
  -7 -12  16  105.94   12.99
  -7  -9  15    8.68   11.21
  -7  -4  12   33.28    5.71
  -6 -21  15  -13.10    9.89
  -6 -18  16   99.88   12.16
  -6 -17  16   -4.66   14.46
  -6 -12  16   37.24   12.55
  -6  -4  12   81.28    8.46
  -5 -18  16   25.99   12.51
  -5  -4  12  114.95    8.40
  -4 -21  15   28.14    9.44
  -4 -13  16  -16.85   12.30
  -4  -4  12  357.80    9.67
  -3 -24  13   24.30    7.76
  -3  -7  14  433.13   13.23
  -2 -25  12   17.81    6.38
  -2 -20  15    4.11    9.25
  -1 -19  15    3.86   11.65
   0 -21  14   14.83    7.48
   0 -18  15    2.59    9.91
   0 -12  15   90.77   12.87
   0  -7  13  246.00   10.56
   1 -20  14   34.36    8.12
   1 -15  15   88.33   11.68
   1 -14  15   60.06   11.96
   1 -10  14  150.56   13.60
   2 -18  14   23.07    9.96
   3 -10  13  111.86    9.30
   4 -13  13   14.41    9.96
 -19 -18   7   41.03    6.41
 -19 -15   8   21.44    5.77
 -19 -10   6   54.75    6.20
 -18 -21   7   -1.51    6.11
 -18 -20   8   18.30    5.84
 -18 -17   9   38.56    7.75
 -18 -12   9   -2.30    6.49
 -18 -10   8  167.67    7.28
 -17 -11  10   63.30    7.62
 -17  -8   8   81.56    8.28
 -17  -7   7   67.27    7.52
 -16 -21  10   10.51    7.32
 -16 -19  11   -8.97    7.75
 -16 -11  11   51.19    8.28
 -16  -9  10   39.22    7.23
 -15 -21  11    6.14    7.84
 -15 -19  12   22.55    8.02
 -15  -9  11   45.17    8.07
 -15  -6   9  221.14    8.55
 -14 -18  13   13.19    9.07
 -14  -6  10   81.77    8.26
 -14  -5   9  149.85    7.92
 -13 -22  12   14.99    8.00
 -13 -16  14   -3.36    9.90
 -13 -15  14   48.10   10.44
 -13 -14  14   19.10   10.15
 -13 -10  13    5.26    8.78
 -13  -3   7  234.39    6.57
 -12 -23  12   11.09    7.97
 -12 -19  14   19.97    9.69
 -12 -11  14   17.66    9.57
 -12  -7  12   -6.72    8.38
 -12  -3   8  122.86    6.08
 -11 -22  13    5.23    8.63
 -11 -15  15    7.42   10.96
 -11 -14  15   -6.20   10.95
 -11  -6  12   -2.72    8.07
 -11  -3   9  103.04    6.81
 -10 -23  13   20.86    8.55
 -10 -21  14   15.39    9.51
 -10 -18  15   49.22   11.24
 -10 -17  15   -2.93   11.20
 -10 -12  15   57.36   11.14
 -10  -9  14   78.26   11.10
 -10  -7  13  114.18    9.71
  -9 -19  15   12.32   11.44
  -9 -11  15   36.37   12.05
  -9  -5  12   97.23    9.37
  -9  -4  11   48.00    7.47
  -9  -3  10   90.04    6.99
  -8 -26  11   -1.58    6.48
  -8 -22  14   38.99    9.05
  -8 -20  15  158.99   11.70
  -8 -10  15   36.66   11.38
  -8  -6  13   53.24    9.96
  -7 -24  13   37.93    8.34
  -7 -20  15   43.59   10.73
  -7 -15  16   17.95   12.80
  -7 -14  16   69.49   13.39
  -6 -16  16    1.85   11.48
  -6 -15  16  182.97   13.22
  -6 -14  16   68.80   13.40
  -6 -13  16   15.11   13.14
  -6  -9  15  227.02   13.04
  -6  -7  14  249.69   12.16
  -5 -14  16  103.91   13.08
  -5 -13  16   40.16   12.68
  -5  -9  15  111.06   12.37
  -5  -7  14    0.20   10.22
  -4 -24  13   16.05    7.29
  -4 -14  16   83.44   14.26
  -4  -7  14   24.26    8.07
  -3 -25  12   28.02    7.01
  -3 -22  14    5.92    9.93
  -3 -20  15    4.78   10.61
  -2 -22  14   -3.65    7.65
  -2  -8  14   -3.66   10.76
  -2  -6  13  161.27   10.14
  -1 -23  13   83.86    8.33
  -1 -21  14   -8.61    9.69
  -1 -18  15   33.91   12.72
   0 -16  15   86.46   12.13
   0 -15  15   97.74   14.34
   0 -14  15  135.41   13.00
   0 -13  15   52.09   11.85
   1 -19  14   -3.21   10.28
   2 -17  14   60.15   11.50
   2 -13  14   32.02   12.74
   2 -12  14   60.44   10.92
   2  -9  13   42.20    8.89
   3 -11  13  136.95   11.34
   4 -10  12   18.32    6.80
 -20 -18   4   -5.93    4.22
 -20 -16   5    6.49    5.18
 -20 -15   5   -0.07    5.34
 -19 -19   6   21.91    5.81
 -19 -13   7   12.90    6.58
 -19 -12   7   -1.33    5.34
 -18 -19   8   26.88    6.33
 -18 -15   9   12.25    6.75
 -18 -14   9   34.74    6.90
 -18 -13   9   31.76    6.69
 -18 -11   8  104.24    8.11
 -18  -9   7   11.50    5.69
 -17 -13  10   -5.67    8.82
 -17 -12  10   23.18    7.51
 -17 -10   9   60.36    7.41
 -16 -12  11   14.80    7.97
 -16  -8   9  242.38    8.84
 -16  -6   7  245.51    8.50
 -15 -22  10   14.53    7.51
 -15 -20  11   -2.27    9.29
 -15 -18  12   15.65    8.30
 -15 -17  12   79.75    9.05
 -15  -8  10   29.69    9.27
 -14 -22  11   18.91    7.91
 -14 -20  12   15.39    8.87
 -14 -17  13   17.78    9.38
 -14 -16  13  109.61   10.18
 -14 -15  13  146.36   10.42
 -14 -14  13   12.97    8.95
 -14 -13  13   41.25    8.95
 -14  -4   7   19.71    6.40
 -13 -23  11   28.41    7.85
 -12 -25  10   14.83    7.27
 -12 -24  11   -0.52    7.32
 -12 -17  14   44.62   10.65
 -12 -16  14    4.92   10.54
 -12 -13  14    4.83   10.42
 -12 -12  14    0.85    9.60
 -12  -9  13  128.46   10.40
 -12  -5  10  168.42    9.72
 -12  -4   9   15.06    6.44
 -11 -19  14   -2.87   10.13
 -11 -11  14   52.46   10.38
 -11  -8  13   12.86    9.68
 -10 -26  10   -2.26    6.86
 -10 -25  11   13.95    7.17
 -10 -24  12    2.28    7.65
 -10 -20  14   86.56   10.79
 -10 -16  15   24.61   11.58
 -10 -14  15    4.97   11.47
 -10  -6  12   80.55    9.30
 -10  -3   9   46.13    6.32
  -9 -23  13   -4.54    8.47
  -9 -21  14    3.47   10.41
  -9 -17  15    6.60   11.67
  -9 -12  15   45.98   11.38
  -9  -9  14   83.22   11.38
  -9  -7  13   61.43    9.70
  -8 -19  15   10.49   11.14
  -8 -11  15  102.46   12.10
  -8  -8  14  244.29   12.01
  -8  -4  11    3.85    7.45
  -7 -22  14   52.61    9.81
  -7  -8  14  225.36   12.01
  -7  -5  12  174.10    9.62
  -6 -26  11   30.18    7.73
  -6 -20  15   67.79   11.42
  -6 -10  15  110.31   12.58
  -5 -25  12    7.04    7.91
  -5 -10  15  252.51   14.37
  -5  -6  13   88.23    9.63
  -4 -26  11   -6.94    6.50
  -4 -25  12   26.39    6.49
  -4 -10  15  127.84   12.65
  -4  -8  14  153.01   12.01
  -4  -6  13  238.66   10.61
  -3 -26  11   17.62    5.61
  -3 -11  15   60.75   12.71
  -3  -5  12  353.11   10.24
  -2 -23  13    7.67    8.77
  -2 -18  15   22.24   13.73
  -1 -17  15   -4.17   11.34
  -1 -12  15  167.96   13.93
   0 -22  13  -10.97    8.01
   0 -20  14   10.24    8.49
   0 -10  14  224.02   12.51
   1 -21  13   16.45    8.41
   1 -11  14    5.13   10.93
   2 -16  14  194.88   11.46
   2 -15  14   14.92   10.46
   2 -14  14   28.71   10.23
   3  -9  12   -9.10    8.51
 -19 -16   7   74.53    6.21
 -19 -15   7    1.93    5.55
 -19 -14   7    8.33    5.50
 -18 -20   7   12.43    6.73
 -18 -18   8   98.35    8.27
 -18 -12   8   31.09    7.87
 -18 -10   7   26.54    7.20
 -17 -22   7   18.39    7.18
 -17 -21   8   29.07    6.82
 -17 -14  10    6.03    7.54
 -17  -9   8   76.78    8.38
 -17  -7   6  117.01    7.47
 -16 -20  10   16.40    7.53
 -16 -10  10    6.22    7.61
 -16  -7   8   55.55    6.98
 -15 -24   8    2.81    6.53
 -15 -23   9   21.32    7.08
 -15 -15  12   54.83    9.51
 -15 -14  12   30.59    9.44
 -15  -7   9    3.09    7.33
 -15  -6   8   57.43    7.06
 -15  -5   7    9.33    5.80
 -14 -24   9   12.92    7.30
 -14 -23  10   12.80    7.58
 -14 -19  12   14.10    8.95
 -14 -11  12   46.50    9.72
 -14  -7  10    6.34    7.98
 -14  -6   9 1072.00   13.72
 -14  -5   8  757.72   10.67
 -13 -25   9   -4.04    6.54
 -13 -24  10   52.96    7.62
 -13 -12  13   44.25    9.78
 -13  -9  12   15.83    8.96
 -13  -6  10  183.74    8.96
 -13  -5   9   17.98    7.07
 -13  -4   8   24.38    6.03
 -12 -22  12   13.15    9.18
 -12 -14  14   22.18   10.79
 -12  -8  12   58.28    9.06
 -11 -23  12   13.01    8.74
 -11 -21  13   34.94   10.23
 -11 -18  14   13.15   10.77
 -11  -9  13   21.83    9.52
 -11  -7  12  149.22    9.44
 -10 -22  13   18.54    9.44
 -10 -19  14    8.46   10.76
 -10 -10  14   47.80   10.49
 -10  -8  13   41.87    9.50
 -10  -5  11   74.23    8.33
  -9 -20  14    7.49   10.59
  -9 -16  15    5.99   12.02
  -9 -15  15   -4.15   11.07
  -9 -14  15   63.72   12.48
  -8 -23  13   69.23    9.14
  -8 -21  14  130.97   11.15
  -8 -17  15    3.01   12.08
  -8 -13  15  245.26   13.39
  -8 -12  15  249.24   14.02
  -8  -9  14  207.73   12.01
  -8  -7  13   21.32    9.43
  -7 -23  13   37.95   10.73
  -7 -18  15    1.39   11.57
  -7 -12  15   69.93   12.44
  -7 -11  15   -9.56   11.54
  -7  -4  11  440.97   10.00
  -6 -19  15   49.84   11.62
  -6  -8  14   96.65    8.54
  -6  -5  12   77.87    8.15
  -6  -4  11  150.30    7.79
  -5 -26  11   -5.29    6.15
  -5 -11  15   69.05   12.69
  -5  -8  14  766.12   15.24
  -5  -5  12   87.47    8.16
  -4 -11  15  488.52   15.22
  -4  -5  12   85.04    8.20
  -3 -23  13    0.76    9.16
  -2 -21  14   73.95    9.71
  -2  -9  14  378.23   14.01
  -1 -26  10   17.32    5.32
  -1 -25  11   54.60    6.41
  -1 -24  12   41.83    6.31
  -1 -20  14   34.00   11.27
  -1 -14  15   58.98   12.46
   0 -11  14  259.99   15.15
   0  -8  13   15.42    9.23
   1 -17  14   79.40   12.79
   1 -13  14  157.93   14.62
   1 -12  14   33.15   11.43
   1  -9  13   84.23    9.35
   2 -10  13  211.09   10.70
   3 -17  13  397.96   12.62
   4 -11  12  205.67    8.79
 -19 -18   6    3.21    5.47
 -19 -12   6    4.92    5.00
 -18 -21   6   -1.39    5.07
 -18 -17   8   45.88    6.79
 -18 -13   8  -11.30    6.39
 -18  -9   6  172.09    6.76
 -17 -11   9   69.19    7.49
 -17  -8   7  151.81    7.22
 -16 -11  10   21.97    8.02
 -16  -9   9  132.14    8.32
 -15 -21  10    0.03    8.00
 -15 -19  11   10.33    8.23
 -15  -9  10   93.64    8.66
 -14 -21  11    3.71    8.14
 -14 -18  12   42.05    9.61
 -14 -12  12    0.81    8.63
 -13 -22  11   17.43    8.89
 -13 -20  12   17.76    9.29
 -13 -17  13   27.84   10.22
 -13 -16  13   98.41   10.88
 -13 -15  13   36.20   10.38
 -13 -14  13   33.11    9.60
 -13 -13  13  262.59   11.54
 -13 -10  12   39.26    8.97
 -12 -11  13   91.08    9.83
 -11 -26   9    8.13    6.78
 -11 -25  10    7.37    7.21
 -11 -24  11   10.30    8.09
 -11 -20  13    2.29   10.01
 -11 -16  14    5.81   10.32
 -11 -15  14   81.47   11.80
 -11 -14  14   25.24   10.61
 -11  -6  11   -6.05    7.52
 -11  -4   9   95.71    6.50
 -10 -21  13   58.35   10.35
 -10 -18  14   34.25   11.52
 -10 -12  14   41.60   10.77
 -10 -11  14   23.67   10.58
 -10  -7  12   84.69    8.77
  -9 -26  10    7.15    6.59
  -9 -25  11    6.35    7.59
  -9 -10  14   84.76   10.96
  -9  -8  13   72.74   10.00
  -9  -5  11   63.06    8.23
  -8 -20  14   88.37   11.66
  -8 -16  15    9.18   12.56
  -8 -15  15   70.06   13.04
  -8 -14  15  117.74   13.32
  -8 -10  14   18.15   10.92
  -8  -6  12  111.00    8.92
  -7 -21  14   59.73   10.70
  -7 -17  15   -0.65   12.18
  -7 -16  15   67.95   12.32
  -7 -15  15   82.36   13.29
  -7 -13  15   16.91   12.11
  -7  -9  14  424.39   13.63
  -7  -7  13  154.55   10.88
  -6 -21  14  -18.18   10.43
  -6 -18  15   19.71   12.10
  -6 -17  15  -16.88   11.24
  -6  -9  14 1077.59   17.33
  -6  -7  13  141.91   10.87
  -5 -18  15   -1.57   12.43
  -5 -17  15  142.77   13.40
  -5 -13  15   40.54   13.45
  -5 -12  15   48.54   12.68
  -5  -9  14  152.39   11.99
  -5  -7  13   27.46    9.34
  -4 -23  13   -6.82    8.06
  -4 -13  15  261.02   15.24
  -4  -9  14  100.60   11.29
  -4  -7  13  162.13   11.04
  -3 -13  15   -2.08   13.05
  -3  -9  14   76.26   11.87
  -2 -24  12   57.65    7.21
  -2 -20  14    3.00   11.86
  -2  -6  12   11.39    8.00
  -1 -22  13   28.15    7.79
   0 -23  12   42.08    7.94
   0 -21  13   -1.75    9.70
   0 -18  14  -16.47   12.48
   0 -12  14   77.53   14.44
   1 -20  13   20.95    9.95
   1 -15  14   52.08   11.52
   1 -14  14   63.93   11.74
   2 -19  13   29.63    7.83
   2 -11  13   66.80   10.12
   3 -16  13    1.29    9.28
   3 -15  13    6.33    9.13
   3 -14  13   14.69    9.50
   3 -10  12   62.71    9.40
 -19 -19   5   18.15    5.26
 -19 -17   6    0.49    5.41
 -19 -16   6    5.24    6.38
 -19 -14   6    0.89    6.51
 -19 -13   6   32.89    5.61
 -18 -19   7   -4.70    5.84
 -18 -16   8   19.22    6.83
 -18 -15   8   72.46    7.23
 -18 -14   8    5.09    6.52
 -18 -11   7   23.17    6.13
 -17 -17   9   48.56    7.85
 -17 -13   9   48.27    7.70
 -17 -10   8   31.69    7.38
 -16  -8   8   96.25    7.44
 -16  -7   7   47.96    6.45
 -16  -6   6   31.16    5.68
 -15 -24   7   -3.89    7.66
 -15 -22   9   -4.00    7.72
 -15 -18  11   -5.04    8.41
 -15 -17  11   -4.00    8.74
 -15  -8   9   -5.39    6.83
 -15  -5   6   37.39    5.44
 -14 -22  10    4.32    7.76
 -14 -16  12   29.65    9.74
 -14 -15  12   78.72   10.12
 -14 -14  12   16.47    9.40
 -14  -8  10   25.52    7.68
 -14  -4   6  236.24    6.33
 -13 -23  10   22.72    8.33
 -13 -11  12   20.27    9.30
 -13  -4   7  150.03    6.22
 -12 -25   9    6.94    7.00
 -12 -24  10    7.05    7.82
 -12 -18  13   -4.35   10.34
 -12 -17  13   28.84   10.90
 -12 -13  13   42.94   10.02
 -12 -12  13   -4.82    9.95
 -12  -9  12  120.33    9.58
 -12  -5   9  162.74    7.27
 -12  -4   8  350.95    7.92
 -11 -22  12   -6.29    9.03
 -11 -10  13  141.35   10.49
 -11  -8  12   10.25    8.62
 -10 -17  14    1.52   11.42
 -10 -16  14    0.02   11.54
 -10 -15  14   73.09   12.09
 -10 -13  14  134.17   11.72
 -10  -9  13   18.22    9.66
 -10  -6  11   42.10    8.39
  -9 -23  12   18.79    8.96
  -9 -19  14   60.35   11.88
  -9 -11  14   13.78   10.76
  -8 -26  10    2.95    7.08
  -8 -25  11   63.98    8.31
  -8 -22  13   51.40   10.03
  -8 -19  14   22.01   11.67
  -8  -8  13  173.48   10.92
  -8  -5  11  221.47    9.14
  -8  -4  10   20.48    6.69
  -7 -25  11   32.30    9.43
  -7 -22  13   49.76   11.90
  -7 -20  14   46.12   12.14
  -7 -10  14    6.66   10.96
  -7  -6  12  189.85    9.43
  -6 -20  14  151.77   12.06
  -6 -15  15   64.18   12.47
  -6 -10  14   91.42   11.96
  -6  -6  12   30.51    8.74
  -5 -16  15   36.21   12.27
  -5 -15  15  114.28   13.02
  -4 -15  15   -5.84   12.50
  -4 -14  15  169.46   13.74
  -3 -24  12    6.93    7.45
  -3 -10  14  292.25   13.10
  -3  -6  12  235.60    9.46
  -2 -26  10    1.20    6.15
  -2 -25  11   29.57    6.42
  -2 -22  13   48.65    9.33
  -2  -8  13  223.89   11.39
  -1 -19  14   -6.82    9.93
   0 -24  11   29.18    6.93
   0 -17  14    1.10   11.17
   0 -16  14   18.95   13.55
   0 -13  14   -4.17   11.03
   0  -9  13   69.30    9.88
   1 -22  12    9.60    7.04
   2 -18  13    3.47    8.80
   2 -12  13  171.86   11.18
   4 -13  12   26.20    8.00
 -19 -18   5   56.22    5.54
 -19 -12   5  106.55    6.58
 -18 -21   5   10.86    5.32
 -18 -18   7    2.39    6.54
 -18 -12   7   93.25    6.86
 -18 -10   6    9.12    5.68
 -18  -9   5   95.84    6.88
 -17 -22   6    0.66    6.08
 -17 -21   7   17.17    6.51
 -17 -19   8   11.45    7.13
 -17 -16   9   96.35    8.30
 -17 -15   9   18.75    7.70
 -17 -11   8   56.56    7.32
 -17  -9   7   16.36    6.50
 -17  -7   5   -2.23    5.20
 -16 -13  10  114.55    8.82
 -16 -10   9  157.76    8.50
 -15 -20  10   33.06    8.39
 -15 -16  11   33.65    9.36
 -15 -10  10   82.41    8.34
 -15  -7   8  703.03   10.88
 -15  -6   7  394.00    8.55
 -14 -25   7    8.78    6.71
 -14 -24   8   20.23    7.37
 -14 -23   9   44.12    8.19
 -14 -19  11   21.99    9.37
 -14  -7   9  426.17    9.99
 -14  -6   8   97.17    7.21
 -14  -5   7   12.10    5.31
 -13 -25   8   52.95    7.39
 -13 -24   9   -5.28    7.33
 -13 -21  11   -7.69    8.92
 -13 -12  12    1.38    8.93
 -13  -6   9   20.70    6.75
 -13  -5   8  295.87    7.78
 -12 -22  11   12.85    9.09
 -12 -20  12    0.53    9.77
 -12 -15  13   12.77   10.92
 -12 -14  13   63.82   11.06
 -12 -10  12   33.07    9.65
 -12  -8  11   32.56    8.39
 -11 -23  11    2.05    9.04
 -11 -21  12    3.61    9.88
 -11 -18  13   -7.55   11.04
 -11 -12  13   16.53   10.08
 -11 -11  13    2.49   10.38
 -11  -7  11  344.87   10.49
 -10 -26   9   14.56    7.20
 -10 -25  10   -2.31    7.41
 -10 -22  12    0.95    9.53
 -10 -10  13   35.84   10.13
  -9 -24  11    9.48   10.22
  -9 -21  13   72.59   10.95
  -9 -17  14   93.95   11.98
  -9 -16  14   10.33   12.03
  -9  -7  12   26.39    8.93
  -8 -23  12    2.47    8.83
  -8 -18  14   14.12   12.17
  -7 -19  14  -12.84   11.46
  -7 -11  14   76.21   11.84
  -7  -5  11   87.22    8.08
  -6 -27   9   43.15    6.59
  -6 -22  13   77.23   11.26
  -6  -8  13  973.51   15.80
  -6  -5  11  278.37    8.72
  -5 -27   9    7.23    6.93
  -5 -25  11   11.97    7.38
  -5 -10  14  571.74   14.80
  -4 -27   9   59.80    6.78
  -4 -26  10   -1.51    7.17
  -4 -25  11   28.30    6.95
  -4 -10  14  121.59   11.95
  -4  -8  13   29.16   10.01
  -4  -6  12  289.70    8.17
  -3 -26  10   18.06    5.75
  -3 -25  11    4.30    6.46
  -3 -22  13   48.15    9.46
  -3  -8  13  219.33   11.62
  -2 -19  14   10.27   11.17
  -1 -23  12    6.94    7.12
  -1 -21  13   20.82    9.49
  -1 -18  14    0.83   11.21
  -1 -17  14   75.80   12.19
  -1 -13  14  161.57   12.85
  -1 -12  14   34.69   12.57
   0 -25  10    2.63    5.91
   0 -20  13   21.01    9.12
   0 -15  14  139.65   12.83
   0 -14  14   38.72   12.17
   0 -10  13    0.82    9.91
   1 -19  13   13.76    9.00
   1 -11  13   37.32   10.48
   2 -17  13   12.71    9.64
   2 -16  13   39.61   12.35
   2 -15  13  134.48   13.45
   2 -14  13   62.12   12.76
   2 -13  13  242.07   12.07
   4 -15  12   21.94    8.30
 -19 -19   4    6.42    4.81
 -19 -17   5   56.22    5.82
 -19 -16   5   44.27    6.58
 -19 -13   5   18.23    5.59
 -18 -19   6   15.62    5.93
 -18 -17   7   15.78    6.66
 -18 -15   7   -0.23    7.72
 -18 -14   7   21.01    6.59
 -18 -13   7    1.03    6.39
 -18 -11   6    4.86    7.02
 -17 -12   8   -4.68    6.92
 -16 -11   9    8.76    7.63
 -16  -9   8  119.17    7.94
 -16  -8   7   11.39    7.77
 -16  -6   5   53.33    5.38
 -15 -21   9   42.97    8.63
 -15  -9   9   54.02    7.69
 -14 -18  11   55.07    9.97
 -13 -22  10   -2.67    8.77
 -13 -20  11   47.24    9.95
 -13 -16  12   65.38   10.76
 -13 -15  12   61.04   10.57
 -13 -14  12    0.23    9.87
 -13 -13  12   33.21    9.20
 -13 -10  11  210.07   10.20
 -12 -23  10   17.48    9.04
 -12 -19  12   19.06   10.52
 -12 -11  12   58.83    9.61
 -11 -26   8    4.23    6.96
 -11 -25   9   16.47    7.60
 -11 -24  10   12.20    8.13
 -11 -16  13   25.55   11.60
 -11 -15  13   27.56   10.76
 -11 -14  13   91.74   11.06
 -11  -9  12   90.30    9.37
 -11  -4   8  102.26    6.30
 -10 -19  13   18.52   11.45
 -10 -11  13  231.32   11.71
  -9 -27   8   37.40    6.89
  -9 -26   9   10.92    7.22
  -9 -25  10   24.03    7.96
  -9 -10  13   35.86   10.32
  -9  -5  10   89.16    7.17
  -8 -17  14   32.34   12.68
  -8 -16  14   36.09   12.84
  -8 -15  14   91.17   12.33
  -8 -14  14   22.47   11.81
  -8 -13  14   37.02   11.73
  -8  -9  13   62.51   10.26
  -8  -7  12  208.50   10.29
  -7 -23  12   67.73    9.77
  -7 -21  13   25.42   10.96
  -7 -18  14   24.07   12.37
  -7 -12  14  127.17   12.52
  -7  -9  13   10.78   10.18
  -7  -7  12   79.60    9.46
  -6 -18  14    9.51   11.52
  -6 -12  14    1.48   12.70
  -6 -11  14  452.28   14.40
  -5 -26  10   23.99    6.73
  -5 -19  14    8.71   12.26
  -5 -11  14   51.92   11.91
  -5  -5  11   45.64    7.17
  -4 -11  14  241.90   13.24
  -3 -21  13    4.69   12.26
  -3 -12  14   92.02   12.55
  -2 -23  12   46.75    8.23
  -2 -21  13   28.97    9.65
  -2 -18  14   35.00   12.02
  -2  -9  13    8.87    9.71
  -2  -7  12  295.85   10.35
  -1 -20  13   14.96   11.55
  -1 -16  14   54.95   12.02
  -1 -14  14   64.37   12.34
   1 -21  12   26.71    9.52
   1 -18  13   -2.92    9.92
   1 -12  13   -7.27   10.54
   1  -9  12   28.35    8.56
   2 -22  11   53.38    7.64
   2 -20  12    2.74    7.74
   3 -18  12    8.32    9.60
 -19 -18   4   69.84    5.59
 -19 -15   5   14.32    5.44
 -18 -20   5    3.19    5.61
 -18 -18   6   85.32    8.03
 -18 -12   6   -3.60    7.11
 -18 -10   5   10.49    6.54
 -17 -23   4   15.23    5.63
 -17 -22   5   -1.32    6.88
 -17 -15   8   -4.17    8.98
 -17 -14   8   42.52    7.51
 -17 -13   8   21.44    7.33
 -17  -9   6    6.56    7.28
 -17  -8   5   14.36    6.66
 -16 -13   9   36.24    9.91
 -16 -12   9   28.81    7.61
 -16 -10   8   24.27    7.52
 -16  -7   6   70.50    6.26
 -15 -24   6   29.65    6.79
 -15 -23   7   17.27    7.44
 -15 -22   8   31.90    7.78
 -15 -20   9    5.54   10.09
 -15 -17  10  -10.29    9.07
 -15  -8   8   51.21    7.57
 -15  -6   6  326.71    8.50
 -14 -25   6   13.89    6.76
 -14 -22   9   12.06    8.55
 -14 -17  11   12.00    9.85
 -14 -16  11   82.98    9.79
 -14 -15  11   -9.66    9.53
 -14 -14  11   19.74    9.45
 -14 -13  11  100.59   10.15
 -14  -8   9  194.04    8.58
 -13 -23   9   -0.13    8.57
 -13 -19  11    8.71   10.05
 -12 -26   7   38.69    6.99
 -12 -25   8   47.22    7.71
 -12 -12  12   -8.63    9.74
 -12  -9  11   45.17    8.74
 -12  -6   9   30.70    7.16
 -12  -5   8  104.65    7.85
 -12  -4   7   55.20    5.56
 -11 -22  11    3.68   10.13
 -11 -10  12   30.62    9.39
 -11  -8  11   66.30    8.56
 -10 -27   7   -9.77    6.55
 -10 -24  10   -4.61   10.15
 -10 -21  12    4.33   10.42
 -10 -17  13  -10.44   11.65
 -10 -12  13   38.74   10.70
 -10  -9  12  318.06   11.08
 -10  -7  11    5.74    8.28
  -9 -19  13   14.06   11.79
  -9 -11  13   29.46   11.07
  -9  -8  12   43.44    9.08
  -8 -27   8    6.27    6.58
  -8 -26   9   33.58    8.91
  -8 -25  10   18.24    8.43
  -8 -24  11    9.33    8.34
  -8 -22  12   -5.58   10.18
  -8 -20  13   20.63   11.51
  -8 -10  13  396.80   12.87
  -8  -6  11  128.77    8.79
  -7 -16  14   15.62   12.82
  -7 -14  14  170.43   13.95
  -7 -13  14    6.05   11.86
  -6 -23  12   52.24    9.97
  -6 -21  13    0.83   10.93
  -6 -17  14   48.78   12.05
  -6 -15  14   63.72   12.46
  -6 -14  14  347.30   14.50
  -6 -13  14   78.88   12.56
  -6  -9  13   21.78   10.26
  -5 -18  14   -4.36   11.29
  -5 -17  14   24.72   12.01
  -5 -13  14   29.23   12.45
  -5 -12  14  197.44   13.25
  -5  -9  13    9.68   10.05
  -5  -7  12  138.92    9.39
  -4 -23  12   62.25    9.45
  -4 -17  14  -15.75   13.34
  -4 -16  14  107.27   16.77
  -4 -13  14   42.65   12.56
  -4 -12  14   85.66   12.42
  -3 -13  14   -7.46   12.41
  -3  -9  13  126.47   11.45
  -2 -24  11   60.40    8.02
  -2 -20  13   18.70   12.99
  -1 -26   9   -1.63    6.05
  -1 -25  10   42.98    6.52
  -1 -22  12   -1.61    8.28
   0 -23  11   27.20    8.31
   0 -19  13   21.22   10.44
   0 -11  13  454.60   13.57
   1 -17  13   10.95   10.53
   1 -16  13    1.19   13.16
   1 -15  13    9.07   13.45
   1 -14  13   47.20   11.61
   1 -13  13  111.78   11.82
   2 -19  12    7.34   10.21
   3 -16  12   41.32   11.10
 -19 -19   3   10.22    4.64
 -19 -17   4    2.91    4.98
 -19 -16   4   -7.73    6.06
 -19 -14   4    4.60    6.05
 -19 -13   4    4.11    5.78
 -18 -17   6   15.99    6.43
 -18 -13   6   13.30    6.18
 -17 -19   7   83.63    7.79
 -17 -11   7  130.97    7.74
 -16 -24   4   28.63    6.24
 -16 -14   9    7.49    8.12
 -16  -9   7    7.96    8.10
 -15 -10   9   24.67    7.62
 -15  -7   7  170.65    7.54
 -14 -24   7   55.63    7.87
 -14 -19  10    6.14    9.54
 -14  -7   8  209.65    8.30
 -14  -5   6  327.94    7.20
 -13 -25   7   12.94    7.01
 -13 -21  10    7.20    9.95
 -13 -18  11    2.73   10.29
 -13 -12  11   93.33   10.01
 -13 -11  11   -4.39    8.70
 -13  -6   8  959.17   11.45
 -13  -5   7   35.69    5.72
 -12 -22  10    1.80    9.50
 -12 -20  11    2.99   10.47
 -12 -17  12    1.77   11.12
 -12 -16  12   41.33   10.67
 -12 -15  12   45.59   11.17
 -12 -14  12    2.61    9.86
 -12 -10  11  103.16    9.42
 -11 -23  10   22.16    9.39
 -11 -19  12   84.14   11.81
 -11 -11  12    4.98    9.49
 -11  -7  10  137.38    8.68
 -10 -25   9    7.45    8.07
 -10 -22  11   -2.09   11.91
 -10 -20  12   79.09   11.79
 -10 -16  13  116.03   12.53
 -10 -10  12  116.65   10.28
 -10  -6  10  184.81    8.48
  -9 -23  11   87.81   10.23
  -9 -21  12   36.91   11.21
  -9  -9  12  249.68   11.03
  -9  -7  11   93.67    9.14
  -8 -19  13   47.99   11.64
  -8 -11  13  174.63   11.79
  -8  -8  12   14.00    6.45
  -7 -27   8  -17.77    6.52
  -7 -26   9  -16.87    8.62
  -7 -22  12   42.20   10.65
  -7 -20  13   -1.79   11.43
  -7 -10  13  477.80   13.47
  -7  -8  12  195.83   10.11
  -7  -6  11   50.97    7.59
  -7  -5  10   10.67    6.38
  -6 -20  13   22.15   11.75
  -6 -10  13  184.30   11.96
  -5 -20  13    5.83   11.95
  -5 -16  14    2.11   12.00
  -5 -15  14    7.60   12.27
  -5 -14  14  165.73   13.51
  -5 -10  13  831.72   15.52
  -4 -24  11   19.96    8.37
  -4 -15  14   -0.72   12.22
  -4 -14  14  139.72   14.18
  -4 -10  13  173.26   12.33
  -3 -24  11    5.20    7.75
  -3 -10  13  118.15   11.75
  -2 -27   8    3.40    5.04
  -2 -26   9  128.61    7.56
  -2 -25  10   45.94    6.86
  -2 -22  12   33.32    9.31
  -2  -8  12  129.25    9.37
  -1 -19  13   29.00   11.13
   0 -21  12   -6.12    8.58
   0 -18  13   39.27   11.06
   0 -17  13    4.81   13.23
   0 -13  13  -14.24   13.72
   0  -9  12   34.99    8.36
   1 -22  11    2.33    8.64
   1 -20  12   19.53    8.82
   2 -23  10   -9.22    5.77
   2 -21  11    5.88    8.65
   3 -15  12  105.61   10.36
   3 -14  12  347.38   11.73
   4 -12  11  124.17    8.15
 -19 -18   3   12.63    5.86
 -19 -15   4    4.81    5.17
 -18 -21   3   10.20    6.23
 -18 -20   4    3.70    6.59
 -18 -16   6   90.97    7.16
 -18 -15   6   18.80    6.70
 -18 -14   6    4.97    6.37
 -18 -11   5   -1.40    5.61
 -17 -20   6   18.66    6.83
 -17 -18   7   16.51    7.62
 -17 -17   7   89.75    9.64
 -17 -13   7    2.78    8.53
 -17 -12   7   15.34    7.11
 -17 -10   6   12.94    6.49
 -16 -11   8   15.59    7.52
 -16  -8   6   48.94    6.40
 -16  -7   5  115.71    7.09
 -15 -21   8    5.65    8.14
 -15 -19   9   -7.87    8.89
 -15 -11   9   10.25    8.41
 -15  -9   8  419.29    9.63
 -14 -21   9   22.64    8.89
 -14  -9   9   92.40    8.11
 -13 -26   5   -1.63    7.58
 -13 -20  10   68.28   10.48
 -13 -17  11   49.89   10.81
 -13 -15  11   24.56    9.63
 -13 -14  11   27.28    9.38
 -13 -13  11   20.19    9.31
 -12 -26   6    6.46    7.83
 -12 -23   9   10.08   10.99
 -12 -19  11   37.75   11.23
 -11 -26   7   26.08    7.43
 -11 -25   8   -5.43    7.81
 -11 -24   9   10.80    9.01
 -11 -21  11    5.73   10.49
 -11 -13  12   90.76   10.72
 -11  -9  11   86.99    9.54
 -10 -19  12   -1.28   11.60
 -10 -11  12   99.37   10.56
 -10  -8  11  194.67    9.91
  -9 -27   7   30.63    7.04
  -9 -26   8    0.84    8.71
  -9 -25   9   10.05    9.68
  -9 -20  12   -0.95   11.77
  -9 -15  13   58.85   11.66
  -9 -14  13   26.96   11.25
  -8 -23  11   14.75    9.82
  -8 -21  12  -21.00   10.98
  -8 -18  13   -6.72   12.38
  -8 -17  13   11.20   12.75
  -8 -12  13   50.79   11.19
  -8  -9  12  383.03   11.80
  -8  -7  11  189.23    8.98
  -6 -22  12   24.34   10.76
  -6 -19  13   44.28   12.49
  -6 -11  13  179.40   12.24
  -6  -8  12   43.29    9.53
  -5 -27   8   47.50    6.48
  -5  -8  12  116.80    9.52
  -4 -27   8   47.79    6.45
  -4  -8  12  370.17   11.31
  -3 -27   8   67.52    6.08
  -3 -26   9    3.39    6.35
  -3 -22  12   15.86    9.89
  -3 -11  13  139.34   11.74
  -3  -8  12  119.31    9.51
  -1 -23  11   30.10    8.32
  -1 -18  13   -6.76   11.27
  -1 -17  13    6.08   14.57
   0 -24  10   97.02    7.29
   0 -20  12   -3.58   11.80
   0 -16  13  181.42   12.95
   0 -15  13    0.43   11.09
   0 -14  13  108.43   12.60
   1 -11  12   76.65   11.76
   2 -18  12    9.55    9.39
   2 -17  12   43.58   12.25
   2 -13  12   77.68   12.32
   4 -16  11   33.39    9.89
   4 -14  11  101.17   10.04
   4 -13  11  164.62    8.86
 -19 -17   3   12.45    5.25
 -19 -16   3   22.21    6.03
 -19 -13   3   15.48    5.61
 -18 -18   5   49.82    6.51
 -18 -17   5   26.76    7.71
 -18 -12   5   67.51    6.44
 -17 -19   6   21.89    7.29
 -17 -16   7   37.04    7.86
 -17 -15   7   10.99    7.40
 -17 -14   7   33.36    7.64
 -17  -9   5   71.54    6.33
 -17  -8   4   14.92    5.33
 -16 -24   3   -1.97    6.58
 -16 -13   8   87.22    8.60
 -16 -12   8   53.74    7.58
 -16 -10   7   79.32    7.64
 -15 -24   5    4.56    6.84
 -15 -23   6   12.28    7.65
 -15 -22   7   17.39    8.28
 -15 -20   8   14.49    8.86
 -15 -10   8   92.19    9.57
 -15  -8   7  297.76    8.63
 -15  -7   6   32.23    7.24
 -15  -6   5  171.83    6.28
 -14 -25   5   -3.57    7.06
 -14 -24   6    9.01    9.08
 -14 -23   7   50.89    8.22
 -14 -20   9   40.78    9.76
 -14 -17  10    4.85    9.91
 -14 -16  10   52.90   10.20
 -14 -15  10    0.49    9.49
 -14 -14  10    1.40    9.67
 -14 -13  10  207.04   11.10
 -14  -8   8  221.14    8.24
 -14  -5   5   43.33    5.60
 -13 -25   6   22.17    7.42
 -13 -24   7   21.66    9.81
 -13  -7   8   98.42    8.63
 -12 -25   7    1.50    7.72
 -12 -24   8   -5.96    8.35
 -12 -21  10   75.41   10.88
 -12 -18  11   32.95   11.43
 -12 -12  11   72.60    9.85
 -12 -11  11    4.91    8.93
 -12  -9  10   95.31    8.67
 -12  -6   8   35.36    6.38
 -11 -20  11   56.06   12.28
 -11 -16  12   13.07   10.85
 -11 -15  12  142.79   12.25
 -11 -14  12   15.69   11.26
 -10 -27   6   -0.54    6.53
 -10 -23  10   28.62    9.95
 -10 -21  11   17.49   11.15
 -10 -12  12   56.68   10.57
 -10  -9  11   28.33    8.54
 -10  -7  10   17.60    7.38
  -9 -22  11   15.06   10.68
  -9 -10  12   96.11   10.37
  -9  -8  11  283.48   10.02
  -9  -5   9   45.16    6.54
  -8 -27   7   13.48    6.72
  -8 -24  10   41.50    9.73
  -8 -16  13   75.07   13.03
  -8 -15  13   18.87   11.75
  -8 -14  13    7.25   11.48
  -8  -6  10   35.12    7.31
  -7 -23  11   17.56    9.91
  -7 -18  13   -3.87   12.53
  -7 -17  13   10.27   12.01
  -7 -16  13   69.56   13.31
  -7 -13  13   56.84   12.69
  -7  -9  12  419.42   12.42
  -7  -7  11   -3.73    8.08
  -6 -23  11   40.00   10.39
  -6 -21  12   16.23   11.31
  -6 -18  13   29.65   11.88
  -6 -12  13   98.10   12.00
  -5 -18  13   20.07   12.50
  -5 -12  13  199.24   12.72
  -4 -18  13   56.38   12.87
  -4 -12  13   23.38   11.46
  -4 -11  13  286.20   12.70
  -3 -23  11    2.84   10.95
  -2 -23  11   19.74    8.54
  -2 -21  12   35.81   10.54
  -2 -17  13   40.19   11.92
  -2  -9  12  280.25   10.75
  -1 -24  10    3.60    8.45
  -1 -16  13   20.88   12.78
  -1 -15  13   20.20   11.93
  -1 -14  13   47.84   11.97
   0 -26   8   13.99    5.15
   0 -25   9   19.67    5.89
   0 -22  11    6.81    8.07
   0 -10  12   97.37    9.76
   1 -23  10   91.50    8.56
   1 -21  11   16.77   10.12
   1 -18  12   25.58   12.51
   2 -16  12   26.13   10.62
   2 -15  12  153.13   11.48
   2 -14  12  440.90   13.44
   3 -21  10   38.62    7.75
   3 -19  11   74.88    8.24
   3 -11  11    3.30    7.31
 -19 -19   1   81.60    5.72
 -19 -18   2   42.79    5.23
 -19 -14   3   26.46    5.22
 -18 -21   2    2.26    6.13
 -18 -20   3   52.60    7.04
 -18 -19   4   18.71    6.26
 -18 -16   5   26.38    6.60
 -18 -14   5   -1.39    6.09
 -18 -13   5    8.13    6.00
 -17 -23   2    6.93    5.44
 -17 -20   5    4.89    7.97
 -17 -12   6   10.16    8.29
 -16 -14   8   34.47    8.32
 -16  -9   6  139.47    7.46
 -15 -21   7   -6.93   10.04
 -14 -21   8    6.68   10.83
 -14  -7   7  411.88    8.86
 -14  -6   6  169.46    6.60
 -13 -21   9    3.71   10.34
 -13 -19  10   27.19   10.70
 -13 -11  10  119.90   10.25
 -13  -6   7  140.77    6.87
 -13  -5   6   71.36    5.37
 -12 -20  10   18.97   11.12
 -12 -16  11   63.63   11.55
 -12 -15  11   20.92   10.29
 -12 -14  11   49.28   10.17
 -12 -13  11   15.99    9.56
 -12  -5   7  136.11    5.95
 -11 -27   5    6.39    6.64
 -11 -23   9   22.94    9.81
 -11 -19  11   22.55   11.79
 -11 -11  11  435.38   12.13
 -10 -26   7   29.35    7.72
 -10 -25   8   41.40    9.01
 -10 -24   9   42.63    9.57
 -10 -20  11   23.58   14.24
 -10 -16  12   26.03   12.10
 -10 -14  12   56.87   11.23
 -10 -13  12   24.25   11.51
  -9 -23  10    4.19   10.09
  -9 -18  12    4.63   12.30
  -9 -12  12  115.15   11.09
  -9 -11  12   57.38   10.30
  -8 -26   8   46.83    8.31
  -8 -22  11   41.15   11.09
  -8 -19  12   -3.66   12.47
  -8 -10  12   27.05    9.77
  -8  -8  11   83.35    8.66
  -7 -27   7   22.58    8.21
  -7 -20  12   23.19   12.16
  -7 -15  13   19.85   12.11
  -7 -10  12  156.80   10.92
  -7  -6  10   23.34    7.05
  -6 -24  10  113.38   11.94
  -6 -17  13   88.00   12.59
  -6 -16  13   19.87   12.20
  -6 -15  13    1.13   11.99
  -6  -9  12   34.66    6.92
  -5 -28   6   20.06    6.55
  -5 -21  12   23.65   11.83
  -5 -17  13   26.59   12.25
  -5 -14  13   10.20   12.21
  -5 -13  13  127.17   12.64
  -5  -7  11   69.67    7.94
  -4 -28   6    4.79    6.22
  -4 -16  13   40.97   12.69
  -4 -14  13   60.88   13.46
  -4 -13  13   31.57   11.96
  -4  -9  12   25.67   10.06
  -4  -7  11  558.95   10.88
  -3 -28   6   -4.09    5.64
  -3 -14  13   26.92   12.68
  -3 -13  13  155.76   12.88
  -3  -9  12    9.14    9.72
  -3  -7  11  213.77    9.12
  -2 -24  10  110.23    8.78
  -1 -27   7    0.05    4.71
  -1 -25   9   10.97    6.60
  -1 -22  11    2.47    9.07
  -1 -20  12   15.78   10.87
   0 -19  12   13.20   10.65
   0 -11  12   -1.39    9.03
   1 -24   9   48.19    7.68
   1 -17  12   14.57   11.02
   1 -13  12  260.95   12.44
   1 -12  12   19.74   10.05
   2 -22  10   -2.25    6.70
   2 -10  11  122.01    8.49
 -19 -18   1   10.61    5.31
 -19 -17   2   26.53    5.16
 -19 -16   2   17.42    5.71
 -19 -14   2   -0.51    5.59
 -18 -18   4   17.40    6.49
 -17 -23   1    9.28    6.07
 -17 -22   3    2.67    5.77
 -17 -21   4   40.80    6.81
 -17 -17   6   -7.58    7.50
 -17 -13   6   88.06    7.80
 -17 -10   5  108.18    6.95
 -17  -9   4   -1.17    6.57
 -16 -24   2    6.66    6.78
 -16 -12   7   92.66    8.17
 -16  -8   5  125.60    6.65
 -16  -7   4   73.59    5.54
 -15 -11   8  144.11    8.60
 -15  -9   7    4.20    7.11
 -14 -25   4   16.46    8.06
 -14 -22   7   47.86   10.51
 -13 -26   4   -1.24    6.90
 -13 -20   9  103.81   11.08
 -13 -17  10   45.51   10.30
 -13 -14  10  127.48   10.33
 -13 -13  10    5.66    9.06
 -13 -12  10   28.05    9.03
 -12 -26   5    0.32    6.84
 -12 -23   8    4.89    9.49
 -12 -10  10  113.17    9.17
 -11 -26   6    3.53    7.36
 -11 -25   7   -1.23    7.99
 -11 -24   8    2.26    9.09
 -11 -21  10   17.97   11.13
 -11 -12  11   13.38   10.31
 -11  -9  10  274.17    9.86
 -10 -10  11  142.64    9.85
 -10  -8  10  274.92    9.83
  -9 -27   6   45.11    7.20
  -9 -17  12   37.76   12.57
  -9 -16  12   21.76   12.35
  -9 -15  12   94.98   12.67
  -9 -14  12   32.10   11.39
  -9 -13  12  117.51   11.55
  -9  -7  10   43.41    7.87
  -8 -28   5   14.24    6.59
  -8 -21  11    4.57   14.21
  -8 -18  12   29.78   13.03
  -8 -12  12   42.38   10.82
  -8 -11  12   47.85   10.39
  -7 -26   8   18.67    8.23
  -7 -22  11  -26.82   10.96
  -7 -19  12    5.66   12.67
  -7 -11  12  143.41   11.29
  -7  -8  11  340.37   10.24
  -6 -26   8  131.98   10.36
  -6 -25   9   -6.24    8.48
  -6 -22  11   68.13   11.37
  -6 -20  12   13.15   12.34
  -6 -10  12  202.38   11.31
  -6  -6  10   23.11    6.84
  -5 -20  12   48.69   12.22
  -5 -10  12  175.76   11.51
  -4 -10  12    3.76   10.59
  -3 -27   7   13.29    6.80
  -3 -24  10  132.80    9.51
  -3 -22  11   25.29   12.26
  -2 -27   7   22.35    5.61
  -2 -25   9   83.89    7.62
  -2 -22  11   39.94   10.09
   0 -23  10   -7.48    7.56
   0 -18  12   13.21   10.94
   0 -12  12   48.89   10.77
   0  -9  11   49.13    7.83
   1 -26   7   17.07    5.41
   1 -25   8   25.83    6.41
   1 -20  11   79.23   11.68
   1 -16  12   37.47   11.46
   1 -15  12  222.19   12.97
   1 -14  12   56.65   11.59
   2 -23   9    8.11    7.20
   2 -19  11   -3.38    8.95
   2 -11  11   26.43    8.24
   3 -17  11  178.48   10.40
   3 -16  11  206.56   12.77
   3 -15  11  332.64   13.26
 -19 -15   2    1.65    5.07
 -18 -21   1    3.07    5.10
 -18 -20   2   86.71    7.21
 -18 -19   3    7.74    5.93
 -18 -16   4   69.08    7.98
 -18 -15   4   51.49    7.93
 -18 -14   4  162.91    8.37
 -18 -13   4   54.21    6.38
 -18 -11   3    4.68    6.16
 -17 -19   5    7.63    7.22
 -17 -15   6  -13.49    7.35
 -17 -14   6   40.42    7.57
 -17 -11   5   68.20    7.00
 -16 -14   7   15.19    8.29
 -16 -13   7   72.59    8.40
 -16 -10   6   15.30    6.86
 -15 -20   7   37.08   10.06
 -15 -12   8   39.66    8.13
 -15 -10   7   65.58    7.43
 -15  -7   5  131.57    6.41
 -14 -24   5    9.57    7.88
 -14 -23   6   15.01    8.73
 -14 -20   8   -2.29   10.25
 -14 -16   9   96.16   10.41
 -14 -15   9   70.41    9.83
 -14 -10   8   21.63    7.68
 -14  -8   7  120.85    7.59
 -13 -25   5   13.00    7.54
 -13 -24   6   53.20    8.36
 -13 -23   7    6.25    9.25
 -13 -15  10   98.48   10.23
 -13  -8   8  188.04    8.38
 -12 -25   6    5.56    8.09
 -12 -18  10   30.93   11.66
 -12 -11  10   33.04    8.93
 -12  -7   8  212.39    7.76
 -11 -27   4   -3.24    7.62
 -11 -22   9   10.06   10.58
 -11 -16  11   40.55   11.84
 -11 -15  11   26.83   11.63
 -11 -13  11   -4.23    9.86
 -11  -5   7   67.61    5.78
 -10 -27   5    0.82    6.85
 -10 -23   9   16.26   10.83
 -10 -19  11    0.79   11.98
 -10 -18  11   26.03   12.35
 -10 -11  11   38.69   10.29
  -9 -25   8   35.12    8.99
  -9 -22  10   14.32   11.33
  -9 -20  11   39.26   12.37
  -9 -10  11  270.58   11.05
  -9  -6   9   40.67    6.34
  -8 -27   6   15.18    8.65
  -8 -16  12   57.05   13.01
  -8 -15  12   24.68   11.84
  -8 -13  12   80.71   11.46
  -7 -28   5    9.82    6.14
  -7 -23  10   16.58   10.54
  -7 -21  11   89.11   12.48
  -7 -12  12   10.95   10.84
  -6 -11  12  287.42   12.43
  -6  -8  11   87.43    8.45
  -5 -22  11   22.19   11.33
  -5 -19  12  137.89   12.76
  -5 -11  12   10.38   10.20
  -4 -27   7    6.33    6.20
  -4 -19  12  138.84   14.29
  -4  -8  11  114.14    8.78
  -3 -26   8   16.88    7.05
  -3 -11  12  312.17   12.94
  -2 -19  12   21.54   11.09
  -1 -23  10   92.50    9.70
  -1 -21  11   23.01   10.18
  -1 -18  12   19.34   12.02
   0 -27   6   10.26    5.28
   0 -24   9    2.00    6.80
   0 -17  12  121.95   12.51
   0 -16  12  169.82   13.16
   0 -15  12  366.00   13.91
   0 -14  12  586.21   15.50
   0 -13  12  -18.18   10.87
   1 -22  10    8.64    7.99
   1 -10  11   61.32    8.49
   2 -24   8    6.89    6.63
   2 -21  10   28.46    7.65
   2 -18  11   34.06    9.97
   2 -12  11    0.96   10.59
   3 -22   9   -2.76    6.33
   3 -20  10   43.06    7.63
 -19 -17   1   21.91    5.20
 -19 -16   1    1.70    5.34
 -19 -15   1   -9.63    5.42
 -18 -18   3    6.47    5.92
 -18 -12   3    0.50    6.44
 -17 -23   0   31.71    6.03
 -17 -22   2    7.20    6.04
 -17 -20   4   50.14    7.30
 -17 -18   5   -1.17    7.46
 -17 -17   5   51.15    9.24
 -17 -12   5   17.99    6.75
 -16 -24   1    9.01    5.65
 -16  -8   4  135.08    7.27
 -15 -21   6   42.92    9.07
 -15 -19   7   33.24    9.98
 -14 -19   8   63.59   10.56
 -14  -7   6   95.69    6.58
 -14  -6   5   39.57    5.22
 -13 -19   9   29.30   11.00
 -13  -7   7  158.35    7.40
 -13  -6   6  523.07    8.49
 -12 -22   8   29.53   10.42
 -12 -16  10   -0.86   11.11
 -12 -14  10   41.14   10.62
 -12 -13  10   25.04    9.75
 -12  -6   7  154.52    6.84
 -11 -23   8   41.84   10.33
 -11 -19  10   14.96   12.03
 -11  -8   9   20.27    7.68
 -10 -26   6   -9.69    7.86
 -10 -17  11   56.31   11.71
 -10 -12  11   25.51   10.05
 -10  -9  10  121.49    9.43
 -10  -7   9  103.14    7.62
  -9 -23   9   12.27   10.70
  -9  -8  10   50.87    7.96
  -8 -26   7   24.19    8.31
  -8 -25   8   48.13    9.15
  -8 -22  10   94.81   12.14
  -8 -20  11   56.03   12.94
  -8 -10  11  132.00   10.14
  -8  -6   9  363.06    8.58
  -7 -27   6   -5.18    8.52
  -7 -17  12    8.72   13.10
  -7 -16  12  108.39   13.02
  -7 -14  12   12.32   11.69
  -7  -9  11  148.98   10.03
  -7  -7  10  168.89    8.00
  -6 -21  11   48.04   12.29
  -6 -18  12    5.67   12.91
  -6 -17  12   23.59   13.14
  -6 -12  12  336.16   13.07
  -6  -9  11  125.74    9.78
  -5 -23  10   59.07   11.18
  -5 -21  11    0.89   12.00
  -5 -12  12    2.80   10.59
  -4 -18  12  297.01   14.79
  -4 -12  12   79.63   11.23
  -4 -11  12  222.15    9.31
  -3 -23  10   89.92   10.52
  -3 -12  12  369.75   13.77
  -2 -28   5    2.27    5.58
  -2 -21  11   -9.23   10.87
  -2  -9  11   23.45    8.70
  -1 -27   6    3.63    5.72
  -1 -24   9   42.52    7.92
  -1 -17  12   14.64   12.71
  -1 -16  12   17.30   11.88
  -1 -15  12  230.26   14.23
  -1 -14  12   72.06   12.21
   0 -26   7   32.63    5.64
   0 -25   8    7.00    6.31
   0 -20  11   15.91   10.42
   0 -10  11    1.96    8.64
   1 -23   9   55.99    9.00
   1 -19  11    6.85   10.20
   2 -25   7   42.43    6.16
   2 -17  11   41.87   10.69
   3 -19  10   40.31   10.03
   4 -17  10   70.51    8.60
   4 -16  10  451.03   12.87
   4 -14  10  490.32   12.35
   4 -13  10   25.74    7.40
 -18 -20   1   79.86    6.07
 -18 -19   2    3.71    5.95
 -18 -17   3   43.52    6.44
 -18 -16   3    0.89    7.47
 -18 -13   3   86.26    7.46
 -17 -22   1    8.91    6.66
 -17 -19   4   56.64    7.52
 -17 -16   5   17.80    7.47
 -17 -14   5   30.45    7.36
 -17 -13   5   29.08    7.20
 -17 -11   4   17.79    7.58
 -16 -23   2    9.56    7.61
 -16 -12   6   33.56    7.53
 -15 -22   5    4.71    8.14
 -15 -11   7   81.53    7.99
 -15  -9   6   53.83    6.99
 -14 -25   3   46.79    7.18
 -14 -24   4    9.39    9.38
 -14 -18   8   10.26   10.19
 -14  -9   7   23.47    7.27
 -13 -25   4    6.47    9.07
 -13 -20   8   31.24   10.84
 -13 -17   9   38.20   10.89
 -13 -13   9   99.69    9.81
 -13 -12   9  125.68   10.39
 -12 -26   4   34.34    7.65
 -12 -23   7   -8.82    9.62
 -12 -15  10   65.97   10.59
 -11 -26   5   19.99    7.78
 -11 -25   6   -2.94    8.89
 -11 -12  10   85.14   10.09
 -11 -11  10   43.73    9.05
 -10 -22   9   47.63   11.63
 -10 -20  10    7.27   12.08
 -10 -15  11   86.04   12.34
 -10 -10  10  845.21   13.34
  -9 -27   5    6.74    7.05
  -9 -24   8    4.21   10.00
  -9 -21  10   -9.99   11.95
  -9 -17  11   74.33   13.06
  -9 -12  11   89.45   10.63
  -9  -9  10   38.79    8.20
  -9  -7   9  344.88    9.11
  -8 -28   4   39.64    6.70
  -8 -19  11  -15.35   12.84
  -8 -11  11   38.96    9.86
  -8  -8  10  182.74    8.61
  -7 -26   7   65.73    9.00
  -7 -25   8   42.64    9.14
  -7 -22  10   -3.02   11.47
  -7 -10  11  134.12   10.59
  -6 -27   6   11.80    8.62
  -6 -20  11    5.91   12.44
  -6 -16  12   35.37   13.27
  -6 -15  12   31.85   12.22
  -6 -14  12   10.80   11.81
  -5 -24   9   -3.94   10.11
  -5 -17  12    6.42   12.45
  -5 -16  12   42.40   12.79
  -5 -14  12   -5.01   11.78
  -5  -9  11    7.65    8.39
  -5  -7  10   62.29    7.03
  -4 -28   5   12.84    5.67
  -4 -17  12    8.01   13.43
  -4 -15  12   19.97   12.45
  -4 -14  12  118.17   12.77
  -4 -13  12   19.96   11.41
  -4  -9  11  101.73    9.71
  -3 -28   5   -4.15    5.12
  -3 -15  12  100.46   14.30
  -3  -9  11  108.74    9.03
  -2 -27   6   67.32    7.00
  -2 -24   9  166.55    9.64
  -2 -20  11   27.13   11.63
  -1 -25   8   28.77    7.48
  -1 -22  10   14.74    9.50
  -1 -20  11   75.40   11.66
   0 -19  11   29.50   10.95
   0 -11  11  251.21   12.33
   1 -24   8   24.94    7.80
   1 -21  10    9.12    8.82
   1 -18  11  204.87   12.36
   1 -12  11  116.64   10.27
   2 -22   9   -0.88    8.71
   2 -20  10   39.43    9.08
   2 -15  11  165.63   11.75
   2 -14  11   88.46   10.70
   3 -21   9   25.48    8.41
   3 -18  10   -7.21   10.61
   3 -11  10   -8.81    6.89
   4 -15  10   31.04    8.30
 -18 -21  -1   14.98    4.52
 -18 -14   3    1.78    5.90
 -17 -21   2  104.94    7.45
 -17 -20   3   45.88    7.09
 -17 -18   4   42.17    7.68
 -17 -12   4   -7.77    7.60
 -16 -24   0    2.04    5.66
 -16 -15   6   79.98    8.99
 -16 -14   6   23.33    8.20
 -16 -13   6   18.13    7.81
 -16 -10   5   86.85    7.28
 -15 -25   0    7.58    6.58
 -15 -20   6   25.21    9.67
 -15 -10   6   67.58    7.73
 -15  -8   5   20.45    5.96
 -15  -7   4  117.69    5.88
 -14 -20   7  100.09   10.72
 -14 -17   8   52.68   10.46
 -14 -16   8    3.79   10.20
 -14 -15   8  104.85   11.10
 -14 -10   7  139.84    8.25
 -14  -8   6  203.97    7.61
 -13 -24   5    3.49    8.14
 -13 -23   6   33.05    9.33
 -13 -19   8    8.50   13.13
 -13 -15   9   53.52   10.21
 -13  -8   7    8.57    6.58
 -12 -25   5   -6.85    7.94
 -12 -21   8   23.79   11.33
 -12 -18   9   25.38   11.80
 -12 -11   9  106.39    9.32
 -12  -7   7   64.56    6.47
 -11 -27   3   -4.68    6.56
 -11 -20   9  163.39   13.15
 -11 -17  10   59.26   12.31
 -11 -14  10   12.78   11.05
 -11 -13  10  208.47   11.37
 -11  -9   9  384.02   10.48
 -11  -6   7  425.35    8.14
 -10 -27   4   23.63    7.01
 -10 -23   8   23.09   10.90
 -10 -19  10   35.79   12.68
 -10 -11  10  155.61   10.08
 -10  -8   9   70.97    7.98
  -9 -28   3   16.89    6.39
  -9 -25   7   38.86    9.62
  -9 -22   9   12.07   11.82
  -9 -20  10   -9.11   12.64
  -9 -14  11   28.51   11.91
  -9 -13  11   28.59    7.67
  -9  -6   8   66.65    6.12
  -8 -27   5   40.16    7.76
  -8 -24   8   24.81   12.63
  -8 -23   9   -8.58   11.01
  -8 -21  10   15.53   12.55
  -8 -18  11   97.05   13.78
  -8 -17  11   53.12   13.41
  -8 -12  11   12.56   10.19
  -7 -28   4    6.72    6.28
  -7 -19  11    9.24   13.24
  -7 -11  11  346.31   12.05
  -7  -8  10   86.02    7.97
  -6 -26   7    9.96    8.12
  -6 -25   8   30.88    9.47
  -6 -22  10   26.07   11.83
  -6 -19  11   77.80   13.54
  -6 -10  11   -2.26    9.07
  -5 -22  10  -23.85   11.53
  -5 -10  11   89.67   10.07
  -4 -10  11   17.41    9.18
  -3 -27   6   23.52    6.31
  -3 -26   7   30.39    8.68
  -3 -25   8  232.20   10.03
  -3 -10  11   73.57    9.95
  -2 -26   7   69.54    7.50
  -2 -25   8    4.59    7.59
  -2 -22  10    3.57   10.37
  -2 -10  11  127.97   10.14
  -1 -28   4    7.13    5.19
  -1 -19  11   -3.95   11.66
   0 -21  10    1.14    9.76
   0 -18  11  345.50   13.94
   0 -12  11  105.72   12.22
   1 -26   6    9.88    5.81
   1 -25   7    2.14    6.91
   1 -16  11  915.37   17.25
   1 -15  11  777.93   16.26
   1 -13  11  305.98   12.27
   2 -19  10   29.32   11.51
   3 -17  10  179.74   12.53
   3 -12  10   63.59    7.98
 -18 -17   2   10.94    6.11
 -18 -13   2    8.79    6.51
 -18 -12   2   -1.93    5.10
 -17 -22   0   -6.47    5.29
 -17 -19   3    4.07    7.12
 -17 -17   4   49.50    8.15
 -17 -16   4   10.08    8.74
 -17 -13   4   46.91    7.15
 -16 -24  -1   15.69    6.26
 -16 -18   5   73.92    8.97
 -16 -11   5  122.75    7.89
 -16  -9   4   81.02    6.53
 -15 -21   5    8.77    9.06
 -15 -11   6   44.59    9.37
 -14 -19   7   21.33   10.45
 -14  -7   5  173.08    6.59
 -14  -6   4   36.98    4.97
 -13 -21   7   32.07   10.68
 -13 -18   8   11.47   10.93
 -13  -6   5  197.01    6.14
 -12 -27   1   34.18    7.72
 -12 -26   3   -9.94    6.98
 -12 -22   7  -15.81   10.52
 -12 -20   8   41.26   11.94
 -12 -17   9   23.40   11.58
 -12 -13   9   26.53   10.16
 -12 -12   9  122.12    9.88
 -12  -6   6   24.60    5.23
 -11 -26   4   26.07    7.99
 -11 -23   7   49.69   10.79
 -11 -19   9   11.27   12.30
 -11 -10   9   22.91    8.24
 -10 -26   5    3.68    7.98
 -10 -25   6   19.58    9.70
 -10 -21   9   31.58   12.24
 -10 -18  10   30.62   12.67
 -10 -17  10    9.59   11.59
 -10 -12  10  126.36   11.05
 -10  -9   9   37.81    8.25
  -9 -27   4   41.50    8.85
  -9 -23   8  114.48   14.43
  -9 -19  10   88.61   13.47
  -9  -8   9   32.33    7.70
  -8 -28   3   -2.50    7.62
  -8 -26   6   22.53    8.83
  -8 -25   7   21.80   10.07
  -8 -22   9   28.37   12.30
  -8 -20  10   55.31   13.53
  -8 -16  11    1.28   12.83
  -8 -15  11  156.16   12.82
  -8 -13  11   17.51   10.71
  -8  -9  10   67.86    6.25
  -8  -7   9  121.59    7.53
  -7 -27   5   31.30    9.25
  -7 -24   8   14.63   12.72
  -7 -21  10    3.70   12.54
  -7 -18  11   29.09   12.81
  -7 -12  11  166.50   11.45
  -6 -28   4   47.19    6.94
  -6 -23   9  -11.42   10.94
  -6 -21  10   -0.15   12.19
  -6 -18  11   33.60   13.46
  -6 -11  11   12.70   10.50
  -6  -8  10   86.61    7.89
  -5 -19  11   61.13   13.26
  -5 -11  11  328.07   12.38
  -5  -8  10   40.02    7.28
  -4 -19  11   34.64   12.81
  -4  -8  10  379.26    9.67
  -2 -28   4   16.11    5.96
  -1 -23   9   41.95    9.15
  -1 -21  10    4.08   10.65
  -1 -18  11  208.00   14.06
   0 -27   5   20.66    5.08
   0 -24   8   14.79    7.43
   0 -17  11  -10.43   11.25
   0 -16  11    7.96   11.61
   0 -14  11  376.84   15.82
   0 -13  11   17.90   10.65
   1 -22   9   22.86    8.87
   2 -23   8   22.43    6.81
   2 -21   9   61.21   10.26
   3 -22   8    8.52    7.75
   3 -16  10  -12.19    9.46
 -18 -20  -1   90.10    6.46
 -18 -19   0   -1.30    6.40
 -18 -18   1   -7.63    5.54
 -18 -16   2   -4.96    6.16
 -18 -15   2   17.14    6.00
 -18 -14   2   30.44    6.00
 -17 -22  -1   12.11    6.07
 -17 -21   1   88.39    7.16
 -17 -20   2    8.89    6.72
 -17 -18   3   -0.75    8.66
 -17 -15   4   26.89    7.55
 -16 -17   5    7.89    8.80
 -16 -13   5   10.30    9.08
 -16 -12   5   41.08    7.71
 -15 -25  -1   21.61    5.82
 -15 -12   6   27.76    7.78
 -15  -9   5   -2.77    6.38
 -14 -23   4    4.51    8.93
 -14 -22   5    7.81    8.95
 -14 -20   6   21.31   10.20
 -14 -18   7   53.90   10.74
 -13 -26   1   10.75    7.86
 -13 -25   3   15.18    8.04
 -13 -24   4   -6.62    8.58
 -13 -23   5   -2.52    9.15
 -13 -22   6   20.25   10.26
 -13 -20   7    9.18   11.00
 -13 -17   8   11.05   10.06
 -13 -13   8   -8.71    9.88
 -13  -9   7   64.29    7.55
 -12 -25   4    7.54    8.19
 -12 -24   5   10.70    9.28
 -12 -23   6   25.55   10.87
 -12 -16   9    9.13   10.56
 -12 -14   9   47.29   10.91
 -12  -8   7  201.91    7.98
 -11 -27   2    9.76    6.59
 -11 -25   5   12.33    8.75
 -11 -24   6    6.91    9.86
 -11 -21   8   12.35   11.98
 -11 -18   9    9.55   12.25
 -11 -11   9   99.10    9.21
 -10 -27   3   33.19    7.21
 -10 -22   8   -0.90   12.56
 -10 -20   9   56.13   12.92
 -10 -15  10   72.07   11.53
 -10 -14  10   71.84   11.20
 -10 -13  10   42.31   10.49
  -9 -28   2   15.49    6.25
  -9 -24   7  106.54   11.35
  -9 -21   9   40.56   12.94
  -9 -11  10   31.76    9.49
  -8 -19  10   25.14   13.47
  -8 -10  10  276.10   10.85
  -7 -26   6   14.74    8.70
  -7 -22   9    1.37   12.10
  -7 -20  10   38.83   13.45
  -7 -15  11   72.70   13.31
  -7 -14  11   29.80   11.57
  -7 -13  11   85.07   11.48
  -7  -7   9   10.15    6.29
  -6 -27   5   -9.33    7.53
  -6 -16  11   54.13   13.51
  -6 -13  11   32.65   11.14
  -6 -12  11    9.86   10.47
  -6  -9  10   53.85    8.40
  -5 -23   9   11.26   11.29
  -5 -21  10   31.60   12.49
  -5 -18  11    4.55   12.50
  -5 -17  11   72.06   13.91
  -5 -12  11  259.31   11.98
  -4 -28   4   33.91    6.23
  -4 -21  10   71.39   13.37
  -4 -18  11   98.70   13.23
  -4 -12  11  113.08   11.82
  -4 -11  11   69.71   10.92
  -3 -28   4    1.90    5.86
  -3 -11  11   14.17   10.14
  -2 -21  10   25.97   11.43
  -1 -24   8   36.08    8.52
  -1 -16  11  906.59   18.45
   0 -28   3    3.27    4.74
   0 -26   6   24.79    5.95
   0 -25   7  142.83    7.62
   0 -20  10    6.85   10.67
   0 -15  11   -0.98   11.94
   1 -23   8   -5.42    9.46
   2 -26   5   11.20    4.79
   2 -25   6   19.92    6.47
   2 -24   7   44.72    6.68
   2 -18  10   14.27   10.41
   2 -17  10  459.27   15.46
 -18 -20  -2   81.32    5.94
 -18 -17   1   23.15    5.93
 -18 -16   1   34.38    7.15
 -18 -13   1   -0.99    6.07
 -18 -12   1   10.84    4.98
 -17 -21   0  178.33    8.32
 -17 -19   2   34.53    8.78
 -17 -17   3    0.70    7.11
 -17 -12   3   51.34    6.70
 -16 -23   0    5.48    6.01
 -16 -19   4   29.00    8.56
 -16 -16   5   52.73    8.99
 -16 -15   5   34.79    8.61
 -16 -14   5    1.77    7.92
 -16  -9   3  188.57    7.82
 -15 -14   6   71.94    9.25
 -15 -13   6    7.60    7.99
 -15 -10   5   19.85    6.97
 -14 -25   1   -6.12    6.73
 -14 -17   7  104.63   11.17
 -14 -16   7   72.37   10.48
 -14 -10   6   53.10    7.69
 -14  -8   5  289.14    7.87
 -13 -21   6   -4.39   12.76
 -13 -15   8  253.74   12.10
 -13  -8   6   43.54    6.61
 -12 -27   0    4.03    6.29
 -12 -21   7   43.37   11.83
 -12 -19   8   41.35   12.22
 -12 -18   8    5.43   14.19
 -12 -11   8    4.92    8.24
 -11 -20   8   52.64   12.70
 -11 -13   9   18.91    9.87
 -11 -12   9   48.33    9.32
 -10 -26   4   -0.42    8.05
 -10 -23   7   39.92   12.27
 -10 -19   9   -2.07   11.72
 -10 -10   9  114.12    9.35
 -10  -8   8  169.61    7.96
  -9 -25   6   45.55   10.06
  -9 -22   8   22.33   12.44
  -9 -20   9   35.04   13.14
  -9 -17  10   65.18   12.32
  -9 -15  10   31.58   11.66
  -9 -14  10   84.28   11.45
  -9 -13  10   21.29   10.55
  -9 -12  10  286.80   11.82
  -8 -27   4   22.44    7.75
  -8 -23   8   60.04   12.21
  -8 -21   9   48.66   13.37
  -8 -18  10  171.98   14.57
  -8  -8   9   25.60    7.45
  -7 -28   3   -2.06    6.64
  -7 -19  10  201.98   15.01
  -7 -10  10   14.25    9.06
  -6 -26   6   23.34    8.54
  -6 -25   7   -4.65    9.66
  -6 -22   9   55.04   12.59
  -6 -20  10   73.68   13.59
  -6 -15  11   47.11   12.38
  -6 -14  11   64.80   11.86
  -5 -26   6    3.08   10.04
  -5 -25   7  137.71   10.61
  -5 -24   8   10.65   10.72
  -5 -20  10   11.73   12.11
  -5 -16  11  130.87   13.43
  -5 -15  11  193.01   13.51
  -5 -14  11    2.86   11.35
  -5 -13  11   30.15   10.82
  -5  -9  10   92.47    8.30
  -4 -20  10   52.12   16.31
  -4 -17  11   27.00   12.78
  -4 -16  11   48.84   12.71
  -4 -14  11  104.69   12.26
  -4 -13  11  152.80   11.84
  -4  -9  10   11.95    8.19
  -3 -17  11  153.95   15.09
  -3 -16  11  188.82   15.03
  -3 -15  11  312.08   15.06
  -3 -13  11  248.84   12.45
  -2 -27   5   16.91    6.25
  -2 -24   8    9.25    9.26
  -2  -9  10   97.83    8.56
  -1 -26   6   22.80    6.80
  -1 -22   9   20.87   10.15
   0 -19  10   76.03   11.78
   0 -10  10   28.58    7.69
   1 -24   7   66.81    9.01
   1 -18  10   53.88   11.34
   1 -11  10    2.88    8.04
   2 -22   8   91.97    9.86
   2 -20   9   57.21   11.28
   2 -16  10  132.68   11.69
   2 -15  10  628.74   16.13
   2 -14  10  207.77   11.23
   2 -13  10  249.25   10.85
   3 -24   6   50.85    6.86
   3 -19   9   18.88    8.63
   4 -20   8   38.60    8.77
   4 -16   9  111.87   10.94
   4 -13   9  146.17    9.22
 -18 -20  -3   57.77    5.46
 -18 -18   0   59.91    5.97
 -18 -14   1   -4.82    5.66
 -17 -22  -2    1.26    5.09
 -17 -20   1    7.62    6.61
 -17 -18   2   12.87    8.88
 -17 -16   3   63.51    7.86
 -17 -15   3  175.93    8.67
 -17 -14   3   96.02    7.75
 -17 -13   3  340.23    8.96
 -17 -11   2   43.77    7.32
 -16 -23  -1   -3.46    6.68
 -16 -22   1    5.83    6.69
 -16 -20   3  103.31    9.06
 -16 -17   4    7.68   10.51
 -16 -12   4  109.09    9.27
 -15 -11   5  203.88   10.14
 -15  -9   4   75.02    7.78
 -14 -24   2   42.85    7.95
 -14 -23   3    5.32    8.51
 -14 -22   4   71.20    9.85
 -14 -19   6   13.94   10.43
 -14  -7   4   54.60    5.37
 -14  -6   3   -0.55    4.11
 -13 -26   0    3.60    6.59
 -13 -25   2    8.61    8.00
 -13 -22   5   29.39   10.42
 -13 -18   7   18.79   11.09
 -13  -7   5   84.47    5.92
 -12 -25   3   10.19   10.31
 -12 -22   6   37.51   11.89
 -12 -20   7    8.18   11.96
 -12 -17   8   41.23   11.84
 -12 -12   8   55.15    9.26
 -11 -27   1   46.59    6.94
 -11 -26   3    4.98    8.20
 -11 -25   4   22.76    9.19
 -11 -24   5   19.65   11.97
 -11 -15   9   41.90   11.75
 -11 -10   8  204.03    9.03
 -10 -27   2   33.41    8.82
 -10 -25   5   29.95    9.70
 -10 -24   6   17.27   10.58
 -10 -21   8   22.10   12.61
 -10 -11   9  287.06   10.37
  -9 -28   1   -5.51    6.07
  -9 -27   3   -7.15    7.43
  -9 -23   7   17.81   14.28
  -9 -19   9   36.62   13.35
  -9 -10   9   25.76    8.64
  -8 -28   2   91.83    7.41
  -8 -26   5   74.90    9.24
  -8 -25   6   75.27   10.50
  -8 -24   7   19.12   11.07
  -8 -20   9  171.02   17.14
  -8 -17  10   25.91   12.52
  -8 -16  10    9.64   13.02
  -8 -13  10   49.41   10.77
  -8  -9   9   31.59    7.89
  -7 -27   4   10.20    8.11
  -7 -23   8  117.10   12.57
  -7 -18  10   31.92   12.95
  -7 -11  10    6.64    9.30
  -7  -8   9   82.26    7.19
  -6 -28   3   38.39    6.76
  -6 -23   8   15.18   14.24
  -6 -10  10  185.86   10.03
  -5 -22   9    2.43   11.97
  -5 -19  10   70.83   12.97
  -5 -10  10   51.92    8.75
  -4 -22   9    3.26   12.42
  -2 -28   3    1.96    6.14
  -2 -22   9   32.82   11.22
  -1 -28   3   10.14    4.86
   0 -27   4   12.13    5.88
   0 -23   8   73.16    9.39
   0 -11  10   -2.64    8.58
   1 -28   2   35.61    4.98
   1 -26   5   48.09    5.76
   1 -12  10  196.03   10.30
   3 -25   5    8.47    5.09
   3 -21   8  152.94    8.72
   3 -18   9   -8.80    9.04
   4 -15   9   62.68    8.53
   4 -14   9   86.37    8.25
 -18 -19  -2    3.14    5.71
 -18 -17   0   -4.24    5.68
 -18 -13   0   29.89    6.16
 -17 -21  -1   83.74    6.65
 -17 -20   0   50.49    8.02
 -17 -19   1   20.29    8.44
 -17 -17   2   17.82    8.69
 -16 -19   3   28.99    8.74
 -16 -16   4    2.34    8.39
 -16 -14   4  106.14   10.06
 -16 -13   4   28.78    7.77
 -16 -10   3   12.28    6.15
 -15 -12   5  119.12    8.35
 -15  -8   3   99.09    6.88
 -14 -20   5   21.10   10.32
 -14 -18   6   11.91   10.46
 -14 -17   6  -17.62   10.80
 -14 -11   6   40.67    7.70
 -14  -9   5   87.58    7.03
 -13 -24   3   31.47    8.55
 -13  -9   6   51.57    7.02
 -12 -27  -1   31.98    6.65
 -12 -24   4   -7.02    9.32
 -12 -16   8   13.88   10.66
 -12 -15   8  238.22   12.75
 -12 -14   8   17.90   10.61
 -11 -21   7   27.10   12.46
 -11 -11   8   55.41    8.59
 -10 -20   8   -0.39   11.93
 -10 -17   9  129.30   13.52
 -10 -16   9   31.88   12.51
 -10 -15   9  102.85   12.70
 -10 -14   9   67.86   11.71
 -10 -13   9   27.81   10.20
 -10 -12   9  103.58    9.89
 -10  -9   8   47.09    7.85
  -9 -25   5    9.57    9.96
  -9 -24   6    7.88   10.86
  -9 -18   9   20.44   13.27
  -9  -8   8   34.01    7.00
  -8 -22   8   12.56   12.89
  -8 -15  10   97.77   12.29
  -8 -14  10   19.36   11.12
  -8  -7   8   24.11    4.34
  -7 -28   2   22.08    6.79
  -7 -26   5   30.64    9.29
  -7 -25   6    9.39   10.57
  -7 -24   7  113.52   11.97
  -7 -20   9    8.08   13.74
  -7 -17  10  208.70   14.96
  -7 -13  10  124.41   11.42
  -6 -27   4  -12.74    7.34
  -6 -21   9   52.00   13.38
  -6 -18  10   -8.03   13.47
  -6 -11  10   45.53    9.92
  -6  -8   9   86.09    7.54
  -5 -23   8   59.26   12.46
  -5 -21   9   37.28   12.32
  -5  -8   9   78.10    7.02
  -3 -28   3    6.44    5.57
  -3 -10  10   41.48    8.84
  -2 -23   8   48.47   10.81
  -1 -23   8    7.51    9.55
  -1 -21   9  101.03   11.91
   0 -26   5    7.33    7.40
   0 -25   6    4.38    8.26
   0 -24   7   19.22    8.54
   0 -12  10   68.56    9.11
   1 -15  10   43.51   11.62
   1 -14  10   80.87   10.85
   2 -23   7  106.88    8.04
   2 -19   9   59.22   10.14
   3 -17   9  231.54   11.40
   3 -12   9   28.21    7.31
   4 -19   8   23.86    7.89
 -18 -19  -3    9.17    5.26
 -18 -15   0    0.95    5.58
 -18 -14   0    7.37    5.40
 -17 -16   2   38.65    7.71
 -17 -13   2   22.96    6.63
 -16 -22   0   77.87    7.48
 -16 -21   1   10.87    7.56
 -16 -20   2  140.92    9.22
 -16 -18   3   34.35    8.88
 -15 -24  -1   18.35    6.36
 -15 -14   5    6.46    8.32
 -15 -13   5  108.26    8.73
 -15 -10   4   38.38    6.84
 -15  -7   2   95.70    5.21
 -14 -24   1   86.62    8.30
 -14 -22   3   18.33   11.44
 -14 -21   4   27.38   11.08
 -14 -19   5   -2.53   10.58
 -14 -10   5   58.11    8.83
 -14  -8   4  102.83    6.29
 -13 -26  -1   11.45    6.53
 -13 -25   1   12.78    7.94
 -13 -21   5   23.34   11.07
 -13 -19   6    6.27   11.27
 -13 -15   7   14.99    9.79
 -13 -14   7   -1.86    9.61
 -13 -10   6   17.77    7.51
 -13  -8   5   26.98    6.04
 -12 -21   6   11.24   11.87
 -12 -19   7   18.25   11.48
 -12 -18   7   38.07   14.53
 -12  -8   6   81.70    6.56
 -11 -26   2   56.79    8.29
 -11 -22   6   58.12   12.37
 -11 -20   7   16.54   12.75
 -11 -17   8    8.85   11.51
 -11 -12   8   50.21    9.00
 -11  -7   6   51.97    5.49
 -10 -26   3   26.18    8.65
 -10 -25   4    9.78    9.75
 -10 -24   5   15.60   10.76
 -10 -23   6   22.27   11.86
 -10 -19   8    7.43   13.05
 -10 -10   8  279.21    9.94
  -9 -28   0    6.07    6.20
  -9 -22   7   33.24   12.95
  -9 -17   9   36.14   12.57
  -9 -12   9  270.50   11.37
  -8 -28   1   13.76    6.78
  -8 -24   6   41.83   13.82
  -8 -23   7   35.89   12.50
  -8 -10   9   53.91    8.18
  -7 -15  10   71.31   12.28
  -7 -14  10  138.48   12.11
  -6 -28   2   77.69    7.20
  -6 -26   5   32.13    9.01
  -6 -20   9   20.71   12.86
  -6 -16  10   10.80   12.39
  -6 -15  10   80.84   12.46
  -6 -13  10   18.68   10.79
  -6 -12  10   86.10   10.51
  -6  -9   9   29.41    7.80
  -5 -26   5    0.12   10.31
  -5 -24   7   26.11   11.87
  -5 -17  10  120.96   13.73
  -5 -12  10   43.68   10.03
  -4 -18  10  181.96   14.57
  -4 -17  10   66.05   12.97
  -4 -11  10  270.11   11.39
  -3 -11  10    6.04    9.45
  -2 -24   7   36.87    9.83
  -1 -26   5   43.80    7.01
  -1 -25   6   13.34    7.75
   0 -28   2    4.14    4.52
   0 -20   9  -14.53   10.88
   0 -15  10 1497.41   19.61
   0 -14  10  132.72   11.25
   1 -27   3    4.66    5.56
   1 -23   7   96.12   10.51
   1 -19   9   10.44   10.80
   2 -25   5   48.41    7.32
   2 -24   6   27.87    6.87
   2 -21   8    1.50    8.78
   2 -18   9   39.33   10.71
   3 -22   7   51.39    7.35
   3 -20   8   86.34    9.09
   3 -16   9  222.07   11.21
   3 -15   9  501.61   12.67
   3 -14   9   72.77    9.09
   3 -13   9   77.66    8.46
   4 -18   8   51.96    9.99
 -18 -18  -2    1.43    5.37
 -18 -16  -1   17.72    6.50
 -17 -20  -1   11.15    7.33
 -17 -19   0   10.36    6.69
 -17 -17   1   42.57    8.79
 -17 -11   1  115.64    6.46
 -16 -23  -3   17.23    5.48
 -16 -19   2   51.58    8.70
 -16 -17   3   62.05    9.18
 -16 -12   3   48.62    7.39
 -15 -24  -2    9.11    6.22
 -15 -11   4  114.83    8.07
 -15  -9   3  465.24    9.53
 -14 -18   5  148.40   11.41
 -14  -7   3   17.73    4.68
 -13 -26  -2   -2.88    6.13
 -13 -24   2   18.31    8.43
 -13 -22   4   -4.76   10.45
 -13 -18   6   -0.83   10.44
 -13  -7   4  164.73    6.84
 -12 -25   2   25.46    8.95
 -12 -24   3   10.11    9.54
 -12 -22   5   13.43   11.38
 -12 -20   6   38.77   12.46
 -12 -12   7    1.37    8.59
 -12  -7   5  154.63    6.19
 -11 -23   5    2.99   11.14
 -11 -19   7   29.26   15.64
 -11 -16   8   83.84   12.53
 -11 -15   8   88.58   12.12
 -11 -14   8  229.61   11.91
 -11 -13   8  180.38   11.25
 -10 -18   8   43.73   13.37
 -10 -11   8  116.71    9.62
 -10  -8   7   26.66    6.34
  -9 -26   3   21.65   10.74
  -9 -23   6   25.08   12.38
  -9 -16   9  140.42   12.89
  -9 -15   9   59.21   11.76
  -9 -14   9   96.74   11.40
  -9 -13   9  265.84   11.79
  -9  -9   8   32.90    7.67
  -9  -7   7    2.05    5.90
  -8 -18   9  257.62   15.42
  -8 -17   9   76.79   14.03
  -8 -11   9  288.90   11.05
  -8  -8   8  672.24   10.19
  -7 -28   1   16.95    7.97
  -7 -27   3   94.95    8.64
  -7 -23   7   41.55   12.55
  -7 -21   8    9.98   13.68
  -7 -19   9   -7.08   12.88
  -7 -10   9   34.72    8.42
  -6 -19   9   38.60   13.16
  -5 -28   2   -2.35    6.86
  -5 -22   8   99.30   12.59
  -5 -14  10   40.94   11.30
  -5 -13  10   18.24   10.39
  -4 -22   8   50.10   13.05
  -4 -20   9   37.83   12.79
  -4 -16  10  442.75   15.25
  -4 -15  10   20.96   11.70
  -4 -14  10  444.93   14.13
  -4 -13  10   46.96   11.52
  -4 -12  10  191.38   11.74
  -3 -17  10  179.83   14.29
  -3 -14  10  158.59   12.22
  -3 -13  10   91.35   11.56
  -3 -12  10   61.41   10.67
  -2 -26   5   32.91    7.85
  -2 -22   8   82.55   12.00
  -1 -28   2   46.86    5.45
  -1 -22   8   74.42   11.46
  -1 -20   9   26.23   12.23
   0 -23   7    1.06   10.75
   0 -19   9   89.30   12.25
   1 -28   1    3.64    4.76
   1 -24   6   26.06    9.04
   1 -21   8    1.87   10.00
   2 -22   7   41.75   10.24
   2 -17   9   80.93   11.29
   2 -12   9   10.56    7.86
   3 -23   6   -7.76    6.60
   3 -19   8   78.54   11.42
   5 -19   7  -11.49    5.21
 -18 -17  -2   18.19    5.15
 -18 -15  -1   27.74    5.27
 -18 -14  -1    5.46    4.82
 -17 -21  -4   35.74    5.82
 -17 -21  -3  137.45    6.22
 -17 -18   0   79.48    8.74
 -17 -16   1   19.62    7.23
 -17 -13   1    5.55    7.55
 -17 -12   1   25.60    6.21
 -16 -23  -4    9.79    5.13
 -16 -21   0   15.71    7.44
 -16 -18   2    7.97   10.34
 -16 -15   3   84.55    8.74
 -16 -14   3   94.46    8.73
 -16 -13   3   12.47    7.46
 -16 -10   2  118.45    6.87
 -15 -24  -3   57.25    7.05
 -15  -8   2  224.76    7.32
 -14 -24   0   60.49    8.40
 -14 -21   3    6.62   10.22
 -14 -20   4   97.02   11.43
 -14 -17   5   24.24   10.50
 -14 -12   5    6.53   10.02
 -14 -11   5   -0.89    7.65
 -14  -9   4   80.69    6.74
 -13 -25   0   49.14    8.11
 -13 -20   5  -11.79   11.19
 -13 -17   6  110.67   11.95
 -13 -16   6   -6.08    9.97
 -13  -9   5  144.62    7.56
 -12 -21   5   41.42   12.20
 -12 -19   6  104.80   13.06
 -12 -16   7   99.05   11.30
 -12 -15   7   76.21   10.94
 -12 -14   7  118.20   11.21
 -12 -13   7  161.95   10.99
 -11 -27  -1   27.51    6.69
 -11 -26   1   63.62    8.83
 -11 -21   6   10.83   12.59
 -11 -18   7   23.51   15.52
 -10 -26   2   19.35    9.04
 -10 -22   6   29.84   12.84
 -10 -17   8   69.27   12.46
 -10 -12   8   22.64    8.94
  -9 -28  -1   -3.23    6.18
  -9 -27   1    3.88    9.17
  -9 -24   5   34.69   11.55
  -9 -21   7   20.85   13.43
  -9 -10   8   72.49    8.21
  -8 -28   0   52.69    6.74
  -8 -27   2   13.37    8.13
  -8 -20   8   10.45   13.85
  -8 -16   9  126.54   13.87
  -8 -15   9  437.66   14.55
  -8 -14   9   24.65   11.11
  -8 -13   9   83.85   10.74
  -8 -12   9   36.57    7.03
  -8  -9   8   25.69    7.07
  -7 -26   4   23.66    9.12
  -7 -25   5    8.41   10.48
  -7 -18   9    2.05   13.96
  -7 -17   9   20.34   12.92
  -7 -11   9   91.92    9.60
  -7  -8   8   25.68    6.32
  -6 -27   3   -0.11    8.13
  -6 -24   6   16.18   13.86
  -6 -23   7   46.81   12.41
  -6 -21   8  170.47   13.91
  -6 -18   9  186.93   14.36
  -5 -23   7   -3.45   11.79
  -3 -28   2   45.28    6.28
  -1 -27   3   -0.89    7.14
  -1 -23   7   81.32   10.81
   0 -27   3   -3.43    5.37
   0 -24   6    9.12   10.33
   1 -25   5   34.61    6.76
   1 -11   9   28.87    7.82
   2 -27   2    9.87    4.34
   2 -16   9  395.25   13.43
   2 -14   9   42.03    9.68
   2 -13   9  202.98   10.01
   3 -25   4   70.56    5.91
   3 -24   5   -4.23    5.99
   4 -20   7    4.11    7.44
   4 -17   8   28.58    8.82
   4 -16   8  172.08   11.21
 -18 -17  -3   29.57    5.77
 -18 -16  -2    4.29    5.40
 -18 -15  -2   22.57    5.89
 -17 -21  -5   -1.52    5.11
 -17 -20  -2   15.00    6.29
 -17 -19  -1   23.84    6.86
 -17 -17   0    0.04    8.21
 -17 -14   1   68.93    7.06
 -17 -11   0  -14.80    6.48
 -16 -22  -2   88.39    7.18
 -16 -21  -1   14.43    8.49
 -16 -19   1   -3.46    9.94
 -16 -17   2   15.24    8.52
 -16 -11   2  191.23    7.82
 -15 -24  -4   50.01    6.80
 -15 -14   4   -8.68    8.84
 -15 -13   4   -7.86    8.16
 -15 -10   3  266.55    8.38
 -14 -22   2   45.19   10.03
 -14 -19   4   -6.02   11.11
 -14  -8   3   76.89    6.73
 -13 -24   1   14.78    9.21
 -13 -22   3   21.44   10.63
 -13 -21   4   18.38   11.40
 -13 -19   5   31.28   11.73
 -13 -15   6  147.55   11.13
 -12 -26  -1   37.34    7.60
 -12 -25   1   40.82    8.97
 -12 -22   4    2.96   11.38
 -12 -18   6   27.63   11.53
 -12  -8   5  132.80    6.40
 -11 -27  -2   -2.54    6.21
 -11 -25   2    2.63    9.94
 -11 -24   3   -0.25   10.34
 -11 -23   4   -3.77   11.41
 -11 -22   5    8.15   12.22
 -11 -20   6   23.71   13.09
 -11 -17   7   75.84   12.32
 -11 -11   7  343.75   10.62
 -10 -25   3    9.77   10.02
 -10 -24   4   53.78   11.38
 -10 -23   5   -1.53   12.00
 -10 -15   8   37.43   12.06
 -10 -14   8   20.66   10.59
 -10 -13   8  391.93   12.29
 -10  -9   7   29.76    7.03
  -9 -22   6    2.15   13.03
  -9 -18   8  196.95   14.75
  -9  -8   7  132.76    7.10
  -8 -26   3   13.34    9.96
  -8 -25   4   35.50   10.69
  -8 -24   5   27.47   11.89
  -8 -23   6   22.10   12.84
  -8 -19   8   10.72   13.03
  -7 -27   2    4.38    7.66
  -7 -22   7   13.55   13.41
  -7 -20   8   54.71   14.44
  -7 -16   9   10.95   12.35
  -7 -15   9   -2.63   11.42
  -7 -14   9   22.11   11.17
  -7 -13   9   43.43   10.51
  -7 -12   9   25.13   10.00
  -6 -28   1   16.98    6.90
  -6 -26   4   29.72    9.05
  -6 -17   9   15.86   13.57
  -6 -11   9   75.84    8.97
  -5 -18   9   85.63   13.77
  -5 -10   9   80.15    8.56
  -4 -24   6   58.27   13.96
  -4 -23   7   21.28   12.24
  -4 -18   9  241.98   14.45
  -4 -10   9   52.14    7.98
  -3 -10   9  101.59    8.30
  -2 -27   3   29.87    6.90
  -2 -10   9   79.53    8.53
  -1 -26   4   29.84    8.61
  -1 -24   6   22.56    9.38
  -1 -21   8   -3.87   11.71
   0 -28   1   49.80    5.18
   0 -25   5   10.32    7.88
   0 -17   9  206.92   13.13
   0 -11   9   29.78    7.79
   1 -27   2   16.72    5.77
   1 -22   7  104.13   11.04
   1 -16   9 1326.39   19.08
   1 -13   9   33.38    9.43
   1 -12   9  130.34    9.22
   2 -26   3   47.56    6.36
   2 -23   6   90.68    8.78
   2 -19   8   67.82   10.67
   3 -18   8   22.88    9.68
   4 -23   5   -9.52    6.00
   4 -15   8   30.16    8.16
 -17 -20  -3   38.51    6.06
 -17 -19  -2    6.22    7.36
 -17 -18  -1   35.08    8.12
 -16 -18   1    3.89    9.98
 -16 -16   2   79.27    9.46
 -16 -14   2  194.39   10.51
 -16 -13   2   55.76    7.72
 -16 -12   2   17.86    7.11
 -16 -10   1   18.40    7.05
 -15 -24  -5   21.30    5.35
 -15 -23  -2   21.24    7.02
 -15 -11   3  295.31    8.94
 -14 -25  -4   19.92    5.84
 -14  -7   2  205.01    6.36
 -13  -8   4   93.13    6.12
 -12 -26  -2    4.56    8.28
 -12 -23   3    1.22   10.72
 -12 -20   5    4.64   12.35
 -12 -17   6  134.86   12.04
 -11 -26   0   90.33    8.56
 -11 -21   5   34.14   15.72
 -11 -15   7   16.17   10.88
 -11 -14   7   74.31   10.69
 -11 -13   7   34.43    9.44
 -11 -12   7  166.25    9.75
 -10 -26   1    7.00    8.93
 -10 -21   6   -3.78   13.08
 -10 -18   7   18.38   13.42
 -10 -10   7   20.98    7.78
  -9 -28  -2   14.43    6.28
  -9 -27   0   -1.55    9.17
  -9 -26   2   41.87    9.32
  -9 -25   3   21.80   12.52
  -9 -20   7   29.95   13.80
  -9 -16   8  250.43   13.70
  -9 -14   8  199.03   11.98
  -9 -13   8   59.59   10.50
  -9 -12   8  388.54   11.60
  -8 -28  -1    5.01    6.31
  -8 -27   1    3.16    7.68
  -8 -18   8   91.66   13.58
  -8 -10   8  154.87    8.83
  -7 -26   3   -9.36    9.13
  -7 -24   5   28.90   14.35
  -7 -19   8  144.93   14.34
  -7  -9   8  134.14    7.80
  -6 -27   2   15.04    8.32
  -6 -20   8   65.13   13.61
  -6 -15   9   52.03   11.98
  -6 -14   9   74.46   11.70
  -6 -13   9   62.77   10.61
  -6 -12   9   45.65   10.19
  -5 -22   7   17.17   13.03
  -5 -20   8  261.41   15.47
  -5 -17   9   84.51   13.40
  -5 -16   9   69.76   12.84
  -5 -12   9  103.18    9.89
  -5 -11   9   46.85    9.17
  -4 -17   9   10.53   12.49
  -4 -11   9   48.35    9.43
  -3 -18   9    1.04   14.12
  -3 -11   9  134.12    9.74
  -2 -28   1   12.53    5.55
  -2 -26   4   -2.36    7.77
  -2 -11   9   86.69    8.75
  -1 -25   5   24.94    8.40
  -1 -20   8   35.89   15.07
   0 -22   7   11.05   10.63
   0 -20   8  115.47   12.27
   0 -16   9   10.70   12.32
   0 -15   9   71.90   13.82
   0 -13   9   96.26   10.04
   0 -12   9   89.84    9.53
   1 -28   0   26.28    4.93
   1 -23   6   27.35    8.95
   1 -14   9  112.43   10.73
   2 -25   4   38.42    6.53
   2 -24   5   15.81    7.08
   3 -22   6    6.54    7.59
   3 -20   7   -3.18    8.66
   3 -17   8   -5.72    9.53
   4 -21   6   59.19    8.93
 -17 -20  -4   57.24    5.69
 -17 -15   0   18.55    6.67
 -17 -14   0    6.15    6.38
 -17 -13   0    1.76    5.98
 -16 -22  -4   75.54    6.09
 -16 -21  -2   37.77    7.11
 -16 -19   0  117.62    8.83
 -15 -23  -3   72.03    8.08
 -15 -15   3   22.64   11.30
 -15 -13   3   12.00    9.89
 -15 -12   3  110.79    8.54
 -15  -8   1   92.88    6.22
 -14 -22   1   50.03   10.10
 -14 -21   2  -24.95   10.31
 -14 -12   4  103.99   10.04
 -14 -11   4  107.71    8.11
 -14  -9   3   65.50    7.51
 -13 -24   0   -9.23    8.42
 -13 -17   5   15.53   11.18
 -13 -16   5   37.45   11.33
 -13 -11   5   32.77    8.07
 -13  -7   3   15.64    4.98
 -12 -21   4   11.83   12.17
 -12 -19   5  145.22   13.51
 -12 -16   6   42.56   11.84
 -12 -15   6   51.25   10.69
 -12 -14   6   -6.70   10.54
 -12 -13   6   80.32    9.76
 -12 -12   6  312.89   10.64
 -12  -9   5   99.70    6.89
 -12  -7   4   32.46    5.09
 -11 -27  -3    1.34    6.25
 -11 -25   1   36.06    9.71
 -10 -25   2   48.66   10.36
 -10 -24   3   59.41   11.57
 -10 -23   4   13.60   12.29
 -10 -20   6   40.67   12.85
 -10 -17   7  235.75   14.76
  -9 -28  -3    1.69    5.94
  -9 -24   4    7.06   11.75
  -9 -21   6   18.44   13.78
  -9 -19   7  125.78   14.60
  -9  -9   7  340.72    9.01
  -8 -26   2   36.73    9.72
  -8 -22   6    8.66   13.49
  -8 -20   7   41.04   14.39
  -8 -17   8   66.21   13.11
  -8 -16   8  114.38   13.72
  -8 -12   8   17.18    9.77
  -8 -11   8   79.09    8.64
  -8  -8   7   27.24    5.88
  -7 -28  -1   17.64    7.78
  -7 -25   4   20.45   10.91
  -7 -21   7   10.43   14.11
  -7 -10   8   42.35    8.12
  -6 -28   0    1.66    6.78
  -6 -26   3   23.70    9.33
  -6 -24   5    7.83   11.70
  -6 -21   7   78.45   13.63
  -6  -9   8  350.73    8.89
  -5 -29  -2   -3.17    5.27
  -5 -27   2   66.85    8.68
  -5 -23   6   58.63   12.90
  -5 -15   9   -6.83   11.41
  -5 -14   9   81.32   11.32
  -5 -13   9  149.22   11.52
  -4 -22   7   10.78   12.81
  -4 -20   8   38.05   13.66
  -4 -16   9   93.38   12.69
  -4 -15   9   79.94   11.84
  -4 -14   9   94.69   11.33
  -4 -13   9  142.56   11.73
  -3 -20   8   82.14   14.46
  -3 -15   9  450.81   14.56
  -2 -12   9   22.52    9.48
  -1 -27   2   30.35    7.68
  -1 -22   7  131.59   12.28
   0 -28   0    7.00    5.51
   0 -27   2   15.50    5.69
   0 -23   6    6.58    9.51
   0 -19   8   29.82   14.56
   0 -14   9   -4.39   10.16
   1 -26   3   16.59    6.33
   1 -25   4   12.98    8.31
   1 -21   7  199.10   12.01
   2 -27   1   32.12    4.56
   2 -22   6  110.33   11.24
   3 -23   5   30.29    7.25
   3 -16   8  370.64   12.19
   3 -15   8  104.36    9.88
   3 -14   8   96.05   10.54
   4 -18   7    5.85   10.32
 -17 -20  -6   19.44    5.30
 -17 -20  -5    0.22    4.77
 -17 -19  -3    1.86    6.04
 -17 -12  -1   18.13    6.70
 -16 -22  -5    5.53    5.08
 -16 -21  -3   -4.07    7.88
 -16 -16   1   22.15    8.33
 -16 -12   1   23.87    8.48
 -15 -23  -4   -7.18    6.95
 -14 -20   2   45.74   11.58
 -14 -14   4  166.36    9.95
 -13 -19   4   14.00   11.11
 -13 -15   5   43.60   10.72
 -13  -9   4  128.58    7.01
 -12 -26  -3    6.74    6.69
 -12 -24   1   19.58    9.84
 -12 -23   2   68.19   11.31
 -12 -22   3   32.03   11.84
 -12 -18   5   89.93   12.91
 -11 -27  -4    9.83    6.05
 -11 -24   2   26.34   10.75
 -11 -20   5   12.01   12.54
 -11 -17   6   15.59   12.02
 -11 -11   6   -6.63    8.14
 -11  -8   5  223.11    6.81
 -10 -27  -2   29.24    7.54
 -10 -26   0    5.28    9.07
 -10 -21   5   13.48   13.59
 -10 -19   6   60.74   14.09
 -10 -16   7   43.11   12.06
 -10 -15   7  352.65   13.60
 -10 -14   7   14.65   10.50
 -10 -13   7  434.94   12.25
 -10 -12   7  165.18    9.58
  -9 -27  -1   14.29    7.69
  -9 -26   1   13.33    9.62
  -9 -18   7  119.44   14.66
  -9 -10   7   95.88    8.31
  -8 -28  -2   84.27    6.88
  -8 -27   0    1.07    8.04
  -8 -24   4   36.15   13.18
  -8 -21   6   28.24   14.27
  -8 -19   7   -1.74   14.16
  -8 -15   8   62.23   11.84
  -8 -14   8  218.43   12.33
  -8 -13   8  181.84   11.12
  -8  -9   7   80.79    6.91
  -7 -27   1   17.45    8.39
  -7 -22   6   22.46   13.94
  -7 -20   7   42.70   13.78
  -7 -11   8  193.00    9.80
  -6 -25   4   20.35   10.97
  -5 -28   0   43.94    7.00
  -5 -26   3   28.18   10.01
  -5 -24   5    6.92   11.59
  -5 -19   8   60.26   14.21
  -5  -9   8  286.61    8.37
  -4 -19   8   10.04   12.94
  -3 -14   9   77.31   11.09
  -2 -28   0    2.79    6.51
  -2 -27   2   15.93    6.67
  -1 -28   0   27.45    6.38
  -1 -26   3    9.36    8.88
  -1 -23   6   61.75   11.31
   0 -26   3   22.19    7.24
   0 -24   5   -6.19    8.54
   0 -21   7    5.13   11.23
   1 -27   1   17.70    5.99
   2 -26   2    1.28    6.32
   2 -20   7   58.62   10.38
   2 -17   8  626.54   14.86
   3 -24   4   28.98    6.43
   3 -21   6   19.99   10.28
   3 -19   7  131.87   10.52
   4 -22   5   19.75    7.04
   4 -20   6    1.95    9.39
   4 -17   7   13.79   10.37
 -17 -18  -3   -2.38    7.26
 -17 -17  -2   35.78    6.79
 -17 -14  -1   78.06    6.80
 -17 -13  -1    0.44    5.79
 -16 -20  -2  126.33    8.27
 -16 -19  -1    2.09    7.86
 -16 -18   0   22.29    8.31
 -16 -15   1   31.87    8.28
 -16 -14   1   50.33    8.02
 -16 -13   1    8.71    7.20
 -16 -10   0  163.66    6.83
 -15 -23  -5   21.09    6.67
 -15 -22  -2   58.22    8.02
 -15 -17   2  203.24   10.98
 -15 -16   2   67.66   11.65
 -15  -9   1   20.24    6.40
 -14 -10   3  157.99    7.65
 -14  -8   2   34.64    5.16
 -13 -21   2    1.63   13.49
 -13 -20   3   26.79   11.82
 -13 -18   4   22.62   10.93
 -13 -10   4   34.18    7.13
 -12 -17   5   76.33   11.81
 -12  -8   4   73.55    5.57
 -11 -25   0   45.07    9.56
 -11 -21   4   26.68   13.28
 -11 -19   5   12.10   12.60
 -11 -15   6   78.46   11.47
 -11 -13   6  157.39   10.30
 -10 -27  -3   28.33    6.83
 -10 -25   1   80.29   10.61
  -9 -25   2   19.79   10.73
  -9 -24   3    8.25   11.94
  -9 -20   6    3.72   13.91
  -9 -17   7   17.34   12.61
  -9 -16   7  277.46   14.60
  -9  -8   6  332.15    7.95
  -8 -28  -3    3.07    5.91
  -8 -18   7   24.59   13.25
  -7 -28  -2    7.71    6.39
  -7 -26   2   12.37    9.66
  -7 -25   3  106.96   11.73
  -7 -24   4   34.01   12.50
  -7 -16   8   18.19    8.70
  -7 -15   8  308.79   13.67
  -7 -13   8   -1.08    9.72
  -6 -28  -1    2.08    6.74
  -6 -27   1   -0.02    7.82
  -6 -20   7   30.48   13.50
  -6 -11   8  122.80    8.78
  -5 -27   1   18.61    9.73
  -4 -25   4   27.36   10.82
  -4 -21   7   99.36   14.04
  -3 -21   7   11.87   12.82
  -3 -18   8    9.73   13.08
  -2 -26   3   60.01    8.58
  -1 -24   5   -2.39    9.75
   0 -18   8    9.96   11.70
   1 -28  -1    0.65    4.46
   1 -20   7   34.13   11.16
   2 -28  -2   37.74    4.78
   2 -25   3   67.21    8.09
   2 -23   5   40.51    8.48
   2 -19   7   38.45   12.72
   2 -14   8   47.86    9.35
   2 -13   8   30.20    8.38
   3 -18   7  187.98   12.94
   4 -16   7   77.22   10.65
 -17 -19  -5   18.25    5.29
 -17 -16  -2   30.23    6.47
 -16 -21  -4   30.19    6.56
 -16 -17   0   13.11    8.35
 -16 -11   0   17.16    6.50
 -15 -23  -7   29.83    5.88
 -15 -23  -6    6.71    5.16
 -15 -22  -3   49.07    7.47
 -15 -18   1   34.50    9.82
 -15 -15   2  139.77    9.55
 -15 -14   2   39.26    8.79
 -15 -13   2  119.27    9.01
 -15 -12   2  139.20    8.54
 -14 -24  -5   12.21    7.13
 -14 -12   3  334.46   11.39
 -14 -11   3   37.23    7.60
 -14  -9   2   39.13    6.85
 -13 -22   1   14.92   10.60
 -13 -19   3   64.25   12.05
 -13 -17   4   15.00   10.87
 -13 -12   4   29.18    9.99
 -13 -11   4  161.43    8.64
 -12 -26  -5   -6.53    6.32
 -12 -23   1   36.51   11.21
 -12 -19   4   53.50   12.11
 -12 -16   5   61.03   11.34
 -12 -15   5   49.03   10.87
 -12 -14   5  193.33   11.33
 -12 -13   5  204.05   10.64
 -11 -24   1   32.41   10.99
 -11 -23   2   38.72   12.06
 -11 -22   3   84.71   13.33
 -10 -26  -1   14.45    8.95
 -10 -24   2   20.53   11.56
 -10 -23   3   16.36   12.63
 -10 -17   6   99.23   13.09
  -9 -27  -2   20.33    7.59
  -9 -26   0   15.07    9.18
  -9 -21   5   85.19   13.76
  -9 -15   7    4.45   11.43
  -9 -14   7  425.20   13.35
  -9 -13   7   11.05    9.75
  -8 -28  -4   23.87    7.19
  -8 -27  -1    8.60    8.11
  -8 -26   1   38.38    9.87
  -8 -22   5   41.84   14.28
  -8 -20   6   -3.73   13.18
  -8 -17   7  240.71   14.46
  -8 -10   7   94.17    8.11
  -7 -27   0   -5.26    7.95
  -7 -21   6   40.31   14.68
  -7  -9   7    3.59    6.22
  -6 -26   2    4.74    9.46
  -6 -25   3   19.24   11.18
  -6 -24   4   35.81   12.37
  -6 -19   7   19.81   14.44
  -6 -15   8    7.77   11.48
  -6 -13   8   49.48   10.17
  -6 -12   8   80.57    9.85
  -5 -28  -1   35.12    6.97
  -5 -22   6  205.01   14.04
  -5 -17   8   24.26   12.89
  -5 -16   8  130.32   13.03
  -5 -11   8  216.33    9.40
  -4 -27   1   15.51    7.70
  -4 -22   6   45.96   12.37
  -4 -17   8   20.19   12.58
  -4 -10   8   16.10    7.54
  -3 -17   8   -3.86   12.60
  -1 -28  -1    2.55    6.04
  -1 -22   6   60.18   12.20
   0 -28  -1   48.79    5.26
   0 -27   1    8.88    5.82
   0 -22   6    2.60   10.91
   0 -16   8   15.62   14.22
   1 -26   2   28.43    6.25
   1 -24   4   61.82   10.03
   1 -15   8  102.10   11.25
   1 -14   8  297.65   11.71
   1 -13   8   91.13    9.32
   1 -12   8    7.79    7.81
   2 -27   0    6.29    4.67
   2 -21   6   13.72    9.75
   3 -26   1   -2.27    4.94
   3 -22   5   16.01    8.11
   3 -20   6   25.60   11.04
   4 -21   5   59.79    9.38
   4 -19   6    3.98   10.19
   4 -15   7  144.37    9.05
   4 -14   7   53.32    8.90
   5 -18   6   63.45    8.21
 -17 -19  -6   20.56    4.89
 -17 -17  -3   -6.68    6.22
 -17 -14  -2   52.88    6.38
 -17 -13  -2   18.74    5.73
 -16 -21  -6   16.77    6.17
 -16 -21  -5   41.60    6.13
 -16 -20  -3   70.49    7.58
 -16 -19  -2   46.97    7.93
 -16 -15   0   78.67    8.47
 -16 -14   0    5.58    7.38
 -16 -13   0  183.93    8.45
 -16 -12   0  155.46    7.80
 -16 -10  -1   -1.43    6.69
 -15 -22  -4   -7.33    7.98
 -15 -19   0    6.11    9.58
 -15 -17   1  102.79   10.31
 -15 -10   1   51.02    6.52
 -14 -24  -7   60.54    6.51
 -14 -24  -6   16.83    5.93
 -14 -13   3   14.78    8.48
 -13 -25  -7   14.28    6.19
 -13 -20   2   27.04   11.72
 -13 -18   3   21.92   11.62
 -13  -9   3   74.70    5.94
 -12 -20   3  -32.77   12.22
 -12  -9   4   26.62    6.19
 -11 -26  -3   -6.03    7.30
 -11 -25  -1   30.71    9.69
 -11 -17   5    0.58   11.84
 -10 -27  -5    1.58    7.22
 -10 -25   0   17.31   10.13
 -10 -21   4   34.26   14.07
 -10 -16   6   36.15   12.82
 -10 -15   6  119.49   12.06
 -10 -12   6  186.85   10.28
 -10 -11   6    3.85    7.72
  -9 -25   1   28.26   10.99
  -9 -22   4    4.94   12.91
  -9 -18   6  145.11   14.13
  -9  -9   6   38.17    6.56
  -8 -28  -5   27.96    7.04
  -8 -24   3   35.96   12.78
  -8 -21   5   88.13   14.02
  -8 -19   6   60.16   14.79
  -8 -16   7   51.41   12.47
  -8 -15   7  689.05   15.87
  -8 -14   7  201.87   12.05
  -8 -13   7   91.89   10.36
  -8 -12   7  176.59   10.37
  -8 -11   7  337.73   10.31
  -7 -28  -3    1.34    6.52
  -7 -26   1   27.51   10.37
  -7 -20   6   22.07   13.69
  -7 -17   7   61.27   13.18
  -7 -10   7  167.14    8.34
  -6 -28  -2   80.78    7.36
  -6 -27   0   96.86    8.61
  -6 -18   7   11.69   13.34
  -5 -26   2    5.03    9.21
  -5 -21   6   25.44   14.05
  -5 -19   7    9.27   14.06
  -5 -15   8   10.97   11.22
  -5 -14   8  273.33   12.45
  -5 -12   8  127.04    7.45
  -4 -26   2    1.00    9.21
  -4 -23   5    3.37   12.37
  -4 -15   8   24.28   11.01
  -4 -14   8  122.88   11.93
  -4 -13   8   91.54   11.08
  -4 -12   8   68.33    9.87
  -4 -11   8    0.92    5.57
  -3 -16   8  330.40   15.01
  -3 -11   8   69.67    8.18
  -2 -28  -1   15.83    6.13
  -2 -11   8   30.37    8.24
   0 -26   2   -0.99    7.25
   0 -25   3    6.15    9.56
   0 -24   4   62.93   11.23
   0 -19   7   32.69   14.95
   0 -15   8  475.14   13.50
   0 -14   8   30.10   10.04
   1 -28  -2   45.73    5.45
   1 -27   0   22.77    6.35
   1 -21   6   61.14   10.96
   1 -19   7  111.11   12.51
   2 -22   5  111.57   11.84
   2 -18   7   23.94   11.51
   3 -27  -1   -0.41    4.01
   3 -25   2   65.46    6.21
   3 -24   3   16.25    7.97
   3 -23   4   16.18    7.22
   3 -16   7  166.69   12.28
   5 -17   6   51.28    8.36
 -17 -18  -5    5.70    5.66
 -16 -21  -8    3.53    5.07
 -16 -21  -7   -1.52    4.72
 -16 -19  -3   13.82    8.82
 -16 -18  -2   -4.66    9.12
 -16 -17  -1    3.56    8.07
 -15 -22  -5   15.15    7.78
 -15 -21  -3  175.57   10.58
 -15 -18   0   10.90    9.63
 -15 -16   1   10.39    9.32
 -15 -15   1   91.82   10.59
 -15 -11   1  749.00   11.13
 -15  -9   0   51.98    6.45
 -14 -10   2  206.64    7.82
 -13 -10   3   65.56    7.16
 -12 -22   1    2.81   11.57
 -12 -21   2   27.98   13.13
 -12 -17   4   56.70   11.73
 -12 -10   4  174.78    7.54
 -11 -24   0   19.14   11.36
 -11 -21   3   24.21   13.42
 -11 -19   4  297.11   14.90
 -11 -16   5  406.70   14.35
 -11  -8   4    0.97    5.23
 -10 -27  -6   -2.00    6.77
 -10 -24   1    3.13   12.02
 -10 -22   3    4.98   13.45
 -10 -14   6   92.85   10.83
  -9 -26  -1   11.17    9.55
  -9 -20   5   64.58   14.66
  -9 -17   6  106.06   13.44
  -8 -27  -2    0.79    7.56
  -8 -26   0   24.20    9.66
  -8 -22   4  107.14   13.92
  -7 -28  -4    9.09    6.01
  -7 -23   4   29.96   13.87
  -7 -16   7   41.44   12.22
  -7 -11   7   -2.41    7.76
  -6 -28  -3   32.55    6.77
  -6 -26   1   -2.55    9.54
  -6 -22   5   44.24   14.37
  -6 -20   6   37.72   13.87
  -6 -17   7  100.75   13.53
  -5 -28  -2   -3.49    6.65
  -5 -27   0    0.78    7.86
  -5 -18   7    3.53   13.09
  -4 -28  -2   52.68    7.93
  -4 -27   0   -0.42    9.13
  -4 -21   6   43.69   13.13
  -3 -21   6   13.88   13.99
  -3 -19   7  130.82   14.04
  -3 -14   8   91.50   11.61
  -3 -12   8   75.41    6.86
  -2 -13   8   15.34    9.76
  -1 -25   3   27.95    9.19
  -1 -21   6   99.59   13.01
   0 -27   0   -5.47    7.06
   1 -22   5    5.10   12.05
   1 -18   7  114.93   12.63
   2 -23   4  114.36   10.96
   2 -20   6   21.03   11.01
   2 -17   7  292.01   12.74
   3 -21   5  125.35   11.45
   3 -19   6   -8.96   11.71
   3 -15   7  216.04   10.42
   4 -22   4   93.76    7.75
   4 -18   6   13.46    9.03
   5 -16   6   53.58    9.38
 -17 -18  -6   20.94    5.21
 -17 -17  -5   47.19    6.86
 -17 -16  -4   13.41    7.10
 -16 -20  -5    2.27    6.39
 -16 -17  -2   15.64    9.55
 -16 -15  -1   13.08    7.68
 -16 -14  -1   40.98    8.87
 -16 -13  -1   -4.84    8.21
 -16 -12  -1   20.10    7.95
 -15 -22  -6   24.20    7.22
 -15 -20  -2   44.16    9.05
 -15 -19  -1   25.32    9.45
 -15 -14   1   48.10    8.75
 -15 -13   1   12.69    8.18
 -14 -12   2  441.45   11.95
 -14 -11   2   80.81    7.82
 -13 -19   2    8.13   11.49
 -13 -11   3  228.48    8.91
 -13  -8   2   16.36    4.90
 -12 -24  -2    4.37    8.85
 -12 -19   3    6.41   12.49
 -12 -16   4   26.03   10.96
 -12 -15   4   75.02   11.82
 -12  -8   3   70.68    5.49
 -11 -26  -5    8.09    7.16
 -11 -15   5   50.88   11.10
 -11 -14   5   48.12   10.36
 -11 -13   5  104.36    9.88
 -11 -12   5   16.82    8.90
 -10 -20   4   72.27   14.53
 -10 -17   5  325.04   14.80
  -9 -25   0   -2.64   10.53
  -9 -19   5   45.60   13.79
  -9 -16   6  470.98   15.23
  -9 -15   6  209.38   12.82
  -9 -13   6    6.81    9.48
  -9 -12   6   45.32    9.10
  -8 -27  -3   54.45    9.47
  -8 -25   1   51.77   11.42
  -8 -20   5   49.56   14.90
  -8 -17   6   59.81   14.07
  -8  -9   6   83.68    6.74
  -7 -28  -5    8.19    5.93
  -7 -26   0    4.80    9.54
  -7 -15   7  168.91   12.64
  -7 -14   7  404.65   13.28
  -7 -12   7   79.75    9.51
  -6 -27  -1   28.77    8.02
  -6 -25   2   12.28   11.27
  -6 -24   3   14.96   13.41
  -6 -23   4  -13.90   13.47
  -6 -16   7   74.64   12.63
  -6 -11   7   55.88    8.43
  -5 -28  -3   20.22    6.62
  -5 -26   1   23.99    9.46
  -5 -22   5   88.27   14.31
  -5 -20   6   30.38   13.46
  -5 -17   7   20.64   12.87
  -5 -10   7    0.21    6.86
  -4 -22   5   25.17   12.57
  -4 -18   7    5.43   12.87
  -3 -18   7  185.40   14.20
  -1 -28  -2   45.41    5.59
   0 -22   5   -2.74   11.05
   0 -18   7  139.56   12.80
   1 -28  -3   22.66    5.18
   1 -20   6  106.03   11.82
   1 -17   7   49.54   12.09
   2 -27  -1   41.25    4.96
   2 -24   3   27.63    7.71
   2 -16   7  294.22   12.32
   3 -27  -2   22.48    4.79
   3 -26   0   19.42    4.98
   3 -13   7   24.17    7.53
   4 -24   2    8.47    6.09
   4 -23   3   59.31    6.87
   4 -20   5   36.61    8.95
   4 -17   6  150.08   11.48
   5 -19   5   40.23    7.72
 -17 -15  -4   17.74    5.95
 -17 -14  -4   -3.15    6.38
 -16 -20  -7   39.95    6.37
 -16 -18  -3   36.87    7.68
 -15 -22  -7    6.17    5.36
 -15 -21  -4   10.76    7.84
 -14 -23  -6   17.27    7.66
 -14  -9   1  112.21    6.22
 -13 -21   0   20.35   11.56
 -13 -12   3   86.41    8.83
 -13  -9   2  200.83    7.82
 -12 -25  -5    1.37    7.13
 -12 -23  -1   38.92   10.89
 -12 -22   0   -0.28   11.76
 -12 -20   2   51.89   12.86
 -12 -18   3   41.95   11.90
 -12  -9   3   29.13    5.89
 -11 -26  -7   18.10    6.82
 -11 -26  -6   -3.55    6.18
 -11 -24  -1   34.54   10.75
 -11 -21   2    2.72   13.31
 -11 -17   4   17.26   12.03
 -11  -9   4   48.18    5.84
 -10 -22   2    1.53   13.52
 -10 -21   3    9.50   13.13
 -10 -19   4  167.04   14.59
 -10 -16   5  221.74   13.59
 -10 -11   5   69.44    8.30
  -9 -23   2   10.57   13.42
  -9 -22   3    8.54   14.01
  -9 -20   4   21.63   14.56
  -8 -26  -1   49.10    9.81
  -8 -21   4   48.40   14.94
  -8 -19   5   33.12   13.88
  -8 -16   6   43.18   12.46
  -8 -10   6   90.24    7.62
  -7 -25   1   19.96   11.48
  -7 -22   4  -11.06   14.28
  -7 -18   6  -11.64   14.08
  -6 -28  -4   54.68    6.70
  -6 -26   0    9.13    9.62
  -6 -21   5  152.83   14.77
  -6 -15   7   29.05   11.75
  -6 -14   7   97.42   11.34
  -6 -13   7   37.98    9.72
  -5 -27  -1    0.07    7.51
  -5 -24   3   36.64   12.43
  -5 -11   7   84.93    7.99
  -4 -28  -3   -3.03    6.27
  -4 -26   1   26.40    9.46
  -4 -23   4  -14.31   12.71
  -4 -20   6   16.48   13.28
  -4 -17   7   24.53   12.52
  -3 -20   6   28.35   13.30
  -3 -17   7  192.85   14.04
  -1 -26   1   19.52    7.95
  -1 -22   5   18.01   11.90
   0 -28  -3    1.25    4.61
   0 -26   1    8.45    7.03
   0 -25   2   20.57   10.12
   0 -23   4   -8.62   10.24
   0 -20   6   73.09   12.87
   1 -27  -1    3.78    5.44
   1 -16   7 1069.02   17.49
   2 -21   5  141.04   11.16
   2 -19   6   -1.01   10.69
   2 -14   7  220.14   10.27
   2 -13   7   11.52    7.86
   3 -25   1    5.53    6.94
   3 -22   4   50.18    8.64
   3 -18   6   12.04    9.89
   5 -22   3   44.11    6.40
   5 -18   5    8.77    9.50
 -17 -16  -6   -2.37    5.95
 -16 -20  -9    9.26    4.34
 -16 -19  -5   26.11    6.63
 -16 -18  -4   25.80    8.69
 -16 -17  -3   80.75    9.62
 -16 -11  -2  179.94    7.13
 -15 -21  -5    0.23    6.98
 -15 -20  -3   39.64    8.75
 -15 -19  -2   44.93    9.41
 -15 -15   0   97.22    9.34
 -15 -13   0    3.95    9.41
 -15 -12   0  362.95    9.67
 -15 -11   0   -2.68    6.62
 -15  -9  -1   18.76    6.06
 -14 -23  -9   54.57    6.13
 -14 -10   1   84.29    6.79
 -14  -8   0    6.32    5.29
 -13 -19   1   -5.42   11.53
 -13 -17   2   19.99   12.20
 -12 -17   3    6.80   11.37
 -12 -10   3   88.77    8.11
 -11 -26  -8   -8.12    5.38
 -11 -22   1  140.19   13.91
 -11 -19   3   81.41   14.05
 -11 -16   4    8.63   11.58
 -10 -25  -2   36.64   10.36
 -10 -20   3   42.95   13.80
 -10 -18   4  -25.97   13.72
 -10 -15   5  270.94   12.92
 -10 -14   5  573.93   13.70
 -10 -13   5  803.17   13.93
 -10 -12   5  172.83    9.46
  -9 -27  -7   29.38    7.04
  -9 -25  -1   30.69   10.54
  -9  -9   5   46.18    6.30
  -8 -25   0   14.87   11.11
  -8 -24   1   55.03   15.63
  -8 -22   3   46.01   14.62
  -8 -13   6  967.02   15.50
  -8 -12   6   37.40    8.46
  -8 -11   6   89.02    8.56
  -7 -10   6  481.29    9.52
  -6 -28  -5    7.19    6.08
  -6 -25   1   44.11   11.56
  -6 -23   3  102.60   14.66
  -6 -20   5  117.41   14.78
  -6 -18   6    4.29   14.17
  -5 -28  -4   70.10    6.98
  -5 -26   0   15.47    9.43
  -5 -21   5   61.47   14.61
  -5 -19   6  -11.87   13.23
  -5 -15   7  116.08   11.99
  -5 -14   7  162.41   12.03
  -5 -12   7  164.39    9.53
  -4 -27  -1    7.56    7.74
  -4 -19   6    7.17   13.29
  -4 -16   7   74.87   12.08
  -4 -15   7  135.20   11.78
  -4 -11   7  395.93   10.27
  -3 -24   3   14.22   12.02
  -3 -16   7  134.81   12.78
  -1 -28  -3    9.95    5.23
  -1 -27  -1   17.92    6.46
   0 -27  -1   11.83    6.13
   0 -24   3    4.61    9.41
   0 -21   5  313.47   15.82
   0 -19   6   -2.75   11.74
   0 -16   7   -1.84   11.44
   1 -28  -4    8.31    5.09
   1 -21   5  116.61   11.69
   1 -19   6    4.49   11.59
   1 -14   7   48.18    9.48
   1 -13   7   33.07    7.99
   2 -26   0   17.38    6.05
   2 -18   6  159.63   11.96
   3 -24   2    6.67    6.95
   3 -17   6   70.48   12.27
   4 -25   0    9.52    6.20
   4 -21   4   -2.48    7.90
   4 -19   5   34.11    9.13
   4 -16   6    3.26    8.28
   4 -15   6   30.49    9.49
   5 -20   4   63.51    7.84
 -16 -19  -6    9.79    5.98
 -16 -13  -2   42.37    7.00
 -15 -21  -6   37.98    7.01
 -15 -19  -3   50.58   10.63
 -15 -16  -1   22.47   10.76
 -15 -10  -1   54.66    7.17
 -14 -14   1   58.66    9.17
 -14 -13   1   49.46   10.43
 -14 -12   1   62.95    8.24
 -13 -24  -9    1.97    5.19
 -13 -24  -8   32.17    5.75
 -13 -21  -1   90.14   12.10
 -13 -20   0    4.40   12.00
 -13 -18   1   24.93   11.58
 -13 -11   2   40.09    7.53
 -13 -10   2  225.10    7.83
 -13  -8   1   91.15    5.28
 -12 -20   1   27.58   12.68
 -12 -18   2   -9.74   14.79
 -12 -15   3   10.54   11.46
 -12 -11   3  337.10    9.50
 -12  -8   2   34.51    5.94
 -11 -25  -4   17.21    7.99
 -11 -20   2    4.90   12.72
 -11 -15   4  474.47   13.77
 -11 -13   4  269.79   10.77
 -11 -12   4  216.54   10.07
 -10 -26  -5    6.47    7.36
 -10 -24  -1  -13.80   11.18
 -10 -21   2  119.47   14.89
 -10 -17   4  410.84   15.35
  -9 -27  -8   40.38    6.21
  -9 -24   0    8.86   12.09
  -9 -23   1   18.59   13.52
  -9 -22   2   63.28   14.50
  -9 -21   3  162.34   14.80
  -9 -19   4   16.44   13.69
  -9 -16   5  383.15   14.81
  -9 -10   5   86.74    7.37
  -8 -20   4  175.85   15.18
  -8 -18   5  160.69   14.61
  -7 -25   0  -12.00   11.23
  -7 -21   4   23.66   15.04
  -7 -19   5   61.90   14.31
  -7 -15   6  394.49   14.10
  -7 -11   6  425.01   10.40
  -6 -28  -6   12.84    5.77
  -6 -24   2  106.57   13.79
  -6 -17   6   40.05   13.13
  -5 -28  -5    3.80    6.38
  -5 -25   1   -4.06   11.21
  -5 -24   2   47.52   15.17
  -5 -23   3   24.16   12.77
  -5 -20   5   28.40   13.74
  -5 -18   6   49.91   14.41
  -4 -28  -4   20.61    6.37
  -4 -26   0    1.25    9.24
  -4 -22   4   91.85   14.25
  -4 -18   6   22.26   16.62
  -4 -14   7   53.76   11.40
  -4 -13   7  173.04   11.04
  -4 -12   7   44.99    9.14
  -3 -21   5  105.77   14.63
  -3 -19   6   10.33   13.95
  -3 -15   7  204.19   12.99
  -3 -14   7   15.55   10.23
  -3 -13   7   15.91    9.83
  -3 -11   7  109.33    8.02
  -2 -14   7  214.01   11.88
  -2 -13   7   15.23    9.39
  -2 -12   7   -1.03    8.23
  -1 -28  -4   -1.83    6.01
   0 -28  -4   18.35    4.96
   0 -26   0   -4.38    8.43
   0 -15   7  294.11   12.48
   0 -14   7  175.40   10.86
   0 -12   7   62.12    8.45
   1 -26   0   16.74    6.55
   1 -22   4   85.69   11.05
   1 -18   6  132.97   12.48
   2 -25   1   59.31    7.26
   2 -24   2   23.34    8.07
   2 -23   3   67.45    9.39
   2 -20   5   13.27   10.53
   3 -27  -3   19.08    4.51
   3 -26  -1    4.52    5.11
   3 -21   4   69.59   11.32
   3 -16   6  132.51   11.98
   4 -26  -2    3.58    5.19
   4 -24   1    6.53    7.19
   4 -22   3    9.20    7.50
   4 -14   6   21.18    7.02
   5 -17   5   21.05    9.31
 -16 -19  -9   20.36    5.28
 -16 -19  -8   -7.08    5.83
 -16 -19  -7   12.42    5.88
 -16 -18  -5   63.49    7.11
 -16 -17  -4   11.86    7.62
 -15 -21 -10    8.13    4.92
 -15 -21  -7    8.05    6.26
 -15 -15  -1   85.30    8.94
 -15 -11  -1  761.90   11.80
 -14 -22  -6    8.06    8.39
 -14  -9   0   -6.17    4.73
 -13 -19   0   14.55   12.43
 -13 -13   2  243.18   10.17
 -13 -12   2   71.07    8.59
 -12 -24  -5    8.27    7.79
 -11 -22   0   22.30   12.86
 -11 -21   1    7.02   12.56
 -11 -17   3   15.46   12.25
 -10 -26  -7   22.13    7.87
 -10 -26  -6   -8.74    6.86
 -10 -23   0   39.59   13.06
 -10 -16   4   90.48   12.69
  -9 -25  -2   26.06   10.91
  -9 -20   3  131.70   15.78
  -9 -18   4   98.30   13.90
  -9 -15   5  112.59   12.05
  -9 -13   5   16.84    9.73
  -7 -26  -2   29.06    9.57
  -7 -22   3   14.78   14.81
  -7 -20   4   25.87   15.25
  -7 -14   6  263.99   12.10
  -7 -13   6  121.50   10.15
  -6 -28  -7    6.85    5.35
  -6 -19   5   22.21   13.98
  -6 -16   6   36.04   12.42
  -6 -10   6   20.50    6.41
  -5 -28  -6   14.66    6.07
  -5 -17   6   63.91   13.11
  -4 -28  -5   10.72    5.99
  -4 -27  -2    5.01    7.63
  -4 -25   1    8.44   10.69
  -4 -24   2   20.18   12.24
  -4 -23   3   70.32   12.82
  -3 -26   0   13.08    9.25
  -3 -25   1   34.34   12.92
  -1 -26   0   20.80    8.15
   0 -28  -5    6.77    5.51
   0 -27  -2   15.34    6.24
   0 -23   3   13.40   12.71
   0 -22   4  131.93   12.43
   0 -20   5   86.63   14.67
   1 -28  -5    8.12    4.34
   1 -25   1    8.22    7.85
   1 -20   5    6.11   11.32
   3 -25   0    9.37    7.27
   3 -19   5    7.79    9.95
   3 -15   6  247.17   10.40
   4 -20   4    4.79   10.36
   4 -18   5  176.07   10.43
   5 -24   0    1.90    6.10
   5 -21   3   89.01    7.67
   5 -16   5   99.04    9.67
   6 -20   3  -11.52    4.72
 -16 -18  -6   43.62    6.61
 -16 -17  -5   10.07    8.23
 -16 -13  -3    8.61    6.31
 -15 -20  -6   30.97    8.66
 -15 -19  -4    0.94    8.04
 -15 -14  -1   45.64    8.46
 -15 -13  -1   12.98    7.67
 -15  -9  -2   69.64    5.53
 -14 -16   0   42.47    9.83
 -14 -15   0  146.03   12.20
 -14 -10   0  112.74    6.73
 -13  -9   1   35.32    5.53
 -12 -24  -6    2.81    7.42
 -12 -20   0   36.08   12.14
 -12 -19   1    1.68   11.68
 -12  -9   2   18.85    5.54
 -11 -25  -7   -2.85    8.22
 -11 -19   2   38.93   12.85
 -11 -16   3   48.04   11.67
 -11  -9   3  124.02    6.20
 -10 -26  -8   20.69    6.06
 -10 -24  -2   -5.52   11.69
 -10 -20   2   52.33   14.70
 -10 -18   3   96.22   14.54
 -10 -14   4  139.20   10.75
 -10 -11   4    6.42    7.46
  -9 -24  -1   70.14   12.51
  -9 -17   4  150.59   13.96
  -8 -27  -8   -1.76    6.66
  -8 -27  -7    7.41    6.44
  -8 -24   0    9.87   12.76
  -8 -23   1  205.59   14.50
  -8 -22   2   91.63   15.24
  -8 -19   4  147.39   15.03
  -8 -16   5  438.59   15.13
  -8 -15   5  500.35   14.74
  -8 -10   5   43.27    6.93
  -7 -17   5   23.68   12.89
  -6 -25   0   68.54   11.88
  -6 -23   2   -2.13   14.20
  -6 -22   3   33.41   14.94
  -6 -18   5   45.61   13.73
  -6 -12   6   14.69    8.20
  -6 -11   6   64.54    7.61
  -5 -28  -8   64.43    6.66
  -5 -27  -3   24.40    7.74
  -5 -21   4   19.00   14.64
  -5 -19   5   42.49   14.71
  -5 -16   6   64.43   12.19
  -4 -28  -6    5.65    5.85
  -4 -26  -1   24.38    9.18
  -4 -21   4    0.11   13.01
  -4 -17   6  126.48   13.18
  -3 -28  -5  -10.01    5.67
  -3 -24   2    4.28   11.84
  -3 -20   5   56.64   13.62
  -3 -17   6   57.19   12.73
  -1 -28  -5    9.03    5.32
   0 -24   2    1.48    9.82
   1 -28  -6   31.30    5.03
   1 -26  -1   19.80    7.91
   1 -21   4   50.61   12.96
   1 -17   6    4.09   11.43
   2 -21   4   61.64   10.85
   2 -19   5    8.61   11.63
   2 -16   6   15.83   10.01
   3 -27  -4   17.90    5.07
   3 -26  -2   10.34    6.05
   3 -23   2   30.10    7.99
   3 -22   3   47.93    9.03
   3 -14   6   10.54    7.76
   4 -27  -5    5.34    3.83
   4 -17   5   40.25   10.78
   5 -23   1   62.80    6.22
   5 -15   5  -15.06    8.15
 -16 -18  -7    2.81    5.95
 -16 -17  -6   80.98    8.18
 -15 -20  -7   57.71    8.04
 -15 -19  -5   44.41    9.66
 -15 -16  -2   46.65    9.02
 -14 -22  -9    6.59    5.69
 -14 -22  -8   33.21    6.44
 -14 -17  -1   75.34   10.02
 -14 -14   0   32.59    8.86
 -13 -23 -11   23.97    5.59
 -13 -23  -8   53.50    7.91
 -13 -10   1   15.48    6.11
 -12 -18   1   29.07   11.76
 -12 -16   2    0.70   11.18
 -12 -15   2    6.14   10.81
 -12 -10   2   31.40    6.38
 -11 -25  -8    8.83    6.48
 -11 -21   0   63.90   13.73
 -11 -14   3  130.98   10.73
 -11 -10   3   15.53    6.17
 -10 -25  -5   22.54    8.44
 -10 -23  -1   16.97   12.74
 -10 -22   0  111.58   13.73
 -10 -21   1   68.53   14.78
 -10 -17   3   16.97   12.48
 -10 -13   4  138.26   10.33
 -10 -12   4   12.24    8.48
  -9 -26  -6    5.10    7.25
  -9 -23   0   15.75   13.55
  -9 -22   1    6.95   14.24
  -9 -19   3   18.46   13.76
  -9 -16   4   16.39   12.19
  -9  -9   4  107.30    6.27
  -8 -25  -2   35.18   11.01
  -8 -20   3   20.44   15.06
  -8 -18   4    1.04   13.43
  -8 -13   5  303.54   11.19
  -8 -12   5  108.73    9.12
  -8 -11   5  186.42    8.50
  -7 -27  -6    6.67    6.90
  -7 -21   3   46.63   15.38
  -7 -19   4   88.89   14.63
  -7 -16   5  200.43   13.50
  -6 -27  -5   12.40    7.51
  -6 -20   4   58.70   15.47
  -5 -25   0    7.93   11.23
  -5 -23   2   98.96   14.43
  -5 -18   5   18.23   14.26
  -5 -15   6  161.73    9.39
  -5 -14   6   31.08   10.71
  -5 -13   6  180.92   10.66
  -5 -12   6   70.24    8.45
  -5 -11   6  277.37    8.92
  -4 -28  -7   32.98    5.84
  -4 -22   3    2.73   13.68
  -4 -19   5   59.65   13.80
  -4 -16   6   14.99   11.39
  -4 -15   6   41.94   11.39
  -3 -28  -6   -6.29    5.65
  -3 -27  -3   15.36    7.30
  -3 -21   4   58.97   13.21
  -3 -19   5   13.82   14.15
  -3 -16   6  117.62   12.24
  -2 -16   6   25.29   12.36
  -1 -28  -6   36.09    6.14
   0 -28  -6    0.12    4.62
   0 -26  -1    5.53    7.69
   0 -21   4   10.25   11.41
   0 -19   5  119.84   13.56
   2 -27  -4   35.39    5.77
   2 -25   0   70.88    7.50
   2 -23   2   55.36   11.08
   2 -22   3   26.63   10.09
   2 -14   6    9.24    7.92
   3 -20   4   58.88   10.07
   4 -27  -6    6.42    4.25
   4 -26  -3  122.09    6.07
   4 -25  -1   -9.86    5.18
   4 -21   3   -2.33    8.15
   5 -25  -2    4.04    5.48
   5 -20   3   26.73    9.22
 -16 -17  -7   55.54    7.39
 -16 -13  -4   20.75    6.63
 -15 -20 -11    4.05    4.35
 -15 -20  -9    9.79    6.41
 -15 -20  -8   22.82    6.32
 -15 -18  -4   12.19    8.32
 -15 -14  -2   30.36    8.23
 -15 -12  -2  147.85    9.18
 -14 -21  -6    5.27    7.78
 -14 -19  -3    6.85    9.86
 -14 -18  -2   67.82   10.70
 -13 -23 -10   34.83    5.68
 -13 -23  -9   11.84    6.01
 -13 -14   1  150.56   10.38
 -13 -13   1  111.71    9.68
 -13 -12   1  265.77    9.65
 -13  -8   0    0.21    4.30
 -12 -24 -10   18.55    5.36
 -12 -19   0  164.31   13.09
 -12 -17   1   13.87   12.62
 -12 -12   2  215.16    9.19
 -12 -11   2    1.93    7.05
 -11 -23  -3   12.55   11.03
 -11 -19   1   -6.18   13.27
 -11 -13   3  124.24   10.38
 -10 -25  -6   25.44    9.87
 -10 -19   2   44.14   14.53
 -10 -16   3  138.06   12.81
  -9 -26  -7   19.76    7.10
  -9 -18   3  184.10   14.80
  -9 -15   4  451.60   14.03
  -9 -10   4   10.36    6.40
  -8 -23   0   30.83   13.96
  -8 -21   2  216.98   15.61
  -7 -27  -8    0.14    6.86
  -7 -27  -7   23.10    6.54
  -7 -25  -2   47.11   11.37
  -7 -20   3   19.58   15.33
  -7 -18   4   81.02   14.96
  -7 -15   5   20.05   11.40
  -7 -11   5   75.47    7.43
  -7 -10   5   52.48    6.57
  -6 -26  -3   25.24    9.45
  -6 -21   3   68.88   14.66
  -6 -19   4   -7.60   14.87
  -6 -16   5   30.55   12.39
  -5 -20   4   93.03   14.47
  -4 -28  -8   26.32    5.47
  -4 -27  -4   16.94    7.37
  -4 -26  -2    7.42    8.98
  -4 -24   1   -1.74   12.35
  -4 -14   6   16.98    9.98
  -4 -13   6   57.49    9.41
  -4 -12   6   85.18    8.50
  -4 -11   6  129.73    8.35
  -3 -28  -8   34.03    5.97
  -3 -28  -7   12.85    5.32
  -3 -24   1    1.51   11.55
  -3 -23   2   25.18   12.03
  -3 -22   3   52.13   12.88
  -3 -15   6  230.19   12.98
  -2 -15   6  176.64   12.15
   0 -28  -7   12.75    4.79
   0 -25   0    6.15    8.64
   0 -22   3  190.06   13.06
   0 -15   6  554.53   13.97
   1 -27  -4   -1.06    6.38
   1 -25   0    1.95    7.78
   1 -24   1   17.13    8.85
   1 -23   2   -0.58    9.98
   1 -15   6   33.87   10.06
   1 -13   6   12.61    9.54
   2 -26  -2   -2.16    6.11
   2 -20   4   17.54   10.83
   2 -18   5   11.30   10.87
   3 -27  -5    0.15    4.15
   3 -25  -1    0.54    7.30
   3 -21   3   23.32   11.35
   4 -24   0   39.89    6.60
   4 -23   1   28.53    6.99
   4 -16   5   19.55    8.41
 -16 -17  -8   -6.42    6.41
 -15 -19  -7   49.43    8.46
 -15 -19  -6  173.09    8.81
 -15 -18  -5   11.30    8.00
 -14 -21 -12   -3.03    4.42
 -14 -20  -5   16.56    8.99
 -14 -17  -2   -0.05   10.08
 -14 -15  -1   58.09    9.43
 -14 -10  -1   89.71    6.50
 -13  -9   0   85.39    5.70
 -12 -23  -6   32.19   10.51
 -12 -18   0   -9.65   14.34
 -11 -21  -1    9.22   13.05
 -11 -20   0    0.97   13.45
 -11 -16   2   71.90   12.41
 -11  -9   2   82.71    6.66
 -10 -25  -7    5.73    7.52
 -10 -22  -1   49.53   13.88
 -10 -21   0   -2.49   14.18
 -10 -20   1  174.62   14.86
 -10 -18   2   63.68   13.44
 -10 -15   3   13.59   10.70
  -9 -26 -10    6.96    5.81
  -9 -26  -9   -6.22    5.92
  -9 -23  -1   -3.71   13.30
  -9 -21   1    8.56   14.84
  -9 -17   3  223.60   14.38
  -9 -14   4   83.48    7.85
  -9 -13   4  251.55   11.18
  -9 -12   4   17.54    8.14
  -9 -11   4   96.20    8.05
  -8 -26  -6   35.60    8.42
  -8 -19   3  220.05   15.55
  -8 -16   4  128.57   13.19
  -7 -27 -10   -6.96    5.19
  -7 -27  -9    6.15    5.59
  -7 -13   5   27.57    9.72
  -6 -27  -7   17.83    8.00
  -6 -15   5   41.36   11.20
  -5 -27  -5   -2.83    7.16
  -5 -22   2   70.97   15.04
  -5 -21   3   89.30   14.48
  -5 -19   4   78.48   14.22
  -4 -17   5   41.94   12.51
  -3 -27  -4   13.61    7.12
  -3 -26  -2   17.84    9.58
  -3 -20   4   39.89   13.25
  -3 -18   5   34.62   12.97
  -3 -13   6    9.50    9.29
  -2 -23   2   41.93   13.19
  -2 -18   5   21.94   12.87
  -2 -14   6   18.93    9.91
  -2 -13   6   33.47    9.08
   0 -27  -4   11.10    6.01
   0 -26  -2   -6.55    7.21
   0 -23   2   12.61   10.92
   0 -18   5   37.39   11.78
   1 -26  -2   24.50    6.68
   2 -27  -5    4.27    5.47
   2 -25  -1   61.62    8.86
   2 -17   5   37.66   10.88
   3 -27  -6   32.38    5.00
   3 -22   2  104.62   11.41
   3 -19   4   17.71   10.03
   3 -16   5   57.18   11.25
   4 -26  -4   23.67    5.46
   4 -25  -2   26.72    6.45
   4 -18   4    0.79   10.75
   4 -15   5    8.27    7.53
   5 -26  -5   -4.26    4.47
   5 -24  -1   21.22    5.72
   5 -23   0   11.06    7.26
   5 -22   1  125.35    8.88
   5 -21   2   42.13    7.99
 -16 -17  -9   26.59    5.26
 -16 -16  -7   -5.29    5.89
 -16 -12  -5   29.17    5.85
 -15 -18  -6   66.53    9.44
 -15 -14  -3   13.45    7.82
 -15 -10  -3  255.81    7.19
 -14 -21 -11   17.34    5.02
 -14 -21 -10    4.96    6.36
 -14 -21  -9   30.75    6.30
 -14 -18  -3  209.83   11.63
 -14 -16  -2  176.47   10.55
 -14 -14  -1   58.75    8.88
 -14 -13  -1   40.36    8.60
 -14 -12  -1   65.63    7.91
 -13 -15   0   60.09   10.71
 -13 -14   0    6.38   11.22
 -13 -10   0   74.14    6.52
 -12 -19  -1    3.94   12.32
 -11 -24  -7   23.54    7.93
 -11 -18   1   31.53   12.73
 -11 -14   2   -9.83   12.24
 -10 -25 -10  -10.75    6.73
 -10 -25  -9    5.47    7.76
 -10 -25  -8   29.06    7.48
 -10 -19   1    8.76   13.29
 -10 -17   2   40.76   13.52
 -10 -14   3  298.73   11.82
 -10 -13   3  125.88   10.22
 -10 -12   3   66.10    8.84
 -10 -11   3   49.04    7.56
  -9 -16   3  107.08   12.81
  -8 -26  -7   20.55    7.83
  -8 -20   2   54.94   15.52
  -8 -18   3   70.19   13.96
  -8 -15   4  294.31   13.34
  -8 -14   4  192.78   11.93
  -8 -10   4  363.36    8.60
  -7 -22   1   13.42   14.77
  -7 -17   4  305.45   15.04
  -6 -20   3   -2.13   14.20
  -6 -18   4   46.42   13.72
  -6 -14   5  315.68   12.61
  -6 -13   5   77.05    9.67
  -6 -12   5  206.41    9.12
  -6 -11   5  268.91    8.60
  -5 -23   1   78.81   14.50
  -5 -16   5   95.32   12.52
  -5 -15   5   14.59   10.96
  -4 -22   2   27.29   14.14
  -4 -19   4   70.56   14.06
  -3 -27  -5   16.08    6.82
  -3 -25  -1   10.06   10.29
  -3 -21   3    2.65   12.92
  -2 -17   5   33.30   12.00
   1 -25  -1    6.16    7.97
   1 -21   3   11.85   10.75
   1 -17   5  117.65   11.21
   2 -24   0    5.39    9.59
   2 -22   2   26.52   10.05
   2 -19   4   96.91   11.83
   2 -16   5  136.60   12.49
   3 -23   1   11.06    8.28
   3 -15   5   41.41   10.13
   4 -14   5   61.30    7.41
   5 -19   3   61.71    8.55
 -16 -16  -8   -4.07    5.66
 -15 -19 -11    6.07    4.53
 -15 -19 -10   12.91    5.28
 -15 -19  -9    3.74    5.82
 -15 -17  -5   57.57    8.57
 -15 -13  -3   17.01    7.55
 -14 -19  -5    5.76    9.30
 -14 -18  -4   30.99   11.83
 -14 -17  -3    3.58    9.97
 -14 -15  -2   99.27   10.00
 -14  -9  -2   48.11    6.10
 -13 -22 -11   27.85    6.32
 -13 -22 -10   -0.45    6.99
 -13 -22  -9   -2.38    6.56
 -13 -13   0    0.56    8.79
 -13 -12   0   -0.14    7.38
 -13 -11   0   24.29    6.99
 -12 -23 -12   23.35    5.15
 -12 -17   0   20.63   11.96
 -12 -12   1   27.37    8.15
 -12 -11   1  115.58    7.68
 -11 -24  -9    3.32    6.98
 -11 -21  -2    0.68   12.69
 -11 -17   1    1.47   11.96
 -10 -21  -1   83.34   13.78
 -10 -20   0   47.04   14.69
 -10 -16   2   45.76   11.98
  -9 -23  -2   23.59   13.18
  -9 -20   1  157.33   16.06
  -9 -18   2   11.71   13.47
  -9 -15   3  189.91   12.15
  -8 -26 -11    9.70    6.33
  -8 -26 -10    9.13    6.81
  -8 -26  -9   43.27    6.56
  -8 -26  -8   31.11    7.22
  -8 -22   0   -9.68   14.44
  -8 -19   2   23.80   14.25
  -8 -17   3    0.35   12.63
  -8 -13   4   38.51    9.04
  -8 -12   4  339.29   10.28
  -8 -11   4  106.89    7.65
  -7 -20   2  111.33   15.15
  -6 -27 -10    5.87    5.39
  -6 -27  -9   28.38    5.81
  -6 -23   0  -15.05   14.01
  -6 -19   3   33.44   14.31
  -6 -17   4   -7.93   12.68
  -5 -20   3   43.15   15.14
  -5 -14   5   51.70   10.02
  -5 -11   5   70.53    7.50
  -4 -15   5   13.04   11.14
  -3 -26  -3   49.23    9.78
  -3 -22   2   78.94   13.39
  -3 -19   4   -2.84   13.65
  -3 -16   5   28.36   12.07
  -2 -26  -3   49.12    8.84
  -2 -25  -1   60.35   10.98
  -2 -22   2   30.87   13.86
  -2 -21   3   -4.53   13.00
  -2 -19   4   82.95   14.68
   0 -27  -5   19.09    6.00
   0 -24   0   18.51   11.62
   0 -22   2   51.02   11.83
   0 -21   3  251.33   13.31
   1 -23   1   14.00    9.91
   1 -22   2  233.83   12.48
   1 -19   4    3.45   11.03
   1 -16   5  141.13   11.67
   2 -27  -6   55.90    5.19
   2 -23   1   34.70    9.33
   3 -27  -7   10.50    4.33
   3 -26  -4   22.28    6.47
   3 -25  -2   66.14    6.69
   3 -20   3   40.82   10.16
   3 -14   5    3.52    7.50
   4 -24  -1   -0.40    6.23
   4 -22   1   -2.32    9.42
   4 -21   2   46.92    8.85
   4 -17   4   85.22    9.58
   5 -26  -6    7.27    4.49
 -15 -18  -8   41.71    8.08
 -15 -18  -7   40.34    7.42
 -15 -17  -6   96.49    8.46
 -14 -20 -13   15.13    4.02
 -14 -20  -8    8.98    8.56
 -14 -14  -2   21.71    9.10
 -14 -13  -2   39.79   10.05
 -12 -23 -11   46.86    5.78
 -12 -19  -2   23.43   12.95
 -12 -18  -1   27.95   13.08
 -11 -18   0   -8.82   12.36
 -11 -16   1    9.44   11.44
 -10 -23  -4   23.98   11.48
 -10 -15   2   16.78   10.61
  -9 -17   2   30.02   13.75
  -9 -10   3   37.49    6.23
  -8 -20   1   99.16   16.00
  -8 -16   3   50.15   12.37
  -7 -22   0   14.09   14.73
  -7 -21   1    5.73   14.06
  -7 -18   3    4.20   13.45
  -7 -14   4   22.46   10.05
  -6 -16   4  164.87   13.02
  -5 -27 -11   -0.82    4.84
  -5 -27 -10    2.99    6.15
  -5 -27  -9    3.51    5.85
  -5 -27  -8   49.50    6.67
  -5 -24  -1   28.60   12.98
  -5 -23   0    8.73   13.19
  -5 -19   3   54.07   15.08
  -5 -17   4   25.61   12.76
  -5 -12   5   66.75    8.33
  -4 -27  -7    7.69    6.65
  -4 -26  -4   29.95    9.53
  -4 -25  -2   35.87   11.09
  -4 -14   5   75.07    9.94
  -3 -20   3   40.39   13.45
  -3 -18   4  168.92   13.73
  -3 -15   5   13.19   11.11
  -2 -27  -6   57.06    7.17
  -2 -23   1   37.73   13.12
  -2 -16   5  131.03   12.57
   1 -27  -6    5.96    5.39
   2 -27  -7   17.08    5.33
   2 -26  -4   -5.66    6.89
   2 -25  -2   48.37    7.54
   2 -18   4   87.32   11.49
   2 -15   5  116.51    9.75
   2 -14   5   78.15   10.21
   3 -27  -8   92.55    5.32
   3 -24  -1    6.25    8.80
   3 -21   2  132.36   10.59
   4 -26  -5   71.46    5.28
   4 -25  -3   -6.27    6.46
   5 -24  -2   37.33    5.83
   5 -18   3  125.69   10.60
   5 -15   4  139.32    9.04
   6 -24  -3   16.91    5.57
   6 -19   2   97.90    9.24
 -15 -18 -12    8.32    5.04
 -15 -18 -11    2.52    5.69
 -15 -18 -10   11.40    6.35
 -15 -18  -9   30.95    6.25
 -15 -13  -4   -9.86    7.01
 -14 -20 -11   13.60    6.30
 -14 -20 -10   -8.26    6.87
 -14 -19  -6   23.18    8.93
 -14 -17  -4   37.02    9.75
 -14 -15  -3   20.51   11.03
 -14 -12  -2  422.09   10.17
 -14 -11  -2   74.17    7.00
 -13 -21 -13   28.21    5.49
 -13 -21  -7   59.29    9.03
 -13 -14  -1  141.12   10.17
 -13 -10  -1    9.42    7.06
 -13  -9  -1   44.98    5.26
 -12  -9   0   87.29    6.66
 -11 -23  -7   42.89    9.11
 -11 -21  -3    6.52   11.50
 -11 -20  -2   11.71   12.93
 -11 -19  -1   10.52   13.24
 -11 -15   1    1.95   11.35
 -10 -20  -1  170.90   15.35
 -10 -19   0   63.45   13.66
 -10 -17   1   36.07   12.76
 -10 -14   2   84.55   10.21
  -9 -25 -12   13.61    5.47
  -9 -25 -10   29.85    7.95
  -9 -25  -9    4.04    7.01
  -9 -21  -1   26.52   14.79
  -9 -20   0   42.83   15.29
  -9 -12   3    5.26    7.78
  -8 -22  -1   12.49   13.54
  -8 -18   2  247.84   15.27
  -8 -15   3   63.32   11.57
  -7 -26 -12    8.42    6.01
  -7 -26  -9   -2.27    6.80
  -7 -24  -3   68.60   13.00
  -7 -19   2   48.97   14.41
  -7 -17   3  327.08   15.12
  -7 -13   4  157.46    9.80
  -7 -12   4   65.76    8.11
  -7 -11   4  521.99   10.03
  -6 -26  -6   40.75    8.83
  -6 -23  -1  128.84   15.07
  -6 -21   1   79.17   15.81
  -6 -20   2    5.11   15.13
  -6 -18   3   34.08   13.70
  -6 -15   4  154.51   12.00
  -5 -16   4   15.72   11.90
  -4 -27  -9   33.46    6.00
  -4 -27  -8   35.92    6.56
  -4 -22   1    0.25   14.18
  -4 -21   2   43.51   13.78
  -4 -17   4   67.58   12.59
  -3 -27  -7    3.57    6.72
  -3 -26  -4   30.92    8.71
  -3 -24  -1    2.39   11.74
  -3 -21   2   99.10   14.01
  -3 -14   5    7.05    9.42
  -3 -13   5   59.19    8.70
  -2 -27  -7   17.55    6.17
  -2 -26  -4   -5.92    8.32
  -2 -25  -2   44.91   10.51
  -2 -20   3   49.34   13.42
  -2 -18   4   65.10   12.90
  -2 -15   5  106.48   11.45
  -2 -14   5   71.23   10.11
   1 -27  -7   11.32    4.96
   1 -26  -4   25.35    6.65
   1 -25  -2   74.86    8.49
   1 -18   4   55.49   12.03
   1 -14   5   74.85    9.27
   2 -27  -8    3.52    5.20
   2 -24  -1   26.11    8.15
   2 -21   2   85.84   10.97
   3 -27  -9   -6.72    4.08
   3 -25  -3   -5.62    7.42
   3 -23   0    0.44    8.46
   3 -19   3   25.95   10.17
   4 -26  -6   -0.47    5.18
   4 -20   2    1.74   10.86
   4 -16   4   55.90    8.69
   5 -26  -7   26.58    4.66
   5 -25  -4   42.51    5.09
   5 -22   0    0.33    8.44
   5 -21   1  135.33    8.65
 -15 -17  -8    3.52    7.98
 -14 -19 -14   43.25    4.83
 -14 -19  -7   26.91    8.25
 -14 -18  -6    7.41   10.57
 -14 -14  -3  188.19   11.64
 -14  -9  -3   65.29    6.19
 -13 -21 -12   15.89    6.11
 -13 -21 -11   -7.96    6.90
 -13 -21 -10  -12.62    7.75
 -13 -21  -9    9.84    7.14
 -13 -16  -2   37.27   10.75
 -13 -12  -1  262.94    9.53
 -12 -22 -13   52.96    6.13
 -12 -12   0   50.99    9.66
 -12 -11   0  110.09    9.00
 -12 -10   0   50.25    6.26
 -11 -23 -13    4.48    6.00
 -11 -17   0   31.99   12.04
 -11 -11   1   70.23    7.52
 -11 -10   1   12.09    6.11
 -10 -24  -9   43.96    7.94
 -10 -24  -8   14.27    7.88
 -10 -18   0   57.41   16.66
 -10 -13   2  230.90   10.76
 -10 -12   2  100.25    8.44
  -9 -18   1    1.24   13.27
  -9 -16   2    7.27   11.87
  -8 -19   1   99.60   14.69
  -8 -14   3  106.87   11.16
  -7 -26 -11   21.79    5.62
  -7 -26 -10   -0.40    6.11
  -7 -20   1   38.30   14.57
  -7 -16   3   75.14   12.53
  -6 -26  -7   23.90    8.17
  -6 -22   0   92.70   15.61
  -6 -19   2  128.39   15.79
  -6 -17   3    2.90   12.84
  -6 -14   4  234.73   11.21
  -6 -13   4  208.15   10.34
  -5 -24  -2   62.40   13.15
  -5 -21   1  140.58   18.93
  -5 -20   2    7.92   14.11
  -5 -18   3  129.95   14.28
  -4 -27 -11   -2.53    4.92
  -4 -27 -10    1.32    5.25
  -4 -25  -3   -4.06   10.61
  -4 -16   4   44.00   11.58
  -3 -27  -9   -3.84    5.83
  -3 -22   1  202.64   15.16
  -3 -19   3   25.65   13.26
  -3 -17   4   24.83   12.05
  -3 -12   5  131.07    8.58
  -2 -27  -8   -0.27    6.07
  -2 -24  -1   22.68   11.54
  -2 -23   0   35.03   11.98
  -2 -22   1   85.09   14.14
  -2 -21   2   78.13   14.59
  -2 -17   4  209.28   13.13
  -2 -13   5  153.48    9.53
   1 -27  -8   99.05    5.55
   1 -24  -1   25.91    9.37
   1 -22   1   34.89   10.63
   1 -17   4   49.63   11.36
   2 -27  -9   14.67    4.92
   2 -17   4  213.45   11.90
   3 -16   4   17.24    9.17
   4 -25  -4   26.52    6.54
   4 -24  -2    6.93    6.67
   4 -21   1   36.53   10.45
   4 -18   3    3.16    9.06
   4 -15   4  153.53    8.72
   5 -26  -8    9.54    4.31
   5 -19   2   64.43   10.39
   5 -17   3   -3.31    9.49
   6 -23  -2    9.94    5.51
   6 -22  -1   81.98    7.49
   6 -21   0   17.46    7.76
   6 -20   1   63.65    7.38
 -15 -17 -12   57.37    5.84
 -15 -17  -9   15.05    6.22
 -14 -19 -13   13.08    5.40
 -14 -19  -9   64.63    8.87
 -14 -19  -8   94.34    8.43
 -14 -13  -3   11.88    8.01
 -14 -11  -3   49.59    8.00
 -14 -10  -3  161.05    6.78
 -13 -20  -7   28.25    9.35
 -13 -15  -2   13.11    9.60
 -12 -22 -12   22.06    5.83
 -11 -23  -9   11.83    7.71
 -11 -20  -3   -4.22   11.84
 -11 -19  -2   42.99   13.41
 -11 -18  -1   40.65   12.53
 -10 -24 -11    1.74    6.24
 -10 -24 -10   -3.56    6.59
 -10 -21  -3   17.50   13.46
 -10 -15   1   69.80   11.20
  -9 -22  -3   -7.01   13.59
  -9 -19   0  233.87   15.52
  -9 -17   1   36.72   13.00
  -9 -15   2  242.27   12.37
  -9 -14   2  373.95   12.86
  -8 -25 -13   -1.74    5.04
  -8 -25  -9   12.68    7.43
  -8 -21  -1   31.60   15.09
  -8 -20   0    2.64   14.16
  -8 -12   3  115.75    9.09
  -7 -21   0   34.70   15.35
  -7 -18   2  152.16   14.57
  -7 -15   3  273.22   12.85
  -6 -26 -12   13.21    6.09
  -6 -26 -10   73.66    7.96
  -6 -26  -9   10.63    6.82
  -6 -12   4  283.40    7.85
  -6 -11   4  444.28    8.16
  -5 -22   0   14.24   14.92
  -5 -14   4   32.74    9.71
  -4 -21   1   27.69   13.80
  -4 -20   2   -4.19   14.53
  -4 -18   3   25.90   13.23
  -3 -27 -11    1.35    5.00
  -3 -27 -10    4.23    5.64
  -3 -20   2   14.16   13.49
  -3 -16   4    9.09   11.17
  -2 -27 -11   17.76    5.69
  -2 -27 -10   14.40    6.18
  -2 -27  -9   13.28    5.80
  -2 -25  -3   69.49   11.01
  -2 -19   3   23.50   13.23
   1 -27 -10   42.20    5.49
   1 -27  -9   10.32    4.90
   1 -26  -5   50.68    7.07
   1 -25  -3   21.57    8.08
   2 -27 -10    4.43    4.26
   2 -16   4  100.30   10.32
   3 -26  -6   14.51    5.25
   3 -24  -2   10.45    7.17
   3 -20   2   29.31   10.22
   3 -18   3   56.18   10.35
   4 -23  -1   37.83    7.53
   5 -26  -9   -1.90    4.31
   5 -25  -5   42.56    5.04
   5 -24  -3   34.24    6.13
   6 -25  -6   31.81    4.40
   6 -24  -4   28.60    5.62
   6 -18   2   10.24    7.52
 -15 -17 -11    1.26    4.90
 -14 -19 -12   17.70    5.14
 -14 -19 -11   14.75    6.00
 -14 -18  -7   39.72    8.48
 -14 -14  -4  163.60   11.21
 -13 -20 -14   14.62    5.28
 -13 -20  -8   33.11    8.72
 -13 -16  -3   74.38   10.60
 -13 -14  -2   49.74    9.84
 -13 -13  -2  239.41   10.32
 -12 -21 -15   24.23    4.33
 -11 -22 -15   16.78    5.28
 -11 -22  -7   30.06   10.18
 -11 -17  -1   -5.51   11.95
 -11 -15   0    1.46   10.73
 -10 -20  -2   42.74   14.22
 -10 -17   0   42.58   12.66
 -10 -14   1  139.35   10.61
  -9 -24  -8   -6.62    8.66
  -9 -21  -2   15.55   14.74
  -9 -20  -1  182.26   16.18
  -9 -13   2   31.47    9.46
  -9 -12   2  279.59    9.94
  -9 -11   2   20.62    7.13
  -8 -25 -12   56.12    6.41
  -8 -25 -11   56.63    6.66
  -8 -25 -10    8.19    7.08
  -8 -18   1   13.73   13.67
  -8 -16   2  203.08   13.55
  -7 -17   2  108.15   13.58
  -7 -14   3  432.46   13.04
  -6 -26 -11   18.87    5.82
  -6 -23  -2    7.00   14.14
  -6 -22  -1   88.94   14.55
  -6 -21   0   30.68   14.38
  -6 -18   2    1.05   14.13
  -6 -16   3  158.44   12.84
  -5 -26  -8   27.13    8.25
  -5 -19   2   71.25   14.33
  -5 -17   3    5.41   12.52
  -5 -12   4   85.89    7.95
  -4 -14   4   71.38   10.14
  -3 -24  -2   16.07   11.76
  -3 -18   3   69.74   12.94
  -2 -26  -6   -1.53    7.62
  -2 -24  -2   24.32   11.05
  -2 -20   2   30.99   13.21
  -2 -18   3   39.27   12.77
  -2 -16   4   94.08   12.09
  -1 -27 -10   34.67    5.38
   1 -27 -11   13.45    4.34
   1 -20   2  104.61   12.81
   1 -16   4   24.09   10.17
   2 -26  -6    2.26    5.63
   2 -24  -2   13.70    8.11
   2 -20   2   15.58   11.09
   2 -18   3   34.38   11.23
   3 -21   1   77.50   10.45
   3 -15   4  119.08    9.06
   4 -24  -3  -15.20    7.61
   5 -23  -2   84.17    7.17
   5 -21   0   14.14    9.11
   5 -20   1   29.08    8.20
   5 -16   3  194.84    9.00
   6 -25  -7   -3.18    4.46
 -15 -16 -10   -7.67    6.48
 -15 -12  -6   23.97    6.10
 -14 -18 -14    0.01    4.76
 -14 -18  -8    5.51    7.78
 -14 -13  -4   64.36    8.18
 -13 -20 -12   15.89    6.89
 -13 -20 -11   38.92    7.78
 -13 -20 -10   89.40    8.99
 -13 -15  -3   21.03    9.53
 -13 -12  -2   67.45    8.22
 -13 -11  -2   55.78    7.16
 -11 -22 -14   10.30    5.82
 -11 -20  -4    4.56   11.50
 -11 -18  -2   22.10   12.13
 -10 -23 -14   28.23    5.07
 -10 -21  -4   43.56   13.13
 -10 -18  -1   25.25   13.12
 -10 -16   0   -5.64   12.13
 -10 -13   1    9.52    9.15
 -10 -10   1   78.23    6.49
  -9 -24 -10   16.35    7.48
  -9 -24  -9   31.66    8.07
  -9 -22  -4   -4.81   13.10
  -9 -19  -1   -5.04   13.55
  -9 -18   0   70.31   14.53
  -9 -16   1  284.70   13.89
  -8 -22  -3   31.07   14.34
  -8 -19   0   16.70   14.90
  -8 -15   2  305.22   13.10
  -7 -25 -14    4.11    5.21
  -7 -20   0   13.22   14.12
  -7 -16   2  287.01   13.98
  -7 -13   3  235.94   10.59
  -7 -12   3   91.92    8.54
  -7 -11   3  219.67    8.28
  -6 -25  -7    8.23    9.32
  -5 -26 -13   17.01    5.12
  -5 -26 -12    8.80    5.26
  -5 -26 -11   -3.18    5.75
  -5 -26 -10   18.41    6.76
  -5 -26  -9    6.98    7.44
  -5 -21   0   18.53   15.22
  -5 -20   1   37.89   14.44
  -5 -18   2   34.60   13.57
  -5 -16   3  171.54   12.93
  -4 -26  -8   58.03    7.99
  -4 -19   2  114.96   14.63
  -4 -13   4   11.07    8.19
  -4 -12   4  328.16    9.41
  -3 -19   2  101.71   13.99
  -3 -14   4   40.81   10.05
  -2 -25  -4   57.70   10.35
  -2 -23  -1   38.23   12.25
  -2 -22   0   22.40   13.21
  -2 -21   1  314.69   15.31
  -2 -15   4   95.52   11.13
   1 -18   3  159.11   12.90
   1 -15   4   19.25    9.34
   2 -25  -4   55.72    7.42
   2 -22   0    1.67   10.14
   3 -19   2  102.67   10.92
   3 -17   3   11.53    9.68
   4 -25  -5   17.65    5.53
   5 -25  -6   39.36    5.02
   5 -24  -4    0.38    6.64
   5 -22  -1  124.39    8.23
   5 -18   2   23.35    8.31
   6 -23  -3   94.58    7.28
   6 -19   1   22.30    7.41
   6 -17   2   60.84    7.70
 -15 -15  -9   -0.80    6.96
 -14 -18 -13   17.83    4.83
 -14 -18 -11   54.73    7.33
 -14 -18 -10    0.82    6.52
 -14 -18  -9   11.10    7.09
 -14 -17  -7  132.70    9.47
 -14 -12  -4  113.42    7.85
 -14 -11  -4  102.20    6.69
 -13 -19 -15   16.40    4.96
 -13 -19  -8   13.96   10.76
 -13 -14  -3   12.52    8.81
 -12 -21 -13   18.31    5.57
 -12 -21 -12   20.94    7.38
 -12 -21 -11   33.55    8.28
 -12 -21 -10   99.31    8.33
 -12 -20 -16   33.99    4.25
 -12 -11  -1  113.24    7.68
 -11 -22 -13   10.58    6.66
 -11 -11   0  235.29    8.37
 -11 -10   0   -7.16    5.88
 -10 -23 -11    1.88    8.25
 -10 -23 -10   20.79    7.74
 -10 -23  -9   12.68    8.45
 -10 -15   0    8.54   10.71
  -9 -21  -3  191.67   15.71
  -9 -20  -2   47.16   14.09
  -9 -15   1   12.70   10.62
  -8 -24  -8   26.91    9.49
  -8 -14   2   -0.21    9.63
  -8 -13   2  230.83   10.86
  -7 -25 -13   42.88    5.76
  -7 -25 -12    7.17    6.00
  -7 -25 -11   51.22    7.13
  -7 -25 -10   21.54    7.40
  -7 -18   1   96.20   14.14
  -6 -25  -8   33.89    8.98
  -6 -22  -2   -5.57   14.39
  -6 -17   2   60.07   13.25
  -6 -14   3   33.59    9.54
  -6 -13   3    4.89    8.75
  -5 -15   3   77.32   11.06
  -4 -26 -13   64.77    5.43
  -4 -26 -10   -0.25    7.88
  -4 -26  -9   49.34    7.30
  -4 -22  -1   -6.30   14.11
  -4 -21   0   82.16   14.28
  -4 -20   1  214.02   16.17
  -4 -18   2  122.17   14.01
  -3 -26  -8   28.40    7.32
  -3 -25  -5   41.54   10.14
  -3 -17   3   -1.99   11.52
  -3 -13   4   26.93    8.59
  -2 -14   4    6.26    9.31
  -1 -26  -7   16.72    7.11
   1 -26  -7   25.85    6.24
   1 -14   4   19.63    7.91
   2 -19   2  152.59   11.50
   2 -17   3  196.17   11.77
   2 -14   4   17.12    7.80
   3 -26  -8   17.22    5.03
   3 -24  -3   14.81    7.34
   4 -26 -10    3.89    4.57
   4 -21   0   82.26    9.31
   4 -16   3  323.49   10.61
   5 -15   3   85.78    7.35
   6 -25  -8   33.93    4.70
   6 -24  -5   15.57    4.95
   6 -22  -2   13.15    5.95
   6 -21  -1   80.53    8.42
   6 -20   0    6.94    7.43
 -15 -15 -11   14.99    6.05
 -14 -17  -8   46.30    8.36
 -13 -19 -14   41.14    5.84
 -13 -19  -9   35.30    9.91
 -13 -18  -7   39.07   11.65
 -13 -15  -4  251.88   11.07
 -13 -12  -3   68.33    9.48
 -11 -21 -16   18.94    4.45
 -11 -19  -4  381.68   15.22
 -11 -18  -3  122.04   13.08
 -10 -22 -16   32.54    5.00
 -10 -17  -1   49.39   13.30
 -10 -14   0  224.26   11.75
  -9 -23  -8  158.48   11.04
  -9 -18  -1    9.01   13.93
  -9 -14   1  124.61   10.58
  -8 -24 -14   44.41    5.74
  -8 -24  -9   91.88    9.31
  -8 -19  -1   83.73   14.63
  -8 -18   0   14.14   13.54
  -8 -16   1  184.99   13.26
  -8 -12   2  128.17    8.43
  -8 -11   2   94.13    7.44
  -7 -22  -3   12.83   14.28
  -7 -21  -2    9.95   13.84
  -7 -19   0  162.36   15.23
  -7 -17   1   61.97   13.27
  -6 -25 -14   21.63    5.32
  -6 -25  -9  -13.93    8.06
  -6 -16   2   71.09   12.31
  -6 -12   3  227.12    8.77
  -5 -23  -3   10.26   13.49
  -5 -20   0    9.43   14.23
  -5 -17   2  292.21   14.89
  -5 -14   3  120.26   10.17
  -4 -26 -12    2.01    5.42
  -4 -26 -11   -4.75    5.84
  -4 -24  -4  118.43   12.64
  -4 -15   3   68.51   11.21
  -3 -26 -13   11.81    5.84
  -3 -26 -10   24.20    7.77
  -3 -26  -9    0.77    6.68
  -3 -22  -1  209.42   14.29
  -3 -21   0   42.37   13.34
  -2 -13   4   77.37    8.66
  -1 -26  -8   51.49    7.02
  -1 -24  -3   55.68   11.26
  -1 -13   4   31.27    7.98
   2 -26  -8   14.81    5.49
   2 -25  -5   40.51    7.20
   2 -20   1  190.32   12.41
   3 -23  -2   27.69    8.61
   3 -21   0   26.86    9.75
   3 -18   2  379.21   14.40
   3 -16   3  241.12   10.65
   4 -26 -11   -6.60    3.75
   4 -25  -6   31.48    5.51
   4 -24  -4   93.78    7.34
   4 -15   3   73.90    9.21
   5 -25  -7  119.69    5.60
   5 -23  -3   24.04    6.67
   5 -19   1   85.32    9.09
   5 -17   2  340.00   10.46
   6 -25  -9   -3.63    4.25
   6 -16   2   50.46    8.46
   7 -21  -2   -6.73    6.71
 -14 -17 -14    1.98    4.56
 -14 -17 -13   -5.82    5.91
 -14 -17 -10    5.17    8.05
 -14 -12  -5   12.89    6.88
 -14 -11  -5   -4.72    7.14
 -13 -19 -13   21.41    5.60
 -13 -19 -12    7.90    7.02
 -13 -19 -11   -1.12    7.95
 -13 -19 -10   22.47    7.91
 -13 -18 -16   51.27    5.05
 -13 -16  -5   65.56   10.01
 -13 -14  -4   52.25   10.72
 -13 -10  -3   67.11    6.25
 -12 -20 -15  -11.99    4.55
 -12 -13  -2  174.26    9.61
 -11 -21 -15   86.27    6.22
 -11 -16  -2   51.49   12.01
 -10 -22 -15   12.35    6.06
 -10 -19  -3   17.35   13.56
 -10 -16  -1    2.42   11.65
  -9 -19  -2   59.97   14.79
  -9 -16   0  577.68   15.64
  -9 -13   1   90.13    9.82
  -9 -12   1   41.01    8.15
  -9 -11   1  103.33    7.34
  -8 -24 -12   14.05    6.71
  -8 -24 -10   46.21    8.19
  -8 -23  -7   26.60   13.56
  -8 -21  -3   -0.75   14.51
  -8 -20  -2   47.99   14.29
  -8 -17   0   21.95   12.96
  -8 -15   1  171.65   12.06
  -7 -24  -8   21.05    9.76
  -7 -14   2   12.69   10.10
  -7 -13   2   87.51    9.44
  -6 -25 -13   12.90    5.88
  -6 -25 -12   26.51    6.42
  -6 -25 -10   14.86    7.53
  -6 -22  -3   52.51   14.52
  -6 -15   2    5.43   11.28
  -5 -25 -15   -1.38    4.61
  -5 -22  -2   92.01   15.09
  -5 -13   3   24.32    8.07
  -4 -23  -3   71.53   12.85
  -4 -19   1  118.27   15.36
  -4 -17   2  107.94   12.97
  -4 -14   3   16.73    9.12
  -3 -26 -12   -2.35    5.20
  -3 -26 -11   23.40    5.99
  -2 -26 -14    0.48    4.98
  -2 -26 -13   93.46    6.57
  -2 -26 -10   -5.74    6.35
  -2 -26  -9  127.44    7.83
  -2 -21   0   -2.12   13.46
  -2 -18   2  236.28   14.17
  -2 -16   3   91.58   11.45
  -1 -26  -9    6.19    6.30
  -1 -18   2   97.75   16.03
   1 -23  -2    3.92    9.85
   1 -21   0   55.31   12.10
   1 -20   1   52.87   11.53
   1 -16   3  186.05   11.18
   2 -26 -10   -4.87    5.56
   2 -26  -9  123.52    5.98
   2 -25  -6   20.78    8.20
   2 -22  -1   85.40   10.64
   2 -21   0    0.28   10.57
   2 -18   2  221.94   12.40
   2 -16   3  102.18   10.25
   3 -26 -12    6.85    4.67
   3 -26 -10   22.56    4.44
   3 -24  -4   14.29    7.54
   4 -25  -7    6.10    6.37
   4 -23  -3   74.83    9.32
   5 -24  -5    0.83    5.64
   5 -21  -1  148.69    8.86
   6 -25 -10    7.46    4.21
   6 -24  -6   13.95    4.97
   6 -23  -4   -3.73    5.51
 -14 -17 -12   72.14    6.26
 -14 -17 -11   13.84    6.38
 -14 -13  -6   48.86    9.39
 -13 -18 -15   12.23    5.20
 -13 -18  -8   -1.08    8.85
 -13 -15  -5   55.27   11.72
 -12 -20 -14   -4.56    5.13
 -12 -20 -13   12.69    7.19
 -12 -20 -12   24.77    7.95
 -12 -20 -11    9.06    8.92
 -12 -20 -10   27.95    8.43
 -12 -12  -2  192.14    9.17
 -12 -11  -2   -1.62    6.69
 -12 -10  -2   27.26    5.56
 -12  -9  -2    1.32    4.84
 -11 -21 -14   23.28    6.60
 -11 -17  -3    9.40   12.15
 -11 -12  -1   73.45    7.87
 -11 -11  -1   56.92    7.18
 -11 -10  -1    8.43    6.91
 -10 -22 -10   53.02   10.67
 -10 -20  -5    5.04   11.83
 -10 -15  -1   58.50   11.11
 -10 -10   0   20.84    5.49
  -9 -23 -13   -7.35    5.91
  -9 -23 -12   22.31    7.22
  -9 -23 -11   97.60    8.25
  -9 -23 -10   11.00    8.23
  -9 -21  -5   83.47   13.85
  -9 -17  -1   31.33   12.93
  -9 -15   0   33.68   10.63
  -8 -18  -1   18.35   14.37
  -8 -14   1  154.52   10.62
  -7 -24 -15   69.11    5.66
  -7 -24  -9   11.18    8.99
  -7 -21  -3   65.82   15.02
  -7 -18   0   67.88   13.78
  -7 -12   2  287.84    9.68
  -7 -11   2  299.27    8.32
  -6 -21  -2    0.14   14.63
  -6 -20  -1   61.21   14.59
  -6 -14   2  128.93   10.72
  -5 -25 -14    7.56    5.08
  -5 -25 -10   13.47    7.64
  -5 -16   2  199.50   13.03
  -4 -25  -8   19.79    9.03
  -4 -22  -2   37.94   14.39
  -4 -21  -1   35.13   13.77
  -4 -20   0   83.33   14.37
  -3 -23  -3   13.06   12.52
  -3 -20   0  139.52   14.66
  -3 -19   1  271.07   16.02
  -3 -17   2   28.42   11.62
  -2 -26 -12    0.55    5.37
  -2 -26 -11   11.58    6.09
  -2 -19   1   52.91   14.17
  -2 -15   3   50.79    9.97
  -1 -26 -13   97.39    5.70
  -1 -26 -12   -4.10    5.17
  -1 -26 -11   -3.93    5.59
  -1 -26 -10   26.17    6.39
  -1 -24  -4   61.51   10.88
   0 -26 -12   69.20    6.34
   0 -26 -11  -15.72    6.24
   1 -18   2  127.24   12.53
   2 -26 -13   76.23    4.86
[truncated: 841,936 more chars]
